# Supplementary material for: Crystal structure of zymonic acid and a redetermination of its precursor, pyruvic acid
Source: Acta Crystallogr E Crystallogr Commun. 2019 May 24;75(Pt 6):858–62. doi: 10.1107/S2056989019007072 (PMC6658982; doi:10.1107/S2056989019007072)
Supplement: Supplementary file 1 [file e-75-00858-sup1.cif]

##############################################################################
#                                                                            #
# This CIF contains the data in a paper accepted for publication in          #
# Acta Crystallographica Section E. It conforms to the requirements of       #
# Notes for Authors for Acta Crystallographica Section E, and has been       #
# peer reviewed under the auspices of the IUCr Commission on Journals.       #
#                                                                            #
# Full details of the Crystallographic Information File format               #
# are given in the paper "The Crystallographic Information File (CIF):       #
# a New Standard Archive File for Crystallography" by S. R. Hall, F. H.      #
# Allen and I. D. Brown [Acta Cryst. (1991), A47, 655-685].                  #
#                                                                            #
# The current version of the core CIF dictionary is obtainable from          #
# ftp://ftp.iucr.org/pub/cif_core.dic.                                       #
#                                                                            #
# Software is freely available for graphical display of the structure(s)     #
# in this CIF. For information consult the CIF software page                 #
# http://www.iucr.org/resources/cif/software.                                #
#                                                                            #
# This file may be used for bona fide research purposes within the           #
# scientific community so long as proper attribution is given to the journal # 
# article from which it was obtained.                                        #
#                                                                            #
##############################################################################
data_global
_audit_creation_method     'SHELXL-2018/3'
_journal_data_validation_number     ?
_journal_date_recd_electronic     2019-04-15
_journal_date_accepted     2019-05-15
_journal_name_full     'Acta Crystallographica, Section E'
_journal_year     2019
_journal_volume     75
_journal_issue      6
_journal_page_first     858
_journal_page_last     862
_journal_paper_category     GO
_journal_paper_doi     10.1107/S2056989019007072
_journal_coeditor_code     HB7818
_publ_contact_author_name     'Marcelo I. Guzman'
_publ_contact_author_address
;
Department of Chemistry
University of Kentucky
Lexington, KY 40506-0055
USA
;
_publ_contact_author_email     'marcelo.guzman@uky.edu'
_publ_contact_author_fax     '859-323-9985'
_publ_contact_author_phone     '859-323-2892'
_publ_section_title
;
Crystal structure of zymonic acid and a redetermination of its precursor,
pyruvic acid
;
loop_
    _publ_author_name
    _publ_author_footnote
    _publ_author_address
    'Heger, Dominik' .
;
Department of Chemistry
University of Kentucky
Lexington, Kentucky 40506
USA
Department of Chemistry
Faculty of Science
Masaryk University
Kamenice 5, 625 00 Brno
Czech Republic
;
    'Eugene, Alexis J.' .
;
Department of Chemistry
University of Kentucky
Lexington, Kentucky 40506
USA
;
    'Parkin, Sean R.' .
;
Department of Chemistry
University of Kentucky
Lexington, Kentucky 40506
USA
;
    'Guzman, Marcelo I.' .
;
Department of Chemistry
University of Kentucky
Lexington, Kentucky 40506
USA
;
_publ_section_synopsis
;
Intermolecular interactions in both crystal structures are dominated by hydrogen
bonding. The common <i>R</i>~2~^2^(8) hydrogen-bonding motif links carboxylic
acid groups on adjacent molecules in both structures.
;
data_pyruvic
_database_code_depnum_ccdc_archive 'CCDC 1916323'
_audit_creation_method     'SHELXL-2018/3'
_chemical_name_systematic
;
2-Oxopropanoic acid
;
_chemical_name_common
;
Pyruvic acid
;
_chemical_formula_moiety     'C3 H4 O3'
_chemical_formula_sum     'C3 H4 O3'
_chemical_formula_iupac     'C3 H4 O3'
_chemical_formula_weight     88.06
_chemical_melting_point     ?
_space_group_crystal_system     monoclinic
_space_group_name_H-M_alt     'P 21/c'
_space_group_name_Hall     '-P 2ybc'
loop_
    _space_group_symop_operation_xyz
    'x, y, z'
    '-x, y+1/2, -z+1/2'
    '-x, -y, -z'
    'x, -y-1/2, z-1/2'
_cell_length_a     10.7486(3)
_cell_length_b     5.1925(2)
_cell_length_c     6.8302(2)
_cell_angle_alpha     90
_cell_angle_beta     99.0630(10)
_cell_angle_gamma     90
_cell_volume     376.45(2)
_cell_formula_units_Z     4
_cell_measurement_reflns_used     6955
_cell_measurement_theta_min     3.84
_cell_measurement_theta_max     34.29
_cell_measurement_temperature     90.0(2)
_exptl_crystal_description     'well-facetted block'
_exptl_crystal_colour     colourless
_exptl_crystal_size_max     0.260
_exptl_crystal_size_mid     0.220
_exptl_crystal_size_min     0.180
_exptl_crystal_density_diffrn     1.554
_exptl_crystal_density_meas     ?
_exptl_crystal_density_method     ?
_exptl_crystal_F_000     184
_exptl_absorpt_coefficient_mu     0.143
_exptl_absorpt_correction_type     multi-scan
_exptl_absorpt_process_details
;
(<i>SADABS</i>; Krause <i>et al.</i>,  2015)
;
_exptl_absorpt_correction_T_min     0.890
_exptl_absorpt_correction_T_max     0.971
_exptl_special_details
;
The crystal was mounted using polyisobutene oil on the tip of a fine glass
fibre, which was fastened in a copper mounting pin with electrical solder.
It was placed directly into the cold gas stream of a liquid-nitrogen based
cryostat (Parkin & Hope, 1998).
Diffraction data were collected with the crystal at 90K, which is standard
practice in this laboratory for the majority of flash-cooled crystals.
;
_diffrn_ambient_temperature     90.0(2)
_diffrn_source     'microsource'
_diffrn_radiation_type     MoK\a
_diffrn_radiation_wavelength     0.71073
_diffrn_measurement_device_type     'Bruker D8 Venture dual source'
_diffrn_measurement_method     '\f and \w scans'
_diffrn_detector_area_resol_mean     5.6
_diffrn_reflns_number     10479
_diffrn_reflns_av_R_equivalents     0.0248
_diffrn_reflns_av_unetI/netI     0.0198
_diffrn_reflns_theta_min     3.839
_diffrn_reflns_theta_max     34.455
_diffrn_reflns_theta_full     25.242
_diffrn_measured_fraction_theta_max     0.897
_diffrn_measured_fraction_theta_full     0.997
_diffrn_reflns_limit_h_min     -16
_diffrn_reflns_limit_h_max     16
_diffrn_reflns_limit_k_min     -7
_diffrn_reflns_limit_k_max     8
_diffrn_reflns_limit_l_min     -10
_diffrn_reflns_limit_l_max     10
_refine_special_details
;
Refinement progress was checked using <i>Platon</i> (Spek, 2009) and by
an <i>R</i>-tensor (Parkin, 2000). The final model was further checked
with the IUCr utility <i>checkCIF</i>.
;
_reflns_number_total     1425
_reflns_number_gt     1242
_reflns_threshold_expression     'I > 2\s(I)'
_refine_ls_structure_factor_coef     Fsqd
_refine_ls_matrix_type     full
_refine_ls_R_factor_all     0.0389
_refine_ls_R_factor_gt     0.0313
_refine_ls_wR_factor_gt     0.0766
_refine_ls_wR_factor_ref     0.0815
_refine_ls_goodness_of_fit_ref     1.076
_refine_ls_restrained_S_all     1.076
_refine_ls_number_reflns     1425
_refine_ls_number_parameters     60
_refine_ls_number_restraints     0
_refine_ls_hydrogen_treatment     mixed
_refine_ls_weighting_scheme     calc
_refine_ls_weighting_details
              'w=1/[\s^2^(Fo^2^)+(0.0299P)^2^+0.1264P] where P=(Fo^2^+2Fc^2^)/3'
_atom_sites_solution_hydrogens     mixed
_atom_sites_solution_primary     direct
_atom_sites_solution_secondary     difmap
_refine_ls_shift/su_max     0.000
_refine_ls_shift/su_mean     0.000
_refine_diff_density_max     0.396
_refine_diff_density_min     -0.214
_refine_ls_extinction_method     none
_refine_ls_extinction_coef     .
loop_
    _atom_type_symbol
    _atom_type_description
    _atom_type_scat_dispersion_real
    _atom_type_scat_dispersion_imag
    _atom_type_scat_source
    'C' 'C' 0.0033 0.0016
                         'International Tables Vol C Tables 4.2.6.8 and 6.1.1.4'
    'H' 'H' 0.0000 0.0000
                         'International Tables Vol C Tables 4.2.6.8 and 6.1.1.4'
    'O' 'O' 0.0106 0.0060
                         'International Tables Vol C Tables 4.2.6.8 and 6.1.1.4'
_computing_data_collection
;
<i>APEX3</i> (Bruker, 2016)
;
_computing_cell_refinement
;
<i>APEX3</i> (Bruker, 2016)
;
_computing_data_reduction
;
<i>APEX3</i> (Bruker, 2016)
;
_computing_structure_solution
;
<i>SHELXT</i> (Sheldrick, 2015a)
;
_computing_structure_refinement
;
<i>SHELXL2018</i> (Sheldrick, 2015b)
;
_computing_molecular_graphics
;
<i>XP in SHELXTL</i> (Sheldrick, 2008)
;
_computing_publication_material
;
<i>SHELXL</i> (Sheldrick, 2008) and <i>CIFFIX</i> (Parkin, 2013)
;
loop_
    _atom_site_type_symbol
    _atom_site_label
    _atom_site_fract_x
    _atom_site_fract_y
    _atom_site_fract_z
    _atom_site_U_iso_or_equiv
    _atom_site_adp_type
    _atom_site_calc_flag
    _atom_site_occupancy
    _atom_site_disorder_assembly
    _atom_site_disorder_group
    O O1 0.41673(5) 0.30370(12) 0.30191(9) 0.01968(14) Uani d 1 . .
    H H1 0.4903(13) 0.320(3) 0.3883(19) 0.030 Uiso d 1 . .
    C C1 0.33963(6) 0.48448(14) 0.34005(11) 0.01316(14) Uani d 1 . .
    O O2 0.36317(5) 0.65673(11) 0.46175(8) 0.01589(13) Uani d 1 . .
    C C2 0.20853(6) 0.46732(14) 0.21028(10) 0.01271(14) Uani d 1 . .
    C C3 0.11464(7) 0.65949(15) 0.25725(11) 0.01520(15) Uani d 1 . .
    H H3A 0.1499(3) 0.8314(12) 0.2550(10)
                                        0.023 Uiso calc 1 . .
    H H3B 0.0940(5) 0.6245(9) 0.3880(10)
                                       0.023 Uiso calc 1 . .
    H H3C 0.0389(6) 0.6478(9) 0.1594(9) 0.023 Uiso calc 1 . .
    O O3 0.18824(5) 0.30508(11) 0.08250(9) 0.01774(14) Uani d 1 . .
loop_
    _atom_site_aniso_label
    _atom_site_aniso_U_11
    _atom_site_aniso_U_22
    _atom_site_aniso_U_33
    _atom_site_aniso_U_12
    _atom_site_aniso_U_13
    _atom_site_aniso_U_23
    O1 0.0132(2) 0.0218(3) 0.0222(3) 0.0041(2) -0.0027(2) -0.0084(2)
    C1 0.0121(3) 0.0138(3) 0.0136(3) -0.0002(2) 0.0018(2) 0.0003(2)
    O2 0.0135(2) 0.0155(3) 0.0176(3) -0.00038(19) -0.00071(19) -0.0034(2)
    C2 0.0119(3) 0.0139(3) 0.0121(3) -0.0011(2) 0.0010(2) 0.0009(2)
    C3 0.0140(3) 0.0163(3) 0.0148(3) 0.0023(2) 0.0008(2) -0.0013(3)
    O3 0.0167(3) 0.0181(3) 0.0173(3) -0.0002(2) -0.0008(2) -0.0049(2)
_geom_special_details
;
 All esds (except the esd in the dihedral angle between two l.s. planes)
 are estimated using the full covariance matrix.  The cell esds are taken
 into account individually in the estimation of esds in distances, angles
 and torsion angles; correlations between esds in cell parameters are only
 used when they are defined by crystal symmetry.  An approximate (isotropic)
 treatment of cell esds is used for estimating esds involving l.s. planes.
;
loop_
    _geom_bond_atom_site_label_1
    _geom_bond_atom_site_label_2
    _geom_bond_site_symmetry_2
    _geom_bond_distance
    _geom_bond_publ_flag
    O1 C1 . 1.3053(9) ?
    O1 H1 . 0.913(14) ?
    C1 O2 . 1.2201(9) ?
    C1 C2 . 1.5446(10) ?
    C2 O3 . 1.2079(9) ?
    C2 C3 . 1.4896(10) ?
    C3 H3A . 0.971(6) ?
    C3 H3B . 0.971(6) ?
    C3 H3C . 0.971(6) ?
loop_
    _geom_angle_atom_site_label_1
    _geom_angle_atom_site_label_2
    _geom_angle_atom_site_label_3
    _geom_angle_site_symmetry_1
    _geom_angle_site_symmetry_3
    _geom_angle
    _geom_angle_publ_flag
    C1 O1 H1 . . 108.4(8) ?
    O2 C1 O1 . . 126.37(7) ?
    O2 C1 C2 . . 120.38(6) ?
    O1 C1 C2 . . 113.24(6) ?
    O3 C2 C3 . . 124.85(7) ?
    O3 C2 C1 . . 119.96(7) ?
    C3 C2 C1 . . 115.19(6) ?
    C2 C3 H3A . . 109.5 ?
    C2 C3 H3B . . 109.5 ?
    H3A C3 H3B . . 109.5 ?
    C2 C3 H3C . . 109.5 ?
    H3A C3 H3C . . 109.5 ?
    H3B C3 H3C . . 109.5 ?
loop_
    _geom_torsion_atom_site_label_1
    _geom_torsion_atom_site_label_2
    _geom_torsion_atom_site_label_3
    _geom_torsion_atom_site_label_4
    _geom_torsion_site_symmetry_1
    _geom_torsion_site_symmetry_2
    _geom_torsion_site_symmetry_3
    _geom_torsion_site_symmetry_4
    _geom_torsion
    _geom_torsion_publ_flag
    O2 C1 C2 O3 . . . . 175.81(7) ?
    O1 C1 C2 O3 . . . . -3.34(10) ?
    O2 C1 C2 C3 . . . . -4.59(10) ?
    O1 C1 C2 C3 . . . . 176.26(6) ?
loop_
    _geom_hbond_atom_site_label_D
    _geom_hbond_atom_site_label_H
    _geom_hbond_atom_site_label_A
    _geom_hbond_site_symmetry_A
    _geom_hbond_distance_DH
    _geom_hbond_distance_HA
    _geom_hbond_distance_DA
    _geom_hbond_angle_DHA
    _geom_hbond_publ_flag
    O1 H1 O2 3_666 0.913(14) 1.742(14) 2.6536(8) 175.5(12) yes
_shelx_space_group_comment
;
The symmetry employed for this shelxl refinement is uniquely defined
by the following loop, which should always be used as a source of
symmetry information in preference to the above space-group names.
They are only intended as comments.
;
_shelx_estimated_absorpt_T_min     0.964
_shelx_estimated_absorpt_T_max     0.975
_shelx_hkl_file
;
   1   0   0 0.32237 0.18481   1
  -1   0   0 0.82638 0.22557   1
   2   0   0 1230.68 27.2681   7
   2   0   0 1205.03 27.7557   4
  -2   0   0 1243.14 28.0537   1
  -2   0   0 1231.78 27.8119   4
  -3   0   0 0.74003 0.48386   5
  -3   0   0 -0.0997 0.31638   4
   3   0   0 0.03162 0.23410   7
   3   0   0 0.02760 0.26404   7
   3   0   0 0.88967 0.52981   5
   3   0   0 0.37905 0.37571   1
  -3   0   0 0.15880 0.39067   1
   3   0   0 0.77534 0.45163   4
  -3   0   0 0.84320 0.36198   7
   4   0   0 262.165 6.62768   7
   4   0   0 264.493 7.80300   4
   4   0   0 269.435 6.80233   6
   4   0   0 279.178 8.03149   1
  -4   0   0 259.983 7.26607   7
  -4   0   0 267.202 7.93032   4
  -4   0   0 266.900 8.41731   5
   4   0   0 269.831 6.57461   7
  -4   0   0 266.474 8.22599   1
   4   0   0 253.178 8.22196   5
   5   0   0 1.47198 0.72586   4
   5   0   0 0.12245 0.25531   7
   5   0   0 0.37835 0.26746   7
   5   0   0 -0.4025 0.66950   5
   5   0   0 -0.0959 0.48821   1
  -5   0   0 0.81003 0.60020   4
   5   0   0 0.46941 0.38056   6
  -5   0   0 0.26429 0.50220   1
  -5   0   0 1.26708 0.52955   7
  -6   0   0 42.4151 3.28438   1
  -6   0   0 39.4653 2.60283   7
   6   0   0 45.7811 3.54686   5
   6   0   0 46.4402 2.10744   6
   6   0   0 45.9582 3.06496   1
  -7   0   0 1.61547 0.92412   3
   7   0   0 0.76360 0.50877   6
   7   0   0 0.37031 0.54101   6
   7   0   0 1.16870 0.81333   1
  -7   0   0 0.46849 0.96480   1
   8   0   0 83.5600 2.79593   6
  -8   0   0 86.7051 4.95139   3
   8   0   0 77.9579 5.26105   5
  -9   0   0 2.75646 1.50938   3
 -10   0   0 4.05054 1.99915   3
   0  -1   0 0.44613 0.39607   1
   0  -1   0 0.02910 0.21187   3
   0  -1   0 0.13086 0.24786   4
   0  -1   0 -0.0373 0.26608   6
   0   1   0 0.38348 0.31597   6
   0   1   0 0.22572 0.24080   3
   0   1   0 0.25047 0.20800   4
  -1  -1   0 520.353 11.3848   7
   1  -1   0 519.952 11.9446   6
  -1  -1   0 500.343 11.4206   3
   1  -1   0 497.650 11.9865   5
  -1  -1   0 511.586 11.7867   6
   1  -1   0 502.592 12.6599   1
   1  -1   0 487.147 11.8658   4
  -1  -1   0 478.004 11.6257   1
   1  -1   0 483.328 11.8506   7
   1   1   0 504.927 11.8253   6
  -1   1   0 497.612 11.8521   4
  -1   1   0 493.866 11.8582   7
  -1   1   0 491.738 11.9037   6
  -1   1   0 503.397 12.6501   1
  -2  -1   0 404.352 9.71226   3
  -2  -1   0 420.738 10.2921   5
   2  -1   0 413.745 11.2188   1
   2  -1   0 415.576 10.2445   7
  -2  -1   0 408.172 9.30016   7
  -2  -1   0 407.037 9.72314   6
  -2  -1   0 406.229 9.64954   1
   2  -1   0 415.454 10.2856   7
  -2  -1   0 412.373 9.69920   4
   2  -1   0 417.479 10.1338   6
   2  -1   0 398.124 10.4108   4
   2  -1   0 391.083 10.5815   5
   2   1   0 392.490 9.74043   3
  -2   1   0 418.030 11.2793   1
   2   1   0 393.324 10.1060   5
  -2   1   0 410.261 10.5747   5
  -2   1   0 403.803 10.2568   7
   2   1   0 416.991 9.64642   1
  -2   1   0 418.130 10.4564   4
   2   1   0 407.681 9.78935   6
   3  -1   0 6.52054 1.04207   4
   3  -1   0 5.35983 1.13604   1
  -3  -1   0 5.87740 1.07158   5
   3  -1   0 5.67861 1.10721   5
   3  -1   0 5.68342 0.78610   6
  -3  -1   0 6.07163 0.52454   7
  -3  -1   0 5.74279 0.81677   4
  -3  -1   0 5.24760 0.67559   1
  -3  -1   0 5.64284 0.59254   6
   3  -1   0 6.94384 0.91838   7
   3  -1   0 5.51219 0.90633   7
  -3  -1   0 4.74818 0.73752   3
  -3   1   0 5.72994 1.14647   1
   3   1   0 5.59599 0.60127   1
   3   1   0 4.88440 0.90586   5
   3   1   0 4.72947 0.65889   6
  -3   1   0 6.37443 1.01660   4
  -3   1   0 7.36149 1.01554   7
  -3   1   0 5.66397 1.05174   5
   4  -1   0 1884.30 41.5290   7
  -4  -1   0 1852.97 42.4874   4
   4  -1   0 1846.83 43.7562   1
   4  -1   0 1813.67 41.8113   6
  -4  -1   0 1857.72 41.4970   1
  -4  -1   0 1838.43 41.0281   7
  -4  -1   0 1856.28 42.3122   3
   4  -1   0 1875.50 42.9832   5
   4  -1   0 1856.77 41.6413   7
  -4   1   0 1755.08 43.2514   5
  -4   1   0 1840.14 42.4394   7
   4   1   0 1840.88 41.0968   6
   4   1   0 1823.21 44.4233   5
   4   1   0 1843.02 41.9508   1
  -4   1   0 1849.34 43.7481   1
  -5  -1   0 32.6851 2.15760   1
  -5  -1   0 31.9258 2.23396   4
   5  -1   0 29.8567 2.38050   4
   5  -1   0 30.1804 2.70352   5
  -5  -1   0 31.8101 1.77822   7
   5  -1   0 30.9816 1.95842   7
   5  -1   0 31.6559 1.96669   7
   5  -1   0 32.0210 2.66470   1
   5  -1   0 28.1116 1.84432   6
   5   1   0 31.0471 2.56565   5
  -5   1   0 30.8687 2.80330   1
   5   1   0 30.3258 1.87277   1
   5   1   0 31.4353 1.63525   6
  -5   1   0 32.9225 2.29324   7
  -6  -1   0 16.7858 1.81670   3
   6  -1   0 17.0176 2.32136   5
   6  -1   0 16.7071 2.21461   1
   6  -1   0 17.4587 1.51148   7
   6  -1   0 18.5002 1.53592   7
  -6  -1   0 18.6834 1.85743   1
   6  -1   0 16.4882 1.48140   6
   6  -1   0 18.3199 2.44852   4
   6   1   0 16.0767 1.25397   6
   6   1   0 19.3340 2.37636   5
   6   1   0 15.5851 1.48304   1
  -6   1   0 22.0285 2.52730   1
   7  -1   0 110.895 5.88349   1
  -7  -1   0 113.438 5.14599   3
   7  -1   0 117.310 6.38541   5
   7  -1   0 107.659 4.21537   6
   7  -1   0 116.442 4.15461   6
   7  -1   0 110.839 5.73040   4
   7  -1   0 113.571 3.92346   7
   7  -1   0 113.143 3.84395   7
  -7  -1   0 113.119 5.07771   1
   7   1   0 114.402 3.70327   6
   7   1   0 117.882 6.09446   5
  -7   1   0 114.307 6.48513   1
   7   1   0 111.425 4.58090   1
   8  -1   0 3.40145 0.85358   6
   8  -1   0 0.13485 0.99112   5
   8   1   0 3.33745 1.47968   5
  -9  -1   0 65.1378 4.47119   3
   9  -1   0 58.2085 5.20670   5
  -9   1   0 76.5949 5.34599   3
 -10  -1   0 2.97195 2.03115   3
   0  -2   0 1053.17 26.2885   1
   0  -2   0 1195.31 25.5529   6
   0  -2   0 1069.10 25.1240   7
   0  -2   0 978.652 25.0094   3
   0  -2   0 1122.52 25.0975   7
   0  -2   0 1103.93 24.9343   4
   0   2   0 1046.24 26.3413   1
   0   2   0 1097.29 25.7690   6
   0   2   0 1152.35 24.4986   4
  -1  -2   0 153.115 4.91315   6
   1  -2   0 148.957 4.90736   7
   1  -2   0 148.041 4.74980   4
   1  -2   0 154.004 5.07485   6
   1  -2   0 156.619 4.99602   7
  -1  -2   0 149.096 4.46771   7
  -1  -2   0 153.162 4.05984   4
  -1  -2   0 161.092 5.20938   1
   1  -2   0 163.113 5.95028   1
  -1  -2   0 153.720 4.35573   3
  -1   2   0 156.291 4.77529   7
  -1   2   0 147.574 4.73973   3
   1   2   0 144.667 4.90349   6
  -1   2   0 157.636 5.88807   1
  -1   2   0 156.076 4.71230   4
   1   2   0 152.843 4.52098   3
  -1   2   0 150.658 5.08919   6
  -2  -2   0 247.498 6.51189   7
   2  -2   0 232.098 7.27680   5
  -2  -2   0 240.335 6.51139   1
  -2  -2   0 248.329 6.83587   1
   2  -2   0 245.801 8.31334   1
  -2  -2   0 227.243 6.71399   5
   2  -2   0 240.503 7.14125   7
   2  -2   0 240.968 7.12740   6
  -2  -2   0 239.153 6.75246   6
   2  -2   0 232.332 7.10431   4
  -2  -2   0 242.811 6.19908   3
   2  -2   0 238.355 7.13126   7
  -2   2   0 236.180 7.13303   6
  -2   2   0 230.273 8.24330   1
   2   2   0 222.729 6.77191   6
   2   2   0 238.273 6.26179   3
  -2   2   0 227.740 6.96978   4
  -2   2   0 235.404 7.03296   7
   3  -2   0 1.41204 0.69997   7
   3  -2   0 1.72801 0.69688   4
   3  -2   0 -0.2605 0.47365   7
   3  -2   0 1.47158 0.75970   5
   3  -2   0 1.32259 0.66381   6
  -3  -2   0 1.07678 0.65273   5
   3  -2   0 1.18310 0.72324   1
  -3  -2   0 2.06546 0.49320   1
  -3  -2   0 1.02535 0.46529   6
  -3  -2   0 1.05274 0.41326   3
   3   2   0 0.86949 0.48309   6
  -3   2   0 1.17245 0.60412   5
  -3   2   0 0.89491 0.68451   4
  -3   2   0 0.68989 0.76755   1
   3   2   0 0.86289 0.41181   3
  -4  -2   0 15.0450 1.63095   5
  -4  -2   0 13.6565 1.34766   1
  -4  -2   0 15.0849 1.00022   7
  -4  -2   0 15.1781 1.25427   3
   4  -2   0 12.7708 1.67842   4
   4  -2   0 14.2458 1.46638   6
  -4  -2   0 13.5864 1.22372   4
   4  -2   0 15.2586 1.90256   5
  -4  -2   0 15.3727 1.21812   6
   4  -2   0 15.1434 2.35395   1
   4  -2   0 13.7187 1.54501   7
   4   2   0 14.5539 1.35037   6
  -4   2   0 13.3252 1.77974   5
  -4   2   0 17.3902 2.55497   1
  -4   2   0 17.8225 1.75734   4
  -4   2   0 11.6161 1.52513   7
   4   2   0 13.1497 1.08495   1
   5  -2   0 160.603 5.90296   6
   5  -2   0 171.220 7.18231   5
  -5  -2   0 168.760 5.05925   7
   5  -2   0 163.149 6.14536   7
   5  -2   0 166.018 6.10348   7
   5  -2   0 176.668 6.95600   4
  -5  -2   0 173.398 5.80605   4
   5  -2   0 179.075 7.75439   1
  -5  -2   0 170.715 5.32887   1
  -5   2   0 170.961 7.98942   1
   5   2   0 170.731 5.14183   1
   5   2   0 177.485 5.59065   6
   5   2   0 171.587 6.44511   5
  -6  -2   0 176.110 5.59532   7
   6  -2   0 168.913 6.21487   6
   6  -2   0 181.728 7.50919   4
   6  -2   0 175.335 7.79074   5
   6  -2   0 164.983 8.03177   1
  -6  -2   0 179.874 5.70392   1
  -6  -2   0 186.837 6.23009   3
  -6  -2   0 178.996 6.52700   4
   6  -2   0 175.920 6.42645   7
   6   2   0 175.931 5.69608   6
  -6   2   0 179.437 8.77713   1
   6   2   0 179.452 7.13852   5
   6   2   0 177.411 5.37898   1
  -7  -2   0 0.31624 0.80440   7
   7  -2   0 -0.2727 0.73172   7
  -7  -2   0 1.12528 0.86832   3
   7  -2   0 0.77621 1.05025   6
   7  -2   0 -0.1673 1.06539   4
   7  -2   0 0.25817 1.05072   5
  -7  -2   0 0.13126 0.59504   1
  -7   2   0 -0.8857 1.79671   1
   7   2   0 -0.4315 0.83550   5
   7   2   0 -0.4293 0.61587   6
   7   2   0 0.50739 0.48200   1
   8  -2   0 3.54190 1.77855   5
   8  -2   0 3.41831 1.17823   7
  -8  -2   0 2.19874 1.39248   3
   8  -2   0 2.07759 1.71530   4
   8   2   0 2.96203 1.44124   5
   8   2   0 3.92832 0.78810   6
  -9  -2   0 200.441 7.96478   3
   9  -2   0 204.132 9.94498   5
   9   2   0 200.065 9.45621   5
   0  -3   0 0.48033 0.47766   6
   0  -3   0 -0.5648 0.50960   1
   0  -3   0 0.18896 0.52263   7
   0  -3   0 0.18942 0.36680   4
   0   3   0 0.12966 0.49239   6
   0   3   0 0.06422 0.58396   1
   0   3   0 0.18986 0.29072   3
   0   3   0 1.25497 0.39930   4
   1  -3   0 47.9643 2.74281   7
  -1  -3   0 46.7429 2.01390   4
   1  -3   0 48.3002 2.84677   6
  -1  -3   0 47.7412 2.43923   7
  -1  -3   0 47.1136 2.31844   3
  -1  -3   0 47.2948 2.29373   7
  -1  -3   0 49.0180 2.75288   6
   1  -3   0 45.2378 3.38254   1
  -1  -3   0 47.3380 2.97787   1
   1  -3   0 43.2397 2.43043   4
  -1   3   0 42.3120 2.34802   7
  -1   3   0 49.5489 2.99799   6
  -1   3   0 41.1317 2.38424   3
  -1   3   0 44.9611 2.31963   4
   1   3   0 43.9097 2.76128   6
  -1   3   0 45.3305 3.34628   1
   1   3   0 49.5870 2.12115   3
  -2  -3   0 0.19154 0.40165   3
  -2  -3   0 0.06414 0.44850   1
  -2  -3   0 0.25745 0.39983   7
   2  -3   0 0.29415 0.57798   6
   2  -3   0 1.49798 0.88428   1
   2  -3   0 0.78664 0.65341   4
   2  -3   0 -0.5307 0.52993   7
   2  -3   0 0.94955 0.67134   7
   2  -3   0 1.16276 0.85112   5
  -2  -3   0 1.69469 0.66964   1
  -2  -3   0 0.21065 0.46924   6
  -2  -3   0 0.39595 0.32851   4
  -2   3   0 1.67182 0.62018   3
  -2   3   0 0.50185 0.80196   1
   2   3   0 0.86807 0.58490   6
   2   3   0 0.31060 0.31774   3
  -2   3   0 0.84040 0.61574   4
  -2   3   0 1.58424 0.59101   7
  -2   3   0 -0.3550 0.47490   6
  -3  -3   0 20.3104 1.52996   1
   3  -3   0 16.0490 1.88033   7
   3  -3   0 16.4783 1.87856   4
   3  -3   0 15.7328 2.31828   1
   3  -3   0 17.1381 1.79678   6
  -3  -3   0 18.4792 1.39407   3
   3  -3   0 18.1932 2.06523   5
  -3  -3   0 16.0393 1.05846   4
  -3  -3   0 17.6390 1.35764   7
  -3  -3   0 18.0240 1.61838   6
  -3  -3   0 17.8320 1.67440   1
  -3  -3   0 17.8019 1.71292   5
  -3   3   0 16.7842 1.78194   4
   3   3   0 14.6468 1.68263   6
  -3   3   0 15.7503 2.33510   1
   3   3   0 16.5937 1.42101   3
   4  -3   0 126.063 5.49001   6
  -4  -3   0 134.531 4.40154   7
  -4  -3   0 131.461 4.52308   3
   4  -3   0 135.027 5.94804   4
   4  -3   0 134.938 6.30258   5
  -4  -3   0 138.500 5.07504   6
   4  -3   0 138.220 5.80895   7
  -4  -3   0 140.480 4.88889   1
  -4  -3   0 139.697 4.57730   1
  -4  -3   0 140.443 4.46639   4
  -4   3   0 141.363 7.45636   1
   4   3   0 136.100 5.30942   6
   4   3   0 131.448 4.74233   3
   5  -3   0 547.432 16.0209   4
   5  -3   0 524.422 17.7299   1
  -5  -3   0 532.884 13.5867   7
  -5  -3   0 511.633 15.0203   6
   5  -3   0 551.299 16.6146   5
   5  -3   0 558.001 15.4635   7
  -5  -3   0 546.595 13.3795   1
  -5  -3   0 541.214 14.0717   4
  -5  -3   0 541.875 13.9745   3
  -5   3   0 548.976 18.2440   1
   5   3   0 549.118 15.7071   6
  -6  -3   0 89.5646 2.71984   1
   6  -3   0 87.2475 7.20428   1
   6  -3   0 90.0982 5.44050   4
   6  -3   0 88.5216 4.75100   7
  -6  -3   0 89.2173 3.86540   3
  -6  -3   0 87.7545 4.05029   4
   6  -3   0 90.2452 5.75491   5
  -6   3   0 90.4707 6.64911   1
   7  -3   0 100.330 6.00360   4
   7  -3   0 104.393 5.20848   7
   7  -3   0 90.9163 6.11271   5
  -7  -3   0 106.385 4.50133   3
   7   3   0 98.0542 4.91444   6
   8  -3   0 0.76412 2.23724   5
   8  -3   0 1.81446 1.44585   4
  -9  -3   0 58.6458 3.71249   3
   0  -4   0 7.84808 1.48844   7
   0  -4   0 6.56408 1.73233   1
   0  -4   0 9.51304 1.31519   4
   0   4   0 9.28630 1.11122   3
   0   4   0 11.3460 1.07160   4
   0   4   0 5.73814 1.60876   1
   0   4   0 12.6838 1.97648   6
  -1  -4   0 0.48798 0.79556   1
  -1  -4   0 -0.0916 0.47955   4
  -1  -4   0 1.42935 0.66902   7
  -1  -4   0 1.04274 0.74987   7
   1  -4   0 1.87428 0.91422   7
  -1  -4   0 -0.3308 0.70720   1
  -1  -4   0 0.08032 0.72052   3
   1  -4   0 -0.8720 0.62137   4
  -1   4   0 0.99181 0.66928   3
  -1   4   0 0.29734 1.03849   1
  -1   4   0 1.56051 0.91252   6
  -1   4   0 0.69019 0.69314   4
   1   4   0 0.53944 0.77699   6
   1   4   0 0.50762 0.51391   3
   2  -4   0 141.727 7.36462   1
  -2  -4   0 143.524 5.90102   1
   2  -4   0 147.576 6.23700   5
   2  -4   0 143.318 5.78042   4
  -2  -4   0 133.453 5.04729   7
  -2  -4   0 147.216 4.59896   4
  -2  -4   0 143.029 5.33058   7
   2  -4   0 144.138 6.13674   7
   2   4   0 149.172 6.24671   6
  -2   4   0 141.611 7.47809   1
  -2   4   0 137.176 6.28819   6
  -3  -4   0 91.9155 4.54027   1
   3  -4   0 78.8470 4.54870   7
  -3  -4   0 84.6864 3.98766   1
  -3  -4   0 84.2866 3.73179   7
   3  -4   0 93.1421 4.72524   4
   3  -4   0 83.1463 5.78646   1
   3  -4   0 87.5970 4.95343   5
  -3  -4   0 87.1110 3.77335   3
  -3  -4   0 87.8152 3.09874   4
   3   4   0 87.4706 4.56402   6
  -3   4   0 86.1794 6.01485   1
   3   4   0 84.4649 3.58066   3
   4  -4   0 132.197 6.70590   5
   4  -4   0 146.927 6.47195   7
   4  -4   0 136.395 7.81209   1
  -4  -4   0 144.760 5.09111   3
  -4  -4   0 140.464 5.13753   1
  -4  -4   0 136.943 4.46377   4
  -4  -4   0 135.899 4.25941   4
  -4  -4   0 136.711 5.04145   7
   4  -4   0 139.866 6.46155   4
  -4  -4   0 144.729 5.65146   1
   4   4   0 140.906 5.15706   3
   4   4   0 139.429 6.09752   6
  -4   4   0 129.794 7.98217   1
  -5  -4   0 25.7502 1.95998   3
  -5  -4   0 26.1774 1.56390   4
   5  -4   0 26.2131 2.85904   4
   5  -4   0 25.5502 3.51243   1
  -5  -4   0 25.7512 1.77276   4
  -5  -4   0 27.5354 2.04457   1
  -5  -4   0 25.6522 1.90291   7
  -5  -4   0 27.1291 1.77918   1
   5  -4   0 26.0814 2.95122   7
   5  -4   0 28.2488 3.16345   5
   5   4   0 28.3701 2.57121   6
  -5   4   0 24.3804 3.94037   1
   6  -4   0 55.0203 5.16150   1
  -6  -4   0 54.8370 2.43413   4
  -6  -4   0 50.9573 2.91184   3
   6  -4   0 52.3213 4.55654   5
  -6  -4   0 52.7628 2.78317   4
   6  -4   0 55.5117 4.36968   4
   6  -4   0 52.1913 4.05513   7
   6   4   0 54.2882 3.58277   6
  -6   4   0 53.0159 5.70109   1
   7  -4   0 5.20883 2.13727   5
  -7  -4   0 3.69229 1.13998   3
   7  -4   0 3.68676 1.65424   7
   7  -4   0 5.69787 2.01960   4
   7   4   0 4.69462 1.47945   6
   8  -4   0 23.0936 3.78776   4
   8  -4   0 30.5559 3.25021   7
   8  -4   0 28.7248 4.15406   5
  -8  -4   0 32.9597 2.55858   3
   0  -5   0 -0.0531 1.03482   7
   0  -5   0 1.46482 1.13326   1
   0  -5   0 0.61062 0.74326   4
   0   5   0 0.37638 0.88408   6
   0   5   0 2.09069 1.29791   1
   0   5   0 -0.0371 0.49257   4
  -1  -5   0 2.99114 1.17260   1
  -1  -5   0 0.25784 0.87185   7
   1  -5   0 -0.3398 1.10005   1
  -1  -5   0 0.61187 0.62902   4
  -1  -5   0 0.08652 0.89925   1
   1  -5   0 1.74289 0.97781   4
   1  -5   0 -0.1724 0.82602   7
  -1   5   0 1.89435 1.45773   1
   1   5   0 -0.3977 0.74215   6
  -1   5   0 0.22838 0.96098   6
  -2  -5   0 30.7075 1.99408   4
  -2  -5   0 35.8009 3.38528   1
   2  -5   0 34.8921 4.19514   1
  -2  -5   0 33.2168 2.89526   1
  -2  -5   0 33.6003 2.60293   7
   2  -5   0 34.6193 3.25258   5
   2  -5   0 32.3503 2.74890   4
   2  -5   0 30.3404 2.99112   7
  -2  -5   0 36.3710 2.63560   3
  -2   5   0 31.5395 3.87521   1
   2   5   0 30.7177 3.24009   6
   3  -5   0 80.1505 4.75813   4
  -3  -5   0 78.0874 4.00440   3
  -3  -5   0 79.6740 3.18067   4
  -3  -5   0 82.3584 4.93573   1
  -3  -5   0 80.4502 4.00547   7
  -3  -5   0 77.8103 4.31044   1
   3  -5   0 75.6692 5.00004   7
   3  -5   0 67.8610 5.72121   1
   3  -5   0 85.0899 6.19255   5
   3   5   0 84.7774 5.13822   6
  -3   5   0 80.4964 6.51889   1
  -4  -5   0 86.3193 7.25722   1
  -4  -5   0 80.2762 3.06919   4
  -4  -5   0 77.1138 3.88831   7
   4  -5   0 82.8088 5.65178   5
   4  -5   0 76.5761 4.89314   4
  -4  -5   0 82.2532 4.03720   3
   4  -5   0 84.7750 6.52918   1
   4  -5   0 88.3570 5.28816   7
   4   5   0 87.0357 5.18135   6
  -4   5   0 76.9270 6.63397   1
  -5  -5   0 98.7318 4.49311   1
  -5  -5   0 100.534 4.52407   3
   5  -5   0 99.8655 7.84344   1
   5  -5   0 102.287 6.44640   5
   5  -5   0 98.5764 5.91597   7
  -5  -5   0 94.4374 3.31357   4
   5  -5   0 99.9819 5.91352   4
  -5   5   0 120.078 8.25025   1
   5   5   0 96.0096 5.63091   6
   6  -5   0 2.93303 1.58430   7
   6  -5   0 7.34011 1.94846   4
   6  -5   0 3.14733 1.65532   5
  -6  -5   0 4.19458 1.30258   3
   6   5   0 4.78365 1.73443   6
   7  -5   0 34.3020 4.13011   4
  -7  -5   0 29.1803 2.62675   3
   7  -5   0 30.5985 3.79086   5
   0  -6   0 666.597 18.3706   4
   0  -6   0 680.877 22.3917   1
   0  -6   0 676.565 19.8681   7
   0   6   0 694.556 21.1907   6
  -1  -6   0 336.275 13.7192   1
   1  -6   0 333.547 14.6769   1
  -1  -6   0 353.011 10.5201   4
   1  -6   0 356.178 12.6126   7
   1  -6   0 359.343 11.4933   4
  -1   6   0 365.700 16.0173   1
   1   6   0 374.227 13.3928   6
  -1   6   0 348.871 13.4043   6
   2  -6   0 14.4961 2.79034   5
   2  -6   0 9.81288 2.46692   7
   2  -6   0 16.5489 2.43316   4
  -2  -6   0 18.4994 3.01852   1
  -2  -6   0 16.8088 2.22859   7
   2  -6   0 14.9279 3.27766   1
   2   6   0 13.8109 2.59919   6
  -2   6   0 13.3635 3.57640   1
   3  -6   0 -0.1645 1.22483   4
  -3  -6   0 0.37197 0.66367   4
   3  -6   0 -1.2111 1.18028   5
  -3  -6   0 -0.6265 1.06640   7
  -3  -6   0 -1.1663 1.39293   1
   3  -6   0 0.19622 1.52209   7
   3  -6   0 3.72128 2.78301   1
   3   6   0 -1.2234 1.44187   6
  -3   6   0 -2.8887 2.49678   1
  -4  -6   0 56.4996 3.64677   7
   4  -6   0 54.4087 4.81574   7
  -4  -6   0 49.6630 3.37579   3
  -4  -6   0 52.2839 4.25093   1
   4  -6   0 39.8777 5.77287   1
   4  -6   0 50.6579 4.24588   4
   4  -6   0 54.4221 5.09204   5
  -4   6   0 43.2112 5.98759   1
   4   6   0 45.0277 4.37496   6
   5  -6   0 7.91106 2.63284   4
  -5  -6   0 5.48826 1.52084   7
  -5  -6   0 3.55314 1.53105   3
   5  -6   0 9.49941 3.00287   7
   5  -6   0 8.10763 3.35227   1
   5  -6   0 2.81705 2.25264   5
   5   6   0 7.88155 2.05417   6
   6  -6   0 2.73562 2.61562   7
   0  -7   0 3.57709 1.86837   7
   0  -7   0 -0.5531 0.92024   4
   1  -7   0 64.5684 4.30751   4
   1  -7   0 71.1228 5.21607   7
   1  -7   0 61.4907 5.17908   5
  -1  -7   0 60.4683 4.97025   7
  -1  -7   0 64.4289 3.73325   4
  -2  -7   0 4.99264 2.06375   7
   2  -7   0 7.22160 2.31776   7
   2  -7   0 8.54311 2.11079   4
   2  -7   0 8.44195 2.65655   5
   2   7   0 3.44391 2.17083   6
   3  -7   0 3.74695 2.02118   5
   3  -7   0 5.54070 1.97050   7
  -3  -7   0 5.70635 1.94813   7
   3  -7   0 1.26122 1.60711   4
   3   7   0 6.19104 2.49375   6
  -4  -7   0 36.6074 3.62371   7
   4  -7   0 40.6683 4.25119   4
   4   7   0 39.6897 4.12765   6
   5   7   0 -0.1378 2.07558   6
  -9   0   1 0.17902 1.43371   3
   9   0  -1 -0.9803 1.34265   5
   8   0  -1 87.3014 5.51682   5
   7   0  -1 -0.2250 1.10858   5
  -7   0   1 0.32329 0.76312   1
   7   0  -1 1.30798 0.79723   1
   7   0  -1 0.00814 0.06185   6
   6   0  -1 528.593 12.4213   6
  -6   0   1 537.437 15.1131   1
   6   0  -1 529.739 12.2128   6
   6   0  -1 546.773 14.7270   4
   6   0  -1 530.641 15.4930   5
  -6   0   1 516.174 13.9811   7
   6   0  -1 526.063 14.5909   1
  -5   0   1 -0.5919 0.60306   4
   5   0  -1 -0.2372 0.22632   6
   5   0  -1 0.12491 0.56913   5
  -5   0   1 -0.8413 0.38265   1
   5   0  -1 0.92294 0.32779   6
  -5   0   1 0.51032 0.78698   5
   5   0  -1 0.37400 0.51843   1
  -5   0   1 0.16695 0.44486   7
   4   0  -1 141.227 4.90585   1
  -4   0   1 143.923 5.40606   5
  -4   0   1 136.110 4.88102   4
  -4   0   1 141.612 4.36792   7
   4   0  -1 145.621 5.29422   5
   4   0  -1 141.986 3.73857   6
  -4   0   1 138.737 5.05923   1
   4   0  -1 142.841 4.95209   4
   3   0  -1 0.19463 0.44364   5
   3   0  -1 1.69694 0.57549   4
   3   0  -1 0.27365 0.16815   7
  -3   0   1 0.14470 0.28097   7
   3   0  -1 0.07553 0.30908   1
  -3   0   1 0.19210 0.44485   5
  -3   0   1 0.42459 0.37054   4
   3   0  -1 0.32925 0.14950   7
  -3   0   1 0.05351 0.36402   1
   2   0  -1 235.260 6.42799   5
  -2   0   1 234.618 6.44872   5
  -2   0   1 242.282 6.20638   4
   2   0  -1 234.803 5.36355   6
   2   0  -1 238.797 5.43261   7
   2   0  -1 238.546 6.21736   4
   2   0  -1 240.983 6.25732   1
  -2   0   1 235.122 5.75727   7
   2   0  -1 248.055 5.44565   7
  -2   0   1 229.728 6.23080   1
  -2   0   1 235.194 5.73674   7
  -1   0   1 0.53527 0.14444   7
   1   0  -1 0.15876 0.09339   7
  -1   0   1 0.03776 0.16162   4
  -1   0   1 0.23683 0.08415   6
   1   0  -1 0.49732 0.13620   7
   1   0  -1 0.06749 0.27428   5
  -1   0   1 0.65306 0.17495   7
   1   0  -1 0.37682 0.09344   6
   1   0  -1 -0.1508 0.15340   4
  -1   0   1 0.34580 0.21439   5
   1   0   1 0.04341 0.21026   1
  -1   0  -1 -0.0357 0.23730   7
   1   0   1 0.23508 0.27247   7
  -1   0  -1 -0.0379 0.22806   1
  -1   0  -1 0.26703 0.26488   5
   1   0   1 0.26383 0.27646   5
  -2   0  -1 29.6869 1.51244   4
  -2   0  -1 28.9760 1.70020   1
  -2   0  -1 31.1191 1.59181   7
   2   0   1 28.2606 1.64416   5
   2   0   1 29.1115 1.65639   1
   2   0   1 29.2263 1.33037   7
  -2   0  -1 29.3179 1.66316   5
  -3   0  -1 0.22140 0.47907   5
  -3   0  -1 -0.0850 0.35869   7
  -3   0  -1 1.45666 0.56736   4
   3   0   1 -0.2013 0.40791   5
  -3   0  -1 0.26373 0.36353   1
   3   0   1 0.10855 0.40599   1
   3   0   1 0.11762 0.35083   7
  -4   0  -1 153.361 5.40559   4
  -4   0  -1 145.832 4.88868   7
  -4   0  -1 149.877 5.79899   1
   4   0   1 154.316 4.63466   6
   4   0   1 150.943 4.42586   7
   4   0   1 144.339 6.40852   5
   4   0   1 156.739 5.60518   1
  -4   0  -1 151.353 6.51998   5
  -5   0  -1 -0.6342 0.58787   4
   5   0   1 -0.1525 0.54833   1
   5   0   1 0.27780 0.81446   5
   5   0   1 -0.3615 0.38920   7
  -5   0  -1 2.08518 0.94064   1
  -5   0  -1 0.86065 0.69876   7
   5   0   1 -0.1879 0.41636   6
   6   0   1 199.420 5.99699   6
  -6   0  -1 185.381 7.81791   1
   6   0   1 199.798 7.88003   5
   6   0   1 191.721 5.09401   7
   6   0   1 189.513 5.15287   7
  -6   0  -1 191.487 7.17938   3
   6   0   1 188.695 7.34308   1
   7   0   1 0.98010 0.97986   1
   7   0   1 0.44393 1.06689   5
  -7   0  -1 -1.3776 1.19239   1
  -7   0  -1 0.49832 1.03802   3
   7   0   1 -0.4504 0.62454   6
   8   0   1 659.509 16.5438   6
  -8   0  -1 679.259 19.4079   3
   8   0   1 665.048 20.3750   5
   9   0   1 -0.4017 1.91054   5
  -9   0  -1 0.88311 1.39734   3
 -10   0  -1 0.57562 2.03723   3
 -10  -1   1 105.645 5.74232   3
 -10   1   1 98.7699 6.32961   3
  -9  -1   1 9.81584 1.92115   3
   9   1  -1 11.5265 2.53888   5
  -8  -1   1 4.23693 1.30168   3
   8  -1  -1 1.31065 1.78429   5
   8  -1  -1 2.00008 0.58841   6
   8   1  -1 0.32826 1.38219   5
   7  -1  -1 20.0489 1.22840   7
   7  -1  -1 21.6198 1.41940   6
   7  -1  -1 24.5352 2.63409   1
   7  -1  -1 25.4352 2.62220   4
  -7  -1   1 18.6314 1.71035   7
   7  -1  -1 16.9720 2.75903   5
   7  -1  -1 19.5386 1.42747   6
  -7  -1   1 24.0616 1.92569   1
  -7  -1   1 24.5510 2.21121   3
  -7   1   1 26.9310 2.96565   1
   7   1  -1 21.0106 1.64892   1
   7   1  -1 23.8641 2.83434   5
  -6  -1   1 36.7887 2.42071   3
   6  -1  -1 35.5492 1.90463   7
   6  -1  -1 37.4395 3.14092   5
   6  -1  -1 33.2995 1.86718   6
   6  -1  -1 36.7803 2.83453   4
   6  -1  -1 33.3772 1.87568   7
  -6  -1   1 34.1646 1.95342   7
   6  -1  -1 34.0776 2.91204   1
  -6  -1   1 35.4126 2.22432   1
  -6  -1   1 32.0485 2.42488   4
   6   1  -1 33.0519 1.87091   1
  -6   1   1 32.7934 3.12749   1
   6   1  -1 35.3313 2.92743   5
   5  -1  -1 218.593 7.55394   4
  -5  -1   1 215.044 6.65966   3
   5  -1  -1 221.236 7.98221   5
  -5  -1   1 224.846 6.47525   1
   5  -1  -1 218.164 6.33034   7
   5  -1  -1 220.815 6.39346   7
  -5  -1   1 217.129 6.00135   7
   5  -1  -1 209.112 6.14001   6
  -5  -1   1 223.034 6.97095   4
   5  -1  -1 217.115 7.94092   1
  -5   1   1 205.647 6.91810   7
   5   1  -1 216.797 7.50623   5
   5   1  -1 219.242 6.09362   1
   5   1  -1 217.517 5.56246   6
  -5   1   1 228.784 8.35443   1
   4  -1  -1 1.05799 0.54198   7
  -4  -1   1 2.46613 0.81599   5
  -4  -1   1 1.76892 0.34822   7
   4  -1  -1 1.23257 0.50579   7
  -4  -1   1 1.38231 0.50428   3
  -4  -1   1 1.27685 0.42150   1
  -4  -1   1 1.64868 0.51341   4
   4  -1  -1 1.37162 0.51571   6
   4  -1  -1 -0.0157 0.49577   1
   4  -1  -1 0.82315 0.61315   4
   4   1  -1 1.65290 0.38783   6
   4   1  -1 1.21026 0.31195   1
  -4   1   1 1.43536 0.73151   1
   4   1  -1 1.16603 0.58258   5
  -4   1   1 1.83907 0.62080   7
  -4   1   1 2.40142 0.72801   4
  -3  -1   1 127.560 3.85297   4
  -3  -1   1 122.372 4.33696   5
  -3  -1   1 127.967 3.37134   6
  -3  -1   1 128.482 3.36184   1
   3  -1  -1 125.032 3.84385   6
   3  -1  -1 127.343 4.53740   4
  -3  -1   1 124.118 2.97150   7
   3  -1  -1 129.919 4.78004   5
  -3  -1   1 122.195 3.68865   3
   3  -1  -1 128.476 5.02544   1
   3  -1  -1 121.841 4.03186   7
   3  -1  -1 124.630 4.05989   7
  -3   1   1 123.636 4.44518   4
  -3   1   1 127.140 4.21205   7
  -3   1   1 125.753 4.65097   5
  -3   1   1 129.689 5.08124   1
   3   1  -1 127.655 3.45926   6
   3   1  -1 125.817 3.20482   1
   3   1  -1 122.442 4.25065   5
  -2  -1   1 764.158 17.3694   6
   2  -1  -1 735.020 18.0163   4
   2  -1  -1 766.333 18.8616   1
   2  -1  -1 733.608 18.1820   5
   2  -1  -1 772.032 17.5685   6
   2  -1  -1 757.563 17.7622   7
  -2  -1   1 780.844 17.3066   4
  -2  -1   1 754.085 17.2466   3
   2  -1  -1 761.119 17.7616   7
  -2   1   1 749.351 17.8957   7
  -2   1   1 764.364 18.1739   5
  -2   1   1 775.064 17.6117   6
  -2   1   1 761.861 18.8337   1
  -2   1   1 765.641 18.0015   4
  -2   1   1 758.366 17.7962   7
   2   1  -1 753.632 17.8312   5
   2   1  -1 766.234 17.4296   6
   0  -1  -1 202.536 5.32200   7
   0  -1  -1 208.128 5.13020   4
   0  -1   1 192.306 5.24071   7
   0  -1  -1 204.698 5.76880   1
   0  -1   1 206.848 5.01695   4
   0  -1  -1 199.391 5.18591   3
   0  -1   1 210.771 5.39406   6
   0  -1  -1 211.125 5.42134   6
   0  -1  -1 200.071 5.81329   1
   0   1  -1 208.098 5.20908   7
   0   1   1 212.658 5.13890   3
   0   1  -1 213.937 4.92999   4
   0   1   1 200.120 5.44640   6
   0   1   1 211.850 5.06116   4
   0   1   1 194.665 5.29613   7
   1  -1   1 1175.31 26.7161   1
   1  -1   1 1101.86 25.7235   4
   1  -1   1 1124.87 25.8352   7
  -1   1  -1 1156.98 25.8005   4
  -1   1  -1 1117.80 26.7031   1
   2  -1   1 210.466 6.42443   5
  -2  -1  -1 216.055 5.61820   7
  -2  -1  -1 221.340 5.88506   6
  -2  -1  -1 212.674 6.25014   5
  -2  -1  -1 216.180 6.06000   1
  -2  -1  -1 214.901 5.85367   3
   2  -1   1 215.449 6.30170   4
   2  -1   1 214.419 6.16934   7
   2  -1   1 227.958 7.06284   1
  -2   1  -1 231.166 6.51350   5
   2   1   1 215.878 6.15253   5
   2   1   1 211.850 5.91032   3
  -2   1  -1 226.290 7.22054   1
  -2   1  -1 230.197 6.41057   4
  -2   1  -1 217.144 6.24558   7
   2   1   1 217.649 5.93437   6
   3  -1   1 57.5275 2.61812   7
   3  -1   1 58.9515 3.27050   1
  -3  -1  -1 58.6645 2.92971   5
   3  -1   1 55.7540 2.97208   5
   3  -1   1 57.0102 2.82428   4
  -3  -1  -1 62.4109 2.68614   1
  -3  -1  -1 60.8138 2.25056   7
  -3  -1  -1 60.1597 2.53788   3
  -3  -1  -1 58.8033 2.35678   6
  -3  -1  -1 61.8931 2.57658   4
  -3   1  -1 62.8808 3.54589   1
   3   1   1 61.4728 2.59162   1
  -3   1  -1 58.7080 2.89860   4
   3   1   1 60.8429 2.89766   5
  -3   1  -1 55.6263 2.70415   7
  -3   1  -1 55.2264 2.94925   5
   3   1   1 59.4139 2.42157   6
  -4  -1  -1 1287.92 31.5339   5
   4  -1   1 1333.24 32.0555   1
   4  -1   1 1306.66 30.9306   4
  -4  -1  -1 1287.63 29.7529   7
  -4  -1  -1 1286.96 30.7823   4
  -4  -1  -1 1296.75 30.3117   3
   4  -1   1 1298.01 31.3819   5
  -4  -1  -1 1327.40 30.6851   1
   4  -1   1 1287.45 30.1660   7
   4   1   1 1289.22 30.5868   1
  -4   1  -1 1279.65 31.3372   4
  -4   1  -1 1268.06 31.7122   5
   4   1   1 1299.11 29.7838   6
   4   1   1 1337.44 31.0980   5
  -4   1  -1 1289.34 32.3055   1
  -5  -1  -1 1.50708 0.75284   3
   5  -1   1 1.48668 0.73315   7
   5  -1   1 1.24154 0.80483   1
   5  -1   1 2.10504 0.98266   5
  -5  -1  -1 1.63774 0.83649   1
  -5  -1  -1 0.73983 0.70500   4
   5  -1   1 2.14694 0.75237   7
  -5  -1  -1 1.74909 0.61751   7
   5  -1   1 3.49533 1.05845   4
   5   1   1 1.93948 0.65467   1
   5   1   1 2.41372 0.98487   5
   5   1   1 3.35595 0.75910   6
  -5   1  -1 2.52901 1.07630   1
  -6  -1  -1 0.28792 0.77006   1
   6  -1   1 -0.2279 0.65181   7
   6  -1   1 0.14370 0.92650   5
  -6  -1  -1 1.52757 0.94997   3
   6  -1   1 0.92002 0.72934   6
   6  -1   1 0.60435 0.60240   7
  -6  -1  -1 1.82581 0.70072   7
   6  -1   1 -0.2089 0.86309   1
   6   1   1 0.65007 0.56912   1
  -6   1  -1 -1.3851 0.80173   1
   6   1   1 0.24289 0.56291   6
   6   1   1 2.06551 0.99043   5
   7  -1   1 49.2385 2.60766   7
  -7  -1  -1 49.1013 3.60557   1
  -7  -1  -1 46.0365 3.39538   3
   7  -1   1 49.8498 4.01766   5
   7  -1   1 48.8904 2.65046   7
   7  -1   1 49.6000 3.98103   1
  -7   1  -1 48.7015 4.28842   1
   7   1   1 52.3634 3.86071   5
   7   1   1 45.1344 3.01971   1
   7   1   1 52.8882 2.62847   6
   8  -1   1 260.361 8.24138   6
   8  -1   1 266.258 10.9708   5
  -8  -1  -1 268.973 9.80155   3
   8  -1   1 261.585 7.01471   7
   8   1   1 267.690 7.75132   6
   8   1   1 282.340 10.7848   5
   9  -1   1 3.35329 1.87804   5
  -9  -1  -1 2.44889 1.66805   3
   9   1   1 7.43338 2.12040   5
  -9   1  -1 4.75827 1.61190   3
 -10  -1  -1 33.2285 3.81796   3
 -10  -2   1 136.140 6.29008   3
  -9  -2   1 1.11921 1.13014   3
   9  -2  -1 1.08482 1.58319   5
  -8  -2   1 93.5985 4.51373   3
   8  -2  -1 97.7937 6.02097   4
   8  -2  -1 91.2253 3.95485   7
   8  -2  -1 95.1850 6.29019   5
   8   2  -1 89.7918 5.44026   5
   7  -2  -1 161.878 6.35367   6
   7  -2  -1 166.689 7.92735   5
   7  -2  -1 158.582 5.86771   7
   7  -2  -1 160.979 9.52456   1
   7  -2  -1 159.085 5.93305   7
  -7  -2   1 162.816 5.97899   3
   7  -2  -1 168.855 7.54282   4
  -7   2   1 166.532 9.05232   1
   7   2  -1 166.867 7.16711   5
   6  -2  -1 334.852 11.3918   4
  -6  -2   1 349.341 9.72845   3
   6  -2  -1 349.006 10.1508   7
  -6  -2   1 330.102 11.0985   4
   6  -2  -1 342.459 12.3815   1
   6  -2  -1 333.971 10.0977   7
   6  -2  -1 356.942 12.0481   5
   6  -2  -1 333.210 9.81601   6
  -6  -2   1 320.146 8.90677   7
   6   2  -1 341.516 10.9394   5
  -6   2   1 357.637 12.9222   1
   6   2  -1 351.528 8.90088   6
   5  -2  -1 73.9479 3.54362   7
  -5  -2   1 72.0748 2.97762   3
   5  -2  -1 71.6873 3.32408   6
  -5  -2   1 72.1743 2.69213   6
   5  -2  -1 69.6541 4.24683   5
   5  -2  -1 72.8129 4.66326   1
  -5  -2   1 73.2627 2.45075   7
   5  -2  -1 64.9965 3.37999   7
  -5  -2   1 66.6819 3.07055   4
   5  -2  -1 68.7165 4.08334   4
   5   2  -1 65.8098 3.56834   5
   5   2  -1 71.4289 2.84883   6
  -5   2   1 68.6211 4.71116   1
   4  -2  -1 29.0380 2.52757   5
   4  -2  -1 27.6228 2.77097   1
  -4  -2   1 29.6328 1.63960   4
  -4  -2   1 27.9128 1.57276   6
  -4  -2   1 30.1134 1.58499   3
   4  -2  -1 30.6181 2.41335   7
  -4  -2   1 29.4459 1.19907   7
   4  -2  -1 26.9116 2.11295   7
   4  -2  -1 27.9130 1.92448   6
  -4  -2   1 30.0222 2.18279   5
   4  -2  -1 31.2574 2.40568   4
  -4   2   1 23.1989 2.51224   1
   4   2  -1 29.1192 1.73640   6
   4   2  -1 30.8937 2.08655   5
  -4   2   1 28.4101 2.22507   4
  -4   2   1 26.2289 2.24683   5
  -4   2   1 26.4939 2.14585   7
  -3  -2   1 116.245 3.32940   4
   3  -2  -1 116.588 4.40765   7
  -3  -2   1 110.871 3.34672   3
  -3  -2   1 113.722 3.10897   1
   3  -2  -1 110.875 4.55294   4
   3  -2  -1 113.143 4.32697   7
   3  -2  -1 121.064 4.85599   5
  -3  -2   1 110.662 4.19373   5
  -3  -2   1 112.144 3.03729   7
   3  -2  -1 112.398 4.19027   6
  -3  -2   1 106.028 3.68730   6
  -3  -2   1 112.886 3.26498   1
   3  -2  -1 109.090 5.31725   1
  -3   2   1 113.809 4.39839   7
  -3   2   1 106.174 4.33966   4
  -3   2   1 113.675 5.43180   1
   3   2  -1 108.261 3.83614   6
  -2  -2   1 239.373 5.53713   4
   2  -2  -1 228.702 7.08515   4
  -2  -2   1 240.737 5.91926   3
   2  -2  -1 235.486 6.98488   6
  -2  -2   1 230.501 6.42340   1
  -2  -2   1 234.187 6.56411   5
  -2  -2   1 230.767 6.65720   6
   2  -2  -1 236.280 7.06199   7
   2  -2  -1 240.209 8.26591   1
   2  -2  -1 233.492 7.26880   5
  -2  -2   1 232.184 6.19872   1
   2  -2  -1 229.878 7.02971   7
  -2   2   1 240.473 6.91917   7
  -2   2   1 228.650 6.96038   3
   2   2  -1 232.234 5.93287   3
   2   2  -1 234.087 6.73387   6
  -2   2   1 241.759 8.25842   1
  -2   2   1 241.018 7.09905   6
  -2   2   1 240.184 6.99720   4
   1  -2  -1 3235.57 83.9145   2
  -1  -2   1 3112.79 76.2546   2
  -1   2   1 2806.60 81.6119   2
   1   2  -1 2968.40 76.9206   2
   0  -2  -1 55.4593 2.18452   4
   0  -2  -1 55.3450 2.33073   3
   0  -2  -1 52.1791 2.24663   7
   0  -2  -1 52.5685 2.91705   1
   0  -2  -1 61.2822 2.65992   6
   0  -2   1 56.8470 2.32209   7
   0  -2   1 51.0123 2.80643   1
   0  -2  -1 58.5521 2.45673   7
   0  -2   1 58.1212 2.61524   6
   0  -2   1 53.4624 2.05758   4
   0   2   1 54.2037 2.03991   4
   0   2  -1 50.8387 2.56604   6
   0   2   1 49.9918 2.51809   6
   0   2  -1 53.2461 2.12479   7
   0   2   1 56.1157 2.19201   3
   0   2  -1 55.8484 2.00117   4
  -1  -2  -1 107.630 3.45211   3
  -1  -2  -1 106.075 4.00926   1
   1  -2   1 108.404 4.04720   6
  -1  -2  -1 109.812 3.89702   6
   1  -2   1 104.809 3.86541   7
  -1  -2  -1 99.7995 3.53442   7
  -1  -2  -1 107.774 4.22837   1
  -1  -2  -1 109.723 3.24353   4
   1  -2   1 107.473 3.68426   4
   1  -2   1 109.252 4.67259   1
   1  -2   1 112.639 3.88514   5
  -1   2  -1 114.471 3.87341   7
   1   2   1 112.091 3.43128   3
   1   2   1 99.8262 3.93544   6
  -1   2  -1 111.822 3.69899   4
  -1   2  -1 108.549 4.72523   1
   2  -2   1 30.4071 2.10301   5
  -2  -2  -1 29.5794 1.83064   6
   2  -2   1 30.4848 2.03778   7
   2  -2   1 29.7396 1.96095   4
  -2  -2  -1 32.6105 1.82507   1
  -2  -2  -1 33.9000 1.90244   5
   2  -2   1 30.5832 2.53701   1
  -2  -2  -1 30.9083 1.60699   7
  -2  -2  -1 31.5914 1.60872   3
   2  -2   1 30.1604 2.03286   6
  -2   2  -1 29.8425 1.93552   4
   2   2   1 30.6432 1.92992   1
   2   2   1 31.3052 1.66196   3
  -2   2  -1 31.0782 1.99155   7
  -2   2  -1 30.2029 2.58448   1
   2   2   1 29.7137 1.92986   6
  -3  -2  -1 1389.84 32.1285   7
   3  -2   1 1397.66 33.1733   6
  -3  -2  -1 1384.03 32.6721   6
   3  -2   1 1441.20 35.0952   1
  -3  -2  -1 1422.54 32.4135   3
   3  -2   1 1405.95 33.2181   7
  -3  -2  -1 1427.39 32.7742   1
   3  -2   1 1462.57 33.8036   4
  -3  -2  -1 1389.18 33.4087   5
   3  -2   1 1431.69 33.8012   5
   3   2   1 1426.78 32.9872   6
  -3   2  -1 1441.22 33.6246   5
  -3   2  -1 1361.76 33.2551   7
  -3   2  -1 1423.37 35.3668   1
   3   2   1 1371.35 32.5923   3
  -3   2  -1 1436.58 33.7063   4
   3   2   1 1422.18 32.8688   1
  -4  -2  -1 391.089 10.5562   6
  -4  -2  -1 398.422 10.6160   3
  -4  -2  -1 404.110 11.8942   5
   4  -2   1 373.262 11.6023   4
   4  -2   1 386.922 11.2020   6
   4  -2   1 399.550 11.3600   7
  -4  -2  -1 413.493 10.8599   1
  -4  -2  -1 403.500 10.2068   7
  -4  -2  -1 391.341 10.6622   4
   4  -2   1 382.006 11.3105   7
   4  -2   1 394.572 12.1164   5
   4  -2   1 392.782 12.9329   1
  -4   2  -1 419.664 13.0541   5
   4   2   1 397.116 10.7309   1
  -4   2  -1 405.863 13.4753   1
   4   2   1 408.961 10.9161   6
  -5  -2  -1 2.57336 0.66941   7
   5  -2   1 3.73876 1.15134   7
  -5  -2  -1 4.44151 0.94986   3
   5  -2   1 4.16331 0.99809   6
   5  -2   1 4.35517 1.47706   1
   5  -2   1 4.88017 1.58833   5
  -5  -2  -1 4.29437 0.89926   1
   5  -2   1 4.73472 1.35190   4
  -5  -2  -1 4.92103 1.03623   4
   5   2   1 3.74130 0.81028   1
   5   2   1 5.30112 1.30807   5
  -5   2  -1 4.62870 1.50038   1
   5   2   1 3.96052 0.97516   6
   6  -2   1 112.364 6.52907   1
   6  -2   1 106.359 4.88054   7
   6  -2   1 118.437 6.15108   5
  -6  -2  -1 114.626 4.84708   1
   6  -2   1 102.863 4.74339   6
  -6  -2  -1 103.967 4.22087   7
  -6  -2  -1 115.677 4.82290   3
   6  -2   1 105.211 5.55490   4
  -6   2  -1 112.420 6.86957   1
   6   2   1 112.604 4.46779   6
   6   2   1 114.083 5.57868   5
   7  -2   1 3.00983 1.43826   4
   7  -2   1 2.84170 1.61306   5
   7  -2   1 1.69966 0.97761   7
  -7  -2  -1 1.47906 0.95107   3
   7   2   1 2.79189 0.85019   6
   7   2   1 0.35885 1.25721   5
   8  -2   1 -1.4394 0.93615   7
   8  -2   1 -1.3943 1.58261   5
  -8  -2  -1 0.30851 1.08947   3
   8   2   1 -0.2764 0.92995   6
   8   2   1 -1.4110 1.07139   5
   9  -2   1 -1.9827 1.24315   5
  -9  -2  -1 -1.3554 1.18056   3
 -10  -2  -1 2.96860 1.78405   3
  -9  -3   1 0.82960 0.88263   3
  -8  -3   1 -0.7289 0.80791   3
   8  -3  -1 -0.5489 1.09440   4
   8  -3  -1 0.25355 1.18216   7
   8  -3  -1 -0.9479 1.43449   5
  -7  -3   1 67.8471 3.57444   4
   7  -3  -1 81.3325 5.60324   5
   7  -3  -1 74.2383 5.06578   4
  -7  -3   1 70.4344 3.42723   3
   7  -3  -1 70.1088 4.17035   7
   7   3  -1 76.5595 3.24482   6
  -6  -3   1 41.7889 2.10066   7
   6  -3  -1 42.2973 3.96446   5
   6  -3  -1 42.8881 3.66462   4
   6  -3  -1 43.4358 3.25408   7
  -6  -3   1 43.9461 2.33427   6
  -6  -3   1 45.0686 2.42268   3
  -6  -3   1 45.0612 2.46058   4
   6   3  -1 43.1036 2.56464   6
  -6   3   1 51.4657 4.87478   1
  -5  -3   1 520.904 12.6850   3
  -5  -3   1 478.563 13.0490   6
   5  -3  -1 493.444 15.5664   5
  -5  -3   1 490.637 12.2644   7
   5  -3  -1 504.041 15.0879   4
   5  -3  -1 496.555 14.3790   7
   5  -3  -1 492.395 16.8379   1
  -5  -3   1 503.421 12.6320   4
   5   3  -1 517.828 13.5164   6
  -5   3   1 486.281 16.9421   1
   4  -3  -1 4.67524 1.39585   5
   4  -3  -1 5.86306 1.50756   4
  -4  -3   1 7.05545 0.68515   1
  -4  -3   1 6.25024 0.80341   1
  -4  -3   1 7.29218 1.13233   6
  -4  -3   1 6.07350 0.81344   3
  -4  -3   1 7.10954 0.80165   7
   4  -3  -1 7.11831 1.54258   7
   4  -3  -1 5.88612 1.20883   6
   4  -3  -1 6.55335 1.86409   1
   4   3  -1 5.94864 1.22119   6
  -4   3   1 5.19115 1.74716   1
   3  -3  -1 480.041 13.4238   4
   3  -3  -1 460.826 15.0932   1
  -3  -3   1 457.153 11.7192   7
  -3  -3   1 476.419 11.0523   4
   3  -3  -1 465.471 13.6668   5
   3  -3  -1 465.100 13.2352   7
  -3  -3   1 486.251 12.3262   1
  -3  -3   1 467.126 12.6089   6
  -3  -3   1 458.099 12.8120   5
  -3  -3   1 472.478 11.8314   1
   3  -3  -1 465.682 13.0805   6
  -3  -3   1 471.826 10.9137   4
  -3  -3   1 491.786 11.6778   3
  -3   3   1 476.988 13.3311   6
   3   3  -1 452.564 11.7000   3
   3   3  -1 478.757 12.9102   6
  -3   3   1 454.734 13.0323   4
  -3   3   1 455.247 15.1232   1
   2  -3  -1 5.07177 1.24493   6
   2  -3  -1 5.69066 1.43501   1
  -2  -3   1 7.61164 1.24830   1
  -2  -3   1 5.64130 0.98925   1
  -2  -3   1 7.76221 0.86150   7
  -2  -3   1 6.48302 0.59222   4
   2  -3  -1 5.00266 1.35562   4
   2  -3  -1 6.06926 1.17707   7
  -2  -3   1 6.07236 0.83738   7
  -2  -3   1 5.39961 1.12056   6
  -2  -3   1 6.18582 0.83858   3
   2  -3  -1 6.97458 1.29099   7
   2  -3  -1 5.95711 1.28676   5
  -2   3   1 6.53996 1.34422   4
   2   3  -1 6.16702 1.16046   6
  -2   3   1 6.99288 1.66010   1
  -2   3   1 5.45910 1.09166   3
   2   3  -1 7.07595 0.75740   3
  -2   3   1 5.11568 0.97915   7
  -1  -3   1 725.469 18.6599   6
   1  -3  -1 720.600 22.2554   1
  -1  -3   1 679.318 17.5047   3
  -1  -3   1 728.235 17.7326   7
   1  -3  -1 730.892 18.1674   4
   1  -3  -1 730.348 18.4291   7
   1  -3  -1 737.118 18.8456   6
   1  -3  -1 674.192 19.1774   7
  -1  -3   1 750.967 17.1002   4
  -1  -3   1 739.693 19.1838   1
  -1   3   1 745.100 20.1707   1
  -1   3   1 730.899 17.7584   4
   1   3  -1 765.517 19.1836   1
  -1   3   1 729.184 18.9990   6
  -1   3   1 719.980 17.9884   3
   1   3  -1 742.124 16.7530   4
   1   3  -1 754.696 18.8713   6
   1   3  -1 757.266 17.2949   3
   0  -3   1 95.3896 4.19727   6
   0  -3   1 95.1350 3.80998   7
   0  -3  -1 87.9868 3.66220   7
   0  -3   1 91.8161 3.34250   4
   0  -3  -1 92.1936 3.54308   4
   0  -3  -1 90.0446 3.84375   7
   0  -3  -1 91.9365 4.07073   6
   0  -3  -1 93.8369 3.78214   3
   0  -3  -1 95.4365 4.80421   1
   0  -3   1 94.1120 4.62851   1
   0   3  -1 94.8510 4.21189   6
   0   3   1 94.2169 4.21732   6
   0   3   1 94.2452 3.27136   4
   0   3  -1 99.7278 3.50605   3
   0   3  -1 93.8252 3.17164   4
   0   3   1 91.4241 3.46132   3
   1  -3   1 131.948 5.03491   7
  -1  -3  -1 129.458 5.31319   1
   1  -3   1 135.689 4.72650   4
  -1  -3  -1 130.874 5.10779   6
  -1  -3  -1 136.980 4.27798   4
   1  -3   1 138.341 6.13704   1
  -1  -3  -1 142.524 5.77123   1
  -1  -3  -1 130.424 4.71873   7
  -1  -3  -1 133.477 4.58558   3
  -1   3  -1 132.046 4.57407   4
  -1   3  -1 128.821 4.68608   7
  -1   3  -1 139.656 6.29838   1
  -1   3  -1 123.747 4.65256   3
   1   3   1 135.551 4.37084   3
   1   3   1 136.072 5.30663   6
   2  -3   1 224.106 7.70998   6
  -2  -3  -1 232.365 6.26441   4
   2  -3   1 216.491 8.44016   5
   2  -3   1 230.099 7.34681   4
   2  -3   1 221.107 8.93956   1
  -2  -3  -1 218.096 7.35526   6
  -2  -3  -1 232.104 6.86840   7
   2  -3   1 231.560 7.63559   7
  -2  -3  -1 239.117 6.75049   3
  -2  -3  -1 229.712 7.84894   1
  -2  -3  -1 229.647 7.44787   1
  -2   3  -1 208.176 7.20480   7
  -2   3  -1 213.633 8.92725   1
  -2   3  -1 240.816 7.37330   4
   2   3   1 231.625 6.65609   3
   2   3   1 246.189 7.86100   6
  -3  -3  -1 120.242 4.25510   3
   3  -3   1 114.012 5.07078   4
  -3  -3  -1 121.669 4.62611   1
  -3  -3  -1 119.298 3.86608   4
  -3  -3  -1 123.331 5.06696   1
   3  -3   1 128.176 5.34970   7
   3  -3   1 123.739 5.48377   5
  -3  -3  -1 115.584 4.21621   7
   3  -3   1 132.565 6.59402   1
   3  -3   1 115.979 5.17949   6
  -3  -3  -1 126.812 5.61884   5
   3   3   1 118.043 4.38069   3
  -3   3  -1 121.431 5.11954   4
  -3   3  -1 124.759 6.70898   1
   4  -3   1 10.4020 1.81850   4
   4  -3   1 8.92870 1.61308   7
  -4  -3  -1 7.19756 1.26123   1
  -4  -3  -1 7.40236 1.10032   3
  -4  -3  -1 4.66024 1.10652   6
   4  -3   1 8.59395 1.81496   5
  -4  -3  -1 6.11653 1.05566   1
  -4  -3  -1 5.71214 0.98170   7
  -4   3  -1 9.24405 2.13855   1
   4   3   1 4.99958 1.03184   3
   4   3   1 5.92368 1.28090   6
   5  -3   1 267.016 10.1264   5
  -5  -3  -1 283.754 8.47285   6
   5  -3   1 267.790 9.72152   4
   5  -3   1 280.093 9.42209   7
  -5  -3  -1 268.866 8.13415   3
  -5  -3  -1 271.168 8.41341   1
  -5  -3  -1 268.990 8.17418   1
  -5  -3  -1 254.265 8.33524   7
   5  -3   1 252.927 10.9378   1
   5   3   1 269.287 8.77512   6
  -5   3  -1 263.171 11.6950   1
  -6  -3  -1 3.16665 0.92132   1
   6  -3   1 2.27520 1.43994   4
  -6  -3  -1 2.82556 0.89089   1
   6  -3   1 3.44216 1.44134   5
   6  -3   1 2.57717 1.28829   7
  -6  -3  -1 2.81438 0.90840   3
  -6   3  -1 3.50780 2.24927   1
   6   3   1 2.75573 1.13378   6
   7  -3   1 8.11663 2.27225   5
   7  -3   1 8.24407 1.70177   7
   7  -3   1 8.26631 2.02371   4
  -7  -3  -1 6.66349 1.34654   3
   7   3   1 9.07701 1.56508   6
   8  -3   1 1.48807 1.49684   7
  -8  -3  -1 1.73024 1.08353   3
   8   3   1 1.59728 1.24602   6
  -9  -3  -1 6.30365 1.57571   3
   8  -4  -1 47.9186 3.91097   7
  -8  -4   1 52.1328 3.06036   3
   8  -4  -1 51.5172 5.17668   5
   8  -4  -1 43.4259 4.37759   4
  -7  -4   1 2.29336 0.85335   3
   7  -4  -1 0.74335 1.62978   5
   7  -4  -1 1.93960 1.40326   4
   7  -4  -1 3.77311 1.69378   7
  -7  -4   1 3.09847 0.69289   4
   7   4  -1 2.90853 1.14365   6
  -6  -4   1 41.9629 2.10683   4
  -6  -4   1 43.7515 2.51135   3
   6  -4  -1 42.0865 4.27398   5
   6  -4  -1 44.6684 3.63180   7
  -6  -4   1 42.0542 1.82468   4
   6  -4  -1 35.4809 3.63436   4
  -6  -4   1 45.9359 2.32730   7
   6  -4  -1 39.1970 4.98872   1
  -6   4   1 38.8451 4.57258   1
   6   4  -1 44.9056 3.12928   6
  -5  -4   1 151.487 5.15223   3
   5  -4  -1 149.038 8.51826   1
   5  -4  -1 145.567 7.01585   4
  -5  -4   1 145.522 4.12919   4
   5  -4  -1 150.248 7.55466   5
   5  -4  -1 158.380 6.95815   7
   5   4  -1 143.958 6.17524   6
  -5   4   1 141.240 8.60281   1
  -4  -4   1 84.4717 2.60234   4
   4  -4  -1 81.3439 6.17034   1
   4  -4  -1 86.7575 4.80922   7
   4  -4  -1 87.9495 5.20772   5
  -4  -4   1 78.1437 3.44494   7
  -4  -4   1 79.7051 3.31183   1
   4  -4  -1 81.0576 4.83945   4
  -4  -4   1 80.7146 3.42940   3
  -4  -4   1 85.3014 2.68804   4
   4   4  -1 85.2403 4.49620   6
   4   4  -1 85.3733 3.50816   3
  -4   4   1 85.4444 6.15629   1
   3  -4  -1 64.3919 4.04253   7
  -3  -4   1 60.1071 2.83898   7
  -3  -4   1 61.5008 2.91812   3
   3  -4  -1 66.7284 4.22783   5
  -3  -4   1 59.9412 2.14042   4
   3  -4  -1 65.0520 3.90047   4
   3  -4  -1 65.2772 5.04667   1
  -3  -4   1 58.9621 3.10384   1
  -3  -4   1 56.4099 3.40638   1
   3   4  -1 59.4938 2.72290   3
  -3   4   1 61.0810 4.98933   1
  -3   4   1 59.0242 3.90257   6
   3   4  -1 62.3945 3.83022   6
  -2  -4   1 154.407 6.55996   1
  -2  -4   1 158.067 5.53477   7
  -2  -4   1 151.217 5.38031   3
   2  -4  -1 154.597 7.87173   1
   2  -4  -1 162.957 6.33144   4
   2  -4  -1 165.106 6.55999   7
  -2  -4   1 153.831 4.62945   4
   2  -4  -1 165.992 6.75335   5
  -2  -4   1 159.783 6.34015   1
  -2  -4   1 159.628 5.73854   7
  -2   4   1 163.372 6.77020   6
  -2   4   1 158.725 7.93102   1
   2   4  -1 164.696 5.08553   3
   2   4  -1 171.996 6.73968   6
  -1  -4   1 768.398 20.6844   1
  -1  -4   1 743.463 19.0670   7
   1  -4  -1 737.857 21.6915   1
   1  -4  -1 742.051 19.0093   4
  -1  -4   1 751.493 17.8165   4
   1  -4  -1 746.972 19.5278   7
  -1   4   1 739.032 18.3564   4
  -1   4   1 620.920 25.6290   1
   1   4  -1 746.494 20.0301   6
  -1   4   1 752.546 20.1932   6
   1   4  -1 747.112 20.4860   1
   1   4  -1 747.168 17.9667   3
   0  -4  -1 14.6592 2.40572   1
   0  -4   1 13.2312 2.22231   1
   0  -4   1 11.4445 1.32999   4
   0  -4  -1 14.0341 1.49359   4
   0  -4  -1 15.7829 1.78311   7
   0  -4   1 14.0990 1.73770   7
   0   4  -1 11.6916 1.88648   6
   0   4  -1 12.1187 2.04817   1
   0   4   1 13.9148 1.38285   3
   0   4   1 11.6411 1.21388   4
   0   4  -1 13.9198 1.30231   3
   0   4   1 13.9667 1.90420   6
   0   4  -1 13.9817 1.18921   4
   1  -4   1 19.1989 1.79549   4
  -1  -4  -1 23.3929 2.01098   3
  -1  -4  -1 19.7989 2.37263   1
  -1  -4  -1 21.9729 2.42495   1
  -1  -4  -1 23.1490 1.98647   7
   1  -4   1 22.7011 2.68004   1
  -1  -4  -1 20.3477 1.65331   4
   1  -4   1 20.0602 2.08634   7
  -1   4  -1 18.2533 1.62620   4
  -1   4  -1 21.9066 1.92024   7
   1   4   1 20.6230 2.20319   6
  -1   4  -1 21.0621 1.81911   3
  -1   4  -1 20.9952 2.77479   1
   1   4   1 19.4586 1.65305   3
  -1   4  -1 21.8412 2.40158   6
   2  -4   1 118.984 5.48798   7
   2  -4   1 114.740 6.64430   1
  -2  -4  -1 105.644 5.58626   1
  -2  -4  -1 115.824 5.31266   1
  -2  -4  -1 120.864 4.19171   4
  -2  -4  -1 108.850 4.68366   7
   2  -4   1 111.638 5.37279   5
  -2  -4  -1 113.987 4.60194   3
   2  -4   1 118.049 5.06299   4
  -2   4  -1 109.383 6.56261   1
   2   4   1 120.599 4.42818   3
   2   4   1 118.770 5.48905   6
  -2   4  -1 118.846 5.03779   4
   3  -4   1 727.545 22.5430   1
  -3  -4  -1 742.956 18.8456   7
   3  -4   1 747.797 20.3010   7
   3  -4   1 739.066 19.8658   4
   3  -4   1 750.065 20.4001   5
  -3  -4  -1 746.272 17.8522   4
  -3  -4  -1 735.226 19.3668   1
  -3  -4  -1 755.195 18.5722   3
  -3  -4  -1 732.034 20.2177   1
   3   4   1 730.043 20.1049   6
  -3   4  -1 697.142 22.5813   1
   3   4   1 731.099 18.6067   3
  -4  -4  -1 11.5401 1.48492   3
   4  -4   1 12.3141 2.24633   7
   4  -4   1 15.8589 2.54929   5
  -4  -4  -1 12.2468 1.69998   1
   4  -4   1 14.2693 2.87336   1
  -4  -4  -1 11.8457 1.15317   4
   4  -4   1 13.4288 2.26815   4
  -4   4  -1 15.6898 3.26290   1
   4   4   1 14.0200 2.12493   6
   5  -4   1 119.896 7.40575   1
  -5  -4  -1 107.273 4.93202   1
  -5  -4  -1 112.115 4.63845   3
   5  -4   1 112.547 6.86730   7
   5  -4   1 100.235 6.15605   5
  -5  -4  -1 109.539 4.62006   1
   5  -4   1 107.965 5.86691   4
  -5   4  -1 112.954 7.69077   1
   5   4   1 103.660 5.33068   6
   6  -4   1 88.6085 5.36720   7
  -6  -4  -1 74.7840 5.07217   4
  -6  -4  -1 95.1558 4.25808   3
   6  -4   1 95.4635 6.09750   5
   6  -4   1 89.2149 5.72521   4
   6  -4   1 81.9005 6.79801   1
  -6  -4  -1 89.1408 3.94809   1
  -6   4  -1 102.165 7.61429   1
   6   4   1 91.7285 4.93258   6
   7  -4   1 9.45080 2.09827   7
   7  -4   1 9.54825 2.42023   4
   7  -4   1 11.6820 2.74732   5
   7   4   1 12.7027 2.19283   6
  -8  -4  -1 25.8860 2.57163   3
   8  -4   1 19.9844 2.98633   7
   8  -5  -1 10.6196 2.62560   7
   7  -5  -1 3.01202 1.88835   4
   7  -5  -1 3.57451 1.98070   7
   7  -5  -1 5.12225 2.41987   5
   7   5  -1 1.61848 1.80184   6
   6  -5  -1 3.87187 1.86477   7
   6  -5  -1 2.75977 1.71104   5
  -6  -5   1 1.34244 1.01918   3
  -6  -5   1 1.85165 0.93077   7
   6  -5  -1 0.77018 1.41051   4
   6   5  -1 0.42879 1.56446   6
   5  -5  -1 41.1921 4.73991   1
   5  -5  -1 41.1929 3.94368   4
  -5  -5   1 41.3599 2.62188   7
  -5  -5   1 40.1189 2.62809   3
   5  -5  -1 35.1971 3.75505   5
   5  -5  -1 38.5961 3.59715   7
  -5   5   1 44.3749 5.07209   1
   5   5  -1 43.5757 3.55570   6
   4  -5  -1 26.8347 3.10636   4
   4  -5  -1 31.5841 3.55243   5
  -4  -5   1 26.3672 2.24457   3
  -4  -5   1 30.7415 2.27934   7
   4  -5  -1 20.5190 3.09238   7
   4  -5  -1 27.0630 4.45009   1
  -4  -5   1 33.8173 2.66487   1
  -4   5   1 28.3691 4.02380   1
   4   5  -1 32.6504 3.13809   6
   4   5  -1 26.3795 2.21130   3
   3  -5  -1 22.7299 2.69080   4
   3  -5  -1 25.6776 3.01848   7
  -3  -5   1 23.9889 1.27756   4
  -3  -5   1 25.7039 2.34993   1
  -3  -5   1 26.5438 2.74871   1
  -3  -5   1 26.6203 2.22193   7
   3  -5  -1 24.9738 4.03757   5
  -3  -5   1 24.8749 2.11816   3
   3  -5  -1 24.5242 3.75249   1
   3   5  -1 23.1972 1.94552   3
   3   5  -1 28.7233 2.96979   6
  -3   5   1 24.1287 4.04940   1
   2  -5  -1 83.9339 4.71869   4
  -2  -5   1 80.5324 4.25048   7
  -2  -5   1 89.7067 4.92112   1
  -2  -5   1 82.9865 5.14189   1
   2  -5  -1 84.3995 4.98279   7
   2  -5  -1 83.5176 5.13460   5
   2  -5  -1 86.8470 6.24458   1
  -2  -5   1 84.1100 3.20493   4
   2   5  -1 87.0363 5.13957   6
  -2   5   1 82.2179 6.09936   1
  -2   5   1 84.3743 5.23882   6
   2   5  -1 81.1133 3.58286   3
   1  -5  -1 717.717 23.0937   1
   1  -5  -1 757.694 20.6812   7
  -1  -5   1 728.344 20.0717   7
   1  -5  -1 748.903 19.8547   4
  -1  -5   1 755.107 21.9744   1
  -1  -5   1 741.124 18.4598   4
   1   5  -1 740.494 21.3263   6
  -1   5   1 759.935 21.5064   6
  -1   5   1 775.538 23.1188   1
   0  -5  -1 390.389 14.1686   1
   0  -5  -1 367.659 11.9584   7
   0  -5  -1 390.438 11.2879   4
   0  -5   1 379.780 13.8485   1
   0  -5   1 379.042 11.9798   4
   0  -5  -1 378.703 13.7130   1
   0  -5   1 378.063 12.0745   7
   0   5   1 357.682 10.5295   4
   0   5  -1 379.793 12.9037   6
   0   5   1 366.702 12.8230   6
   0   5  -1 375.694 14.2453   1
   0   5  -1 378.409 11.1739   4
  -1  -5  -1 79.4673 3.82220   4
  -1  -5  -1 77.2926 5.12093   1
   1  -5   1 81.5111 4.80269   7
   1  -5   1 80.2136 4.08094   4
  -1  -5  -1 86.7074 4.43277   7
   1  -5   1 71.1205 6.77080   1
  -1  -5  -1 79.7197 5.43759   1
   1   5   1 86.2945 5.22331   6
  -1   5  -1 78.0967 5.83712   1
   2  -5   1 2.38400 1.04875   4
   2  -5   1 0.48090 0.99818   7
  -2  -5  -1 1.72594 0.88732   7
   2  -5   1 2.68458 1.59206   1
   2  -5   1 0.38550 1.08660   5
  -2  -5  -1 0.87404 0.71260   4
  -2  -5  -1 0.06078 0.89050   1
  -2  -5  -1 1.23383 0.92338   3
  -2  -5  -1 0.33986 1.23533   1
  -2   5  -1 1.73603 1.62410   1
   2   5   1 2.71917 1.26955   6
  -3  -5  -1 144.428 5.71753   7
   3  -5   1 141.537 8.46870   1
   3  -5   1 131.883 6.77786   7
  -3  -5  -1 133.025 5.71126   3
   3  -5   1 133.028 6.83966   5
  -3  -5  -1 140.232 4.93790   4
   3  -5   1 142.009 6.44499   4
  -3  -5  -1 137.524 6.18248   1
  -3  -5  -1 143.355 6.93826   1
  -3   5  -1 133.298 8.31839   1
   3   5   1 141.396 6.83861   6
   4  -5   1 93.5252 6.80319   1
  -4  -5  -1 84.4256 4.29012   3
   4  -5   1 87.4758 5.64640   5
   4  -5   1 78.9791 5.06183   4
   4  -5   1 85.4655 5.42031   7
  -4  -5  -1 89.4600 5.13635   1
  -4  -5  -1 85.3681 3.56489   4
   4   5   1 86.7640 5.33831   6
  -4   5  -1 87.4471 6.94200   1
   5  -5   1 4.85929 1.75759   7
   5  -5   1 5.75448 1.74978   5
   5  -5   1 3.73658 2.09340   1
  -5  -5  -1 1.92511 1.41122   1
   5  -5   1 5.38191 1.62138   4
  -5  -5  -1 4.87976 1.32960   3
  -5   5  -1 5.51264 2.43926   1
   6  -5   1 5.36883 2.11666   4
  -6  -5  -1 6.61063 1.28913   4
   6  -5   1 7.32875 2.43896   5
   6  -5   1 5.77705 2.07536   7
  -6  -5  -1 6.97374 1.70841   3
   6   5   1 5.35743 1.84549   6
   7  -5   1 25.6793 3.78973   5
  -7  -5  -1 35.8009 3.03950   3
   7  -5   1 39.4250 4.17558   7
   7  -5   1 29.8843 4.66495   4
   7   5   1 30.2745 3.85703   6
   6  -6  -1 51.3013 4.77987   7
   6   6  -1 57.6985 4.64247   6
   5  -6  -1 33.1568 5.08969   1
   5  -6  -1 45.1336 4.95282   5
  -5  -6   1 43.5012 3.13049   7
   5  -6  -1 41.5140 4.61979   4
   5   6  -1 43.2688 4.12741   6
  -5   6   1 52.4706 6.65827   1
   4  -6  -1 10.6288 2.46258   7
  -4  -6   1 12.4801 1.95806   7
   4  -6  -1 12.5509 2.49108   4
   4  -6  -1 12.5171 2.94116   1
  -4  -6   1 10.6424 2.19173   1
   4  -6  -1 10.5978 2.70376   5
   4   6  -1 7.88326 2.23190   6
  -4   6   1 6.77033 3.06002   1
   3  -6  -1 0.57765 2.35447   1
   3  -6  -1 1.11252 1.44396   4
  -3  -6   1 3.59316 1.29440   7
  -3  -6   1 4.98657 1.78111   1
   3  -6  -1 0.59512 1.66039   5
   3  -6  -1 2.07655 1.61484   7
  -3   6   1 -3.1208 2.59191   1
   3   6  -1 3.45596 1.59330   6
  -2  -6   1 59.9093 2.74655   4
   2  -6  -1 62.7574 5.74148   1
  -2  -6   1 62.0117 4.32263   7
  -2  -6   1 66.3446 5.04980   1
   2  -6  -1 64.6398 4.92426   7
   2  -6  -1 62.1396 4.77860   5
  -2   6   1 65.7439 5.10746   6
   2   6  -1 65.7991 4.89287   6
   1  -6  -1 15.1073 3.21688   1
   1  -6  -1 14.3109 2.51861   7
   1  -6  -1 17.0154 2.40506   4
   1  -6  -1 13.7842 3.15313   1
  -1  -6   1 13.1149 2.75159   1
  -1   6   1 18.7089 3.05290   6
   1   6  -1 19.3619 3.14004   6
   0  -6   1 8.80067 2.31559   1
   0  -6  -1 14.6767 2.72391   1
   0  -6   1 13.0215 1.85475   4
   0  -6  -1 17.8620 2.79637   7
   0  -6  -1 14.4001 2.20877   4
   0  -6   1 17.7449 2.74913   7
   0   6   1 13.7112 2.71199   6
   1  -6   1 1.29104 1.85069   1
   1  -6   1 1.85830 1.10294   5
  -1  -6  -1 1.45031 0.93987   4
   1  -6   1 2.08941 1.42186   7
   1  -6   1 -1.1704 1.07442   4
  -1  -6  -1 0.07743 1.37264   1
  -1  -6  -1 2.65740 1.37760   7
   1   6   1 1.84906 1.62113   6
  -1   6  -1 2.03592 1.80215   1
   2  -6   1 4.26580 1.91692   1
   2  -6   1 2.18518 1.70049   5
   2  -6   1 0.21152 1.19197   7
   2  -6   1 0.99058 1.11332   4
  -2  -6  -1 1.50926 0.86320   4
  -2  -6  -1 3.19963 1.52527   1
  -2   6  -1 0.55736 2.52355   1
   2   6   1 2.08759 1.49161   6
   3  -6   1 -1.9883 1.28565   7
   3  -6   1 0.45964 1.26893   4
  -3  -6  -1 -0.0277 0.83059   4
   3  -6   1 3.44371 3.05757   1
  -3  -6  -1 2.29989 1.09518   3
   3  -6   1 1.45488 1.65465   5
  -3  -6  -1 1.07934 1.79070   1
  -3   6  -1 0.24950 3.09203   1
   3   6   1 3.22900 1.63181   6
   4  -6   1 -3.3275 1.43755   5
   4  -6   1 -2.0499 1.40975   7
  -4  -6  -1 -0.4316 1.11645   3
   4  -6   1 0.77946 1.40055   4
  -4  -6  -1 1.14655 0.85468   4
   4  -6   1 -2.3195 2.59925   1
  -4   6  -1 -3.0736 2.54041   1
   4   6   1 -3.3953 1.40511   6
   5  -6   1 0.29742 1.82166   7
   5  -6   1 -2.7665 1.34797   4
  -5  -6  -1 0.92984 1.28765   3
  -5  -6  -1 1.58672 1.31695   7
   5   6   1 3.85475 1.89786   6
  -6  -6  -1 10.9655 2.18622   7
  -6  -6  -1 8.10466 1.77769   3
   6   6   1 13.2303 2.70777   6
  -4  -7   1 7.46662 2.14991   7
   4  -7  -1 7.61250 2.29580   4
   3  -7  -1 2.40338 1.91807   7
  -3  -7   1 1.71581 1.72166   7
   3  -7  -1 0.38707 1.90560   5
   3  -7  -1 -0.9654 1.50040   4
   2  -7  -1 67.9804 5.36513   7
   2  -7  -1 60.9819 4.55482   4
  -2  -7   1 74.3107 5.03310   7
   1  -7  -1 25.7123 4.03417   7
   1  -7  -1 20.0943 2.94306   4
  -1  -7   1 28.4019 3.57492   7
  -1   7   1 18.3011 3.58120   6
   0  -7  -1 63.5449 4.25772   4
   0  -7   1 67.5443 3.87962   4
   0  -7  -1 57.4429 5.02766   7
   0  -7   1 69.5743 5.29659   7
   0   7   1 62.6704 5.29749   6
  -1  -7  -1 2.20043 1.49951   7
   1  -7   1 -2.0703 1.26405   7
  -1  -7  -1 1.91938 1.23715   4
   1  -7   1 4.04865 1.90499   5
   1   7   1 1.02351 1.37252   6
  -2  -7  -1 6.23326 2.03278   7
   2  -7   1 -0.4795 1.57468   5
   2  -7   1 2.09099 1.71102   7
   2  -7   1 -0.5530 1.36558   4
   2   7   1 1.66728 1.89509   6
   3  -7   1 31.0571 4.00128   5
   3  -7   1 31.0273 3.45257   4
  -3  -7  -1 33.7385 3.48104   7
   3  -7   1 34.2142 4.28329   7
   3   7   1 34.1579 4.22889   6
  -4  -7  -1 52.1726 4.46009   7
   4  -7   1 52.4229 4.60924   4
   4   7   1 47.4306 4.94471   6
  -5  -7  -1 1.34408 2.03117   7
   2  -8  -1 27.8385 3.42927   4
 -10   0   2 16.0728 2.59352   3
  -9   0   2 -2.7626 1.06153   3
   9   0  -2 -0.1399 1.24715   5
   8   0  -2 64.0351 4.78543   5
   7   0  -2 0.09478 0.87607   4
   7   0  -2 0.10843 1.18635   5
  -7   0   2 -0.9288 0.69453   1
   7   0  -2 0.23745 0.71917   1
  -6   0   2 698.188 18.5547   1
   6   0  -2 718.928 19.4479   5
   6   0  -2 700.531 18.4418   4
   6   0  -2 693.235 18.0849   1
   5   0  -2 0.41684 1.02586   4
   5   0  -2 0.42637 0.61085   5
  -5   0   2 0.38757 0.54358   1
   5   0  -2 0.47241 0.41307   1
  -5   0   2 0.61389 0.60488   5
  -5   0   2 -0.4864 0.39702   7
  -4   0   2 7.84283 1.13349   4
  -4   0   2 6.89418 0.77927   7
   4   0  -2 8.12203 1.19474   4
  -4   0   2 6.71945 0.97407   1
   4   0  -2 7.83285 1.00595   1
   4   0  -2 6.96264 1.29701   5
  -4   0   2 6.42955 0.74072   7
  -4   0   2 7.51321 1.23356   5
  -3   0   2 0.21213 0.40964   5
  -3   0   2 -0.1737 0.26518   1
   3   0  -2 0.23881 0.49388   5
  -3   0   2 0.32707 0.30643   7
  -3   0   2 -0.4103 0.21784   7
   3   0  -2 0.02247 0.37783   4
   3   0  -2 0.49066 0.37899   1
   2   0  -2 3434.18 83.2115   2
   2   0  -2 3648.58 84.2961   2
   1   0  -2 0.14886 0.18171   7
   1   0  -2 0.15550 0.16393   1
  -1   0   2 -0.2741 0.16212   1
  -1   0   2 0.09981 0.18061   7
   1   0  -2 -0.0797 0.16772   3
  -1   0   2 0.84810 0.26170   4
  -1   0   2 -0.0301 0.17569   6
   1   0  -2 -0.0779 0.22117   5
   1   0  -2 0.05783 0.16550   7
   1   0  -2 0.21999 0.22977   4
  -1   0   2 0.20241 0.15911   3
   0   0   2 1367.60 35.6567   2
   0   0  -2 1354.32 35.8698   2
  -1   0  -2 0.19940 0.30481   1
   1   0   2 -0.1324 0.29483   7
   1   0   2 0.03004 0.23436   5
  -1   0  -2 -0.1899 0.20620   5
  -1   0  -2 0.29487 0.28987   3
   1   0   2 -0.0854 0.23270   1
  -2   0  -2 5991.53 142.556   2
   2   0   2 5987.32 142.224   2
   3   0   2 0.65500 0.41422   7
   3   0   2 -0.0286 0.48262   1
  -3   0  -2 -0.3648 0.49915   5
   3   0   2 -0.1323 0.43264   5
  -3   0  -2 0.42172 0.44746   3
  -3   0  -2 0.40898 0.44952   7
  -3   0  -2 0.83110 0.53905   4
  -4   0  -2 13.9475 1.56842   3
  -4   0  -2 16.8577 1.62594   4
   4   0   2 14.8144 1.32280   6
  -4   0  -2 14.1156 1.36636   7
   4   0   2 16.2780 1.27397   7
  -4   0  -2 16.0249 1.80009   1
   4   0   2 14.7375 1.71185   1
  -4   0  -2 15.9502 1.76291   5
   4   0   2 14.3292 1.73600   5
   5   0   2 0.81223 0.54154   7
  -5   0  -2 -0.2408 0.69836   1
   5   0   2 -0.6064 0.62787   5
   5   0   2 1.16396 0.76149   1
  -5   0  -2 1.70118 0.78639   3
  -5   0  -2 -0.6360 0.55170   7
   5   0   2 -0.4064 0.42296   6
   6   0   2 166.382 5.13216   7
   6   0   2 166.326 5.76574   6
   6   0   2 167.541 7.16886   5
   6   0   2 164.042 5.28586   7
  -6   0  -2 158.009 7.48734   1
  -6   0  -2 167.331 6.77970   3
   6   0   2 181.283 7.20539   1
   7   0   2 0.96233 1.15655   5
   7   0   2 -0.3394 0.41718   7
  -7   0  -2 0.84472 1.43202   1
   7   0   2 0.47886 0.46642   7
   7   0   2 -0.4777 0.66760   6
   8   0   2 -0.3673 0.88503   6
  -8   0  -2 0.33213 1.05155   3
   8   0   2 0.95192 1.38523   5
  -9   0  -2 -0.2828 1.41051   3
   9   0   2 -2.3050 1.67424   5
 -10  -1   2 2.36283 1.66710   3
 -10   1   2 3.25966 2.03643   3
  -9  -1   2 93.3178 5.01824   3
   9  -1  -2 97.3262 7.60105   5
   9   1  -2 88.7777 5.92498   5
   8  -1  -2 101.623 5.64454   4
   8  -1  -2 102.884 6.34402   5
  -8  -1   2 102.621 4.89355   3
   8   1  -2 105.572 5.93004   5
  -7  -1   2 6.34493 1.25963   3
   7  -1  -2 5.41819 0.64666   6
   7  -1  -2 6.08781 1.67133   4
  -7  -1   2 6.59123 1.18397   7
   7  -1  -2 4.81826 1.32142   1
   7   1  -2 6.54711 1.67363   5
  -7   1   2 4.71964 1.45966   1
   7   1  -2 5.03966 0.84712   1
  -6  -1   2 10.7173 1.09874   7
  -6  -1   2 9.47266 1.41024   4
  -6  -1   2 9.43624 0.98490   1
   6  -1  -2 8.53898 1.73005   4
  -6  -1   2 10.9328 1.38552   3
   6  -1  -2 10.6961 0.91209   6
   6  -1  -2 11.0514 2.02460   5
   6  -1  -2 13.5816 1.88579   1
   6  -1  -2 9.77704 1.01984   7
  -6   1   2 9.04669 1.71367   1
   6   1  -2 13.2166 1.81130   5
   6   1  -2 11.3912 0.88998   1
   5  -1  -2 14.1438 1.15171   7
   5  -1  -2 13.7745 1.17302   7
   5  -1  -2 15.1618 1.82533   5
   5  -1  -2 12.9056 1.72452   4
  -5  -1   2 12.4490 1.25843   4
  -5  -1   2 11.4510 1.48865   5
  -5  -1   2 13.6676 0.93483   1
   5  -1  -2 12.9730 1.75765   1
  -5  -1   2 12.8269 0.91217   7
  -5  -1   2 13.0211 1.22314   3
   5  -1  -2 13.9140 1.02652   6
  -5   1   2 13.9608 2.01144   4
  -5   1   2 15.0580 1.45598   7
   5   1  -2 12.9176 1.65278   5
   5   1  -2 13.3527 0.83089   1
  -5   1   2 15.6244 1.93250   1
  -4  -1   2 39.4077 2.45583   5
  -4  -1   2 38.9735 1.35962   7
   4  -1  -2 40.0253 1.75731   6
  -4  -1   2 40.8917 1.99676   4
   4  -1  -2 38.5868 1.97395   7
   4  -1  -2 38.7229 2.49017   4
  -4  -1   2 40.6798 1.31802   7
  -4  -1   2 37.1450 1.81193   3
   4  -1  -2 40.1261 1.95977   7
   4  -1  -2 37.6796 2.72216   1
   4   1  -2 40.2735 1.94546   4
   4   1  -2 40.6732 1.22173   1
  -4   1   2 39.9964 2.22467   7
  -4   1   2 40.8305 2.77865   1
   4   1  -2 41.1250 2.36311   5
  -4   1   2 39.9977 2.44648   4
   4   1  -2 39.9332 1.20286   1
   3  -1  -2 32.1046 2.29966   1
  -3  -1   2 30.8051 1.45475   4
  -3  -1   2 31.3072 1.33233   3
   3  -1  -2 32.7689 1.75225   7
  -3  -1   2 32.7872 1.87915   5
   3  -1  -2 30.2372 2.10331   5
   3  -1  -2 30.6271 1.65103   7
  -3  -1   2 31.6167 1.10704   6
   3  -1  -2 30.4233 1.47969   6
   3  -1  -2 33.2808 2.04731   4
  -3   1   2 29.3895 1.81498   7
  -3   1   2 32.1115 1.56196   6
   3   1  -2 30.2265 1.77019   5
  -3   1   2 32.7264 2.07796   5
  -3   1   2 32.0638 1.81520   7
   3   1  -2 31.1532 1.45338   4
  -3   1   2 29.8315 2.21222   1
  -3   1   2 28.8013 1.90513   4
   2  -1  -2 9999.99 232.108   2
  -1  -1   2 93.6585 2.58470   7
   1  -1  -2 94.2135 3.09431   3
   1  -1  -2 99.7434 3.08470   6
  -1  -1   2 97.8647 2.90613   1
   1  -1  -2 100.986 3.46459   7
  -1  -1   2 96.2306 2.58262   5
   1  -1  -2 93.8176 3.03095   7
  -1  -1   2 96.6874 3.02392   6
   1  -1  -2 91.7660 3.08530   4
  -1   1   2 86.9443 3.31597   4
  -1   1   2 96.5933 3.11858   6
   1   1  -2 97.2365 2.97004   1
  -1   1   2 93.6117 3.17495   7
   1   1  -2 96.7594 2.27497   4
  -1   1   2 106.529 3.35565   3
   0  -1  -2 9.48900 0.97640   1
   0  -1  -2 10.2783 0.86407   6
   0  -1   2 9.48476 0.93179   1
   0  -1   2 9.77573 0.58860   5
   0  -1  -2 8.61443 0.70784   4
   0  -1   2 9.27067 0.83235   7
   0  -1  -2 10.0045 0.79294   3
   0   1   2 9.75329 0.76056   3
   0   1  -2 11.0385 0.68766   4
   0   1  -2 10.4024 0.78855   7
   0   1   2 13.6283 1.15001   1
   0   1   2 10.1497 0.90834   7
   0   1   2 8.97656 0.85498   6
  -1  -1  -2 9.19027 0.89703   6
   1  -1   2 10.3379 1.10744   1
   1  -1   2 10.3179 0.96335   7
  -1  -1  -2 11.3515 0.84520   7
   1  -1   2 10.0045 0.87831   5
  -1  -1  -2 12.4439 1.04336   1
  -1  -1  -2 9.19314 0.77529   3
  -1   1  -2 9.43157 0.91328   7
  -1   1  -2 12.2286 1.76768   4
   1   1   2 9.94225 0.83342   3
   1   1   2 9.96477 0.81169   7
   1   1   2 10.0261 0.93695   6
  -1   1  -2 11.1880 0.89303   5
  -1   1  -2 10.2262 1.20718   1
   1   1   2 9.78420 0.99245   1
  -2  -1  -2 1281.46 28.9546   1
   2  -1   2 1202.84 28.4513   4
  -2  -1  -2 1202.17 28.2892   3
   2  -1   2 1269.14 28.6784   5
  -2  -1  -2 1216.18 28.1547   7
   2  -1   2 1253.79 29.6375   1
  -2  -1  -2 1220.61 28.7281   5
   2  -1   2 1204.38 28.4467   7
  -2   1  -2 1258.64 29.8769   1
  -2   1  -2 1263.90 28.7128   5
   2   1   2 1186.80 28.4130   6
   2   1   2 1280.51 28.8610   1
   2   1   2 1204.56 28.3934   3
  -2   1  -2 1262.11 28.6416   4
  -2   1  -2 1207.55 28.5233   7
   3  -1   2 284.596 9.10277   1
  -3  -1  -2 281.720 8.35247   1
  -3  -1  -2 280.182 7.84624   3
   3  -1   2 278.831 8.06384   7
   3  -1   2 275.070 8.47492   5
   3  -1   2 278.729 8.28998   4
  -3  -1  -2 279.473 8.45858   5
  -3  -1  -2 284.882 7.55704   7
   3   1   2 273.414 7.80238   6
  -3   1  -2 279.858 9.34377   1
  -3   1  -2 265.275 8.46687   5
  -3   1  -2 275.161 8.36054   4
   3   1   2 284.443 8.19178   1
   3   1   2 281.168 8.26747   5
   3   1   2 291.401 7.20976   7
  -3   1  -2 280.662 8.19760   7
   4  -1   2 114.680 4.57723   7
  -4  -1  -2 123.996 5.31451   3
  -4  -1  -2 123.302 5.23798   5
  -4  -1  -2 119.538 4.34211   7
  -4  -1  -2 126.854 4.76086   4
   4  -1   2 124.902 5.69211   1
   4  -1   2 127.678 5.29849   5
   4   1   2 126.475 4.88291   1
  -4   1  -2 118.590 5.29502   5
   4   1   2 127.076 3.73850   7
   4   1   2 128.828 5.10789   5
   4   1   2 131.343 4.50627   6
  -4   1  -2 122.438 5.10633   4
  -4   1  -2 126.123 4.88511   7
  -4   1  -2 132.267 6.09471   1
  -5  -1  -2 151.473 5.57259   7
  -5  -1  -2 176.052 7.20237   4
   5  -1   2 169.233 7.23017   1
   5  -1   2 173.396 7.01815   5
  -5  -1  -2 167.957 6.56488   1
  -5  -1  -2 168.689 6.11161   3
   5   1   2 162.051 4.32844   7
   5   1   2 159.571 6.14881   1
   5   1   2 168.054 5.61879   6
  -5   1  -2 167.018 7.64924   1
   5   1   2 170.918 6.62051   5
   5   1   2 164.588 4.30759   7
   6  -1   2 98.3148 5.56403   1
   6  -1   2 92.4742 5.28113   5
   6  -1   2 88.9853 4.13902   7
   6  -1   2 95.6497 4.13205   7
  -6  -1  -2 99.5209 5.10729   1
  -6  -1  -2 99.2380 4.73739   3
   6   1   2 91.5531 4.00802   6
  -6   1  -2 94.5426 5.94553   1
   6   1   2 91.7326 4.59965   1
   6   1   2 96.5274 5.11422   5
  -7  -1  -2 545.372 16.1576   3
   7  -1   2 556.204 17.3923   5
   7  -1   2 565.293 14.5716   7
   7  -1   2 545.140 14.9422   6
   7   1   2 559.953 15.6871   6
   7   1   2 559.077 17.0252   5
   8  -1   2 -0.0131 0.88199   6
   8  -1   2 -0.3122 1.21491   5
  -8  -1  -2 4.14436 1.41541   3
   8   1   2 -0.5858 1.06049   5
   8   1   2 1.68954 0.88442   6
  -8   1  -2 1.74447 1.51370   3
  -9  -1  -2 8.37884 1.88331   3
   9  -1   2 3.55881 2.13098   5
   9   1   2 6.68889 1.97744   5
  -9   1  -2 3.90972 2.10527   3
   9  -2  -2 9.46031 3.59826   4
   9  -2  -2 5.92664 2.31257   5
   9   2  -2 7.67357 2.56688   5
  -8  -2   2 36.0224 2.65115   3
   8  -2  -2 33.3792 2.36697   7
   8  -2  -2 34.7018 3.76029   4
   8  -2  -2 30.1559 3.83641   5
   8   2  -2 34.6811 3.33508   5
   7  -2  -2 126.193 6.33642   4
  -7  -2   2 117.822 4.10216   7
  -7  -2   2 114.650 4.99952   4
   7  -2  -2 123.062 4.72692   7
   7  -2  -2 119.077 4.48390   6
   7  -2  -2 119.922 6.63020   5
  -7  -2   2 122.615 4.72521   3
   7   2  -2 122.441 6.00219   5
  -7   2   2 132.798 8.76024   1
   6  -2  -2 227.877 7.30767   7
  -6  -2   2 218.742 6.01897   7
   6  -2  -2 218.664 7.29330   7
   6  -2  -2 224.057 9.45259   1
  -6  -2   2 229.174 6.80108   3
   6  -2  -2 224.079 9.03600   5
   6  -2  -2 232.765 8.73318   4
  -6  -2   2 227.215 7.13780   4
   6  -2  -2 221.285 6.95703   6
   6   2  -2 233.685 8.08037   5
  -6   2   2 225.812 9.72792   1
   5  -2  -2 6.46317 1.30324   7
   5  -2  -2 9.97987 1.89678   5
   5  -2  -2 7.98470 1.69420   4
  -5  -2   2 9.36798 0.97891   3
  -5  -2   2 7.42128 0.56578   7
  -5  -2   2 6.48447 0.68696   6
   5  -2  -2 7.51732 1.04814   6
  -5  -2   2 9.92584 1.05814   4
   5  -2  -2 9.67433 1.49945   7
   5  -2  -2 6.52864 1.71227   1
   5   2  -2 8.00166 0.86251   6
   5   2  -2 9.51044 1.51027   5
  -5   2   2 9.17698 1.96316   1
   4  -2  -2 464.978 13.4185   5
   4  -2  -2 458.929 13.0323   4
   4  -2  -2 444.268 14.2710   1
   4  -2  -2 447.885 12.2395   7
   4  -2  -2 441.767 12.2252   7
  -4  -2   2 454.283 10.9535   3
   4  -2  -2 449.611 11.9361   6
  -4  -2   2 456.083 11.0699   4
  -4  -2   2 448.246 12.5080   5
  -4  -2   2 481.032 11.6484   6
   4   2  -2 445.822 11.2964   6
   4   2  -2 462.105 12.1717   5
  -4   2   2 440.484 12.3798   7
  -4   2   2 442.607 14.1393   1
  -4   2   2 456.072 12.7705   4
   3  -2  -2 436.612 11.8684   7
  -3  -2   2 448.585 11.1416   6
  -3  -2   2 456.186 10.3272   3
  -3  -2   2 450.356 10.2912   4
   3  -2  -2 447.875 12.3176   4
   3  -2  -2 448.406 11.9557   7
   3  -2  -2 448.475 12.6428   5
  -3  -2   2 441.817 11.7141   5
   3  -2  -2 442.390 13.5585   1
   3  -2  -2 448.781 11.6383   6
  -3   2   2 434.721 12.0069   4
  -3   2   2 448.788 11.7835   6
   3   2  -2 438.043 11.2860   6
  -3   2   2 426.624 11.9182   3
  -3   2   2 428.634 13.3898   1
   2  -2  -2 339.105 10.7488   1
  -2  -2   2 347.833 8.15358   7
  -2  -2   2 329.674 8.42979   1
   2  -2  -2 341.982 9.70398   5
  -2  -2   2 345.151 7.96427   3
   2  -2  -2 340.049 9.28218   6
   2  -2  -2 345.881 9.41384   7
   2  -2  -2 329.738 9.44995   4
  -2  -2   2 352.827 9.03410   6
  -2  -2   2 331.184 8.67525   5
   2  -2  -2 329.970 9.34384   7
   2   2  -2 323.064 9.01386   6
  -2   2   2 339.878 9.19015   7
  -2   2   2 331.151 9.25365   3
  -2   2   2 326.575 9.30596   6
   2   2  -2 346.752 8.54199   1
  -2   2   2 331.821 9.54244   7
  -2   2   2 343.825 10.6948   1
   2   2  -2 335.070 7.90434   3
  -2   2   2 349.276 9.31445   4
   1  -2  -2 8.84908 1.09537   7
   1  -2  -2 9.46372 1.07222   6
   1  -2  -2 7.31347 1.28877   1
   1  -2  -2 11.1036 1.10930   7
  -1  -2   2 6.55179 0.74009   7
  -1  -2   2 7.33558 0.42858   4
  -1  -2   2 7.20608 0.95281   6
   1  -2  -2 5.54270 0.92691   3
   1  -2  -2 9.13050 1.11399   4
  -1  -2   2 7.25243 0.94797   1
  -1   2   2 10.3119 1.22071   7
   1   2  -2 6.83671 0.39638   4
   1   2  -2 8.03853 0.99646   1
  -1   2   2 7.29222 0.84205   4
  -1   2   2 8.18866 0.93560   3
  -1   2   2 11.0216 1.27817   6
   1   2  -2 7.17920 0.57047   3
   0  -2   2 318.523 8.89080   6
   0  -2  -2 318.006 8.20484   4
   0  -2  -2 312.089 8.53454   7
   0  -2  -2 306.945 8.33425   3
   0  -2   2 312.845 8.43049   7
   0  -2  -2 316.010 8.72474   6
   0  -2   2 308.967 7.86903   4
   0  -2   2 318.765 9.20404   1
   0  -2  -2 316.793 9.33650   1
   0   2  -2 323.068 8.11400   7
   0   2   2 312.922 8.56130   7
   0   2   2 318.299 8.19313   3
   0   2   2 305.698 8.78582   6
   0   2   2 315.006 8.03583   4
   0   2  -2 319.781 7.91177   4
   1  -2   2 151.348 4.85271   4
   1  -2   2 166.964 5.32794   7
  -1  -2  -2 157.150 4.79218   3
   1  -2   2 161.464 6.05924   1
   1  -2   2 157.978 5.41481   6
  -1  -2  -2 164.872 5.28193   6
   1  -2   2 159.071 5.04787   5
  -1  -2  -2 161.701 4.98661   7
  -1  -2  -2 156.125 5.46807   1
  -1  -2  -2 160.379 4.64124   4
   1   2   2 172.939 5.87906   1
   1   2   2 159.125 4.91442   7
  -1   2  -2 153.216 5.07353   7
   1   2   2 159.475 4.79862   3
  -1   2  -2 165.531 5.01742   4
   1   2   2 156.065 5.34923   6
  -1   2  -2 167.906 6.34412   1
  -2  -2  -2 1412.58 32.6947   6
  -2  -2  -2 1443.01 32.2304   7
   2  -2   2 1422.56 32.9904   6
   2  -2   2 1386.63 32.8132   5
   2  -2   2 1411.69 32.5982   4
  -2  -2  -2 1362.07 32.8466   5
   2  -2   2 1385.83 32.7912   7
  -2  -2  -2 1376.63 32.1099   3
   2  -2   2 1416.63 34.2637   1
  -2  -2  -2 1386.07 32.8650   1
  -2   2  -2 1381.20 32.6308   5
  -2   2  -2 1365.15 32.6241   4
   2   2   2 1427.16 33.1702   1
   2   2   2 1379.82 31.8783   7
  -2   2  -2 1467.92 34.7829   1
   2   2   2 1425.10 32.3290   3
  -2   2  -2 1397.15 32.7720   7
   3  -2   2 953.791 24.0992   6
   3  -2   2 1009.00 24.4176   5
   3  -2   2 995.930 25.7235   1
   3  -2   2 979.450 23.9871   4
  -3  -2  -2 1009.00 23.2870   3
  -3  -2  -2 975.377 24.1690   5
  -3  -2  -2 972.069 23.5046   6
  -3  -2  -2 983.095 23.8878   1
  -3  -2  -2 929.274 23.0751   7
  -3   2  -2 1001.00 26.2038   1
  -3   2  -2 992.963 24.1737   4
   3   2   2 962.887 23.4646   3
  -3   2  -2 954.155 24.1191   5
   3   2   2 1006.88 24.0119   1
   3   2   2 978.105 22.3452   7
  -3   2  -2 980.666 24.0717   7
   3   2   2 960.617 23.7155   6
  -4  -2  -2 45.6319 2.33481   7
   4  -2   2 45.1767 2.85538   7
   4  -2   2 45.3427 3.55493   1
  -4  -2  -2 45.6991 2.54180   3
  -4  -2  -2 44.0446 2.69713   1
   4  -2   2 39.7211 2.69884   6
   4  -2   2 45.2951 3.04290   4
   4  -2   2 42.2949 3.17111   5
  -4  -2  -2 48.5220 2.54800   6
   4   2   2 44.4097 2.66934   1
   4   2   2 46.5523 2.67351   6
  -4   2  -2 44.4867 3.81785   1
  -5  -2  -2 4.43963 1.03544   4
   5  -2   2 1.83006 1.01507   7
  -5  -2  -2 2.19950 0.83592   3
  -5  -2  -2 2.07996 0.70082   7
   5  -2   2 1.66750 1.27597   5
   5  -2   2 3.49042 1.31412   1
   5  -2   2 1.11509 0.92411   6
   5  -2   2 3.90936 1.37551   4
  -5  -2  -2 0.50052 0.69297   1
  -5   2  -2 2.14032 1.39765   1
   5   2   2 2.38931 0.72585   1
   6  -2   2 6.69004 1.67636   5
   6  -2   2 8.37470 1.55466   7
  -6  -2  -2 7.82581 1.42215   1
   6  -2   2 4.83201 1.50196   1
  -6  -2  -2 8.35922 1.44915   3
   6   2   2 6.61038 1.62026   5
  -6   2  -2 9.29926 2.29758   1
   6   2   2 6.67960 1.30429   6
   6   2   2 6.17370 1.23887   1
   7  -2   2 15.2699 2.72983   5
  -7  -2  -2 21.2738 2.32903   3
   7  -2   2 21.0642 2.41185   7
   7   2   2 18.5084 2.50437   5
   7   2   2 19.5226 2.03350   6
  -8  -2  -2 2.90649 1.47645   3
   8  -2   2 2.29241 1.47925   7
   8  -2   2 5.09302 1.82037   5
   8   2   2 1.39077 1.15930   6
  -9  -2  -2 43.2667 3.81845   3
   8  -3  -2 9.82521 1.71155   7
  -8  -3   2 8.31218 1.25879   3
   8  -3  -2 5.04135 2.07406   5
   8  -3  -2 8.60525 2.33240   4
  -7  -3   2 137.641 4.69957   7
   7  -3  -2 157.131 7.65916   4
  -7  -3   2 159.529 5.19782   3
   7  -3  -2 161.747 8.09855   5
  -7  -3   2 150.087 5.32007   4
   7  -3  -2 158.658 6.34443   7
  -6  -3   2 51.6653 2.07484   7
   6  -3  -2 56.1836 3.63259   7
  -6  -3   2 53.2376 2.47114   3
   6  -3  -2 50.2759 4.15497   5
   6  -3  -2 54.4699 4.10184   4
  -6  -3   2 56.3479 2.51230   6
  -6  -3   2 56.2349 2.54311   4
   6   3  -2 52.3441 2.60689   6
   5  -3  -2 1.17586 0.98697   4
   5  -3  -2 0.72375 1.13358   5
   5  -3  -2 -1.0326 0.75486   6
  -5  -3   2 0.95704 0.58271   6
   5  -3  -2 0.15777 0.95928   7
   5  -3  -2 0.30956 1.16229   1
  -5  -3   2 0.16542 0.42336   3
  -5  -3   2 0.82310 0.40820   7
   5   3  -2 0.59119 0.67574   6
  -5   3   2 2.38018 1.26641   1
  -4  -3   2 7.25933 0.80296   7
  -4  -3   2 9.23059 1.52648   5
   4  -3  -2 11.6963 2.14629   5
   4  -3  -2 10.3685 1.89108   4
   4  -3  -2 10.5274 2.14757   1
  -4  -3   2 8.42124 1.23730   6
   4  -3  -2 8.78852 1.52432   6
  -4  -3   2 7.97826 0.54106   4
  -4  -3   2 9.90650 0.90254   3
   4  -3  -2 8.34869 1.61544   7
   4   3  -2 9.61166 1.42309   6
  -4   3   2 9.44393 2.09645   1
   3  -3  -2 52.4157 3.27017   4
   3  -3  -2 56.6461 3.56841   5
  -3  -3   2 57.1478 2.89497   6
  -3  -3   2 55.9454 2.42034   1
  -3  -3   2 53.3655 2.77924   5
   3  -3  -2 52.9024 4.07599   1
   3  -3  -2 53.3561 3.06628   6
  -3  -3   2 55.1009 2.25495   1
  -3  -3   2 55.0590 2.14183   3
   3  -3  -2 57.4414 3.35789   7
  -3   3   2 54.2839 4.09026   1
  -3   3   2 54.9227 3.21838   6
   3   3  -2 51.9824 2.10972   3
   3   3  -2 55.4604 2.97975   6
   2  -3  -2 133.256 5.34659   6
   2  -3  -2 144.342 6.76186   1
  -2  -3   2 157.708 4.30925   3
  -2  -3   2 135.406 4.63575   5
  -2  -3   2 137.386 5.04841   1
  -2  -3   2 131.213 4.27815   7
   2  -3  -2 137.169 5.37726   7
  -2  -3   2 133.370 5.15909   6
   2  -3  -2 137.088 5.33079   4
   2  -3  -2 147.787 5.51797   7
  -2   3   2 129.220 4.88618   4
  -2   3   2 131.598 6.44449   1
   2   3  -2 137.868 3.96226   3
   2   3  -2 133.062 5.21014   6
   2   3  -2 144.700 5.12014   1
  -2   3   2 141.384 5.64290   6
  -2   3   2 132.205 5.07150   3
   1  -3  -2 63.2734 3.17623   7
   1  -3  -2 60.9491 3.06982   4
  -1  -3   2 62.2166 3.40274   1
  -1  -3   2 61.8237 3.22126   6
   1  -3  -2 59.6919 3.98243   1
  -1  -3   2 68.8193 2.21917   4
  -1  -3   2 60.5501 2.79427   7
   1  -3  -2 63.3888 3.21366   7
   1   3  -2 67.4208 3.53466   1
   1   3  -2 65.7853 2.00423   4
   1   3  -2 65.9022 2.38511   3
  -1   3   2 65.1153 2.83332   4
   1   3  -2 63.0352 3.31820   6
   0  -3  -2 10.8394 1.81739   1
   0  -3   2 8.72469 0.94409   4
   0  -3   2 9.46919 1.63753   6
   0  -3  -2 7.87240 1.47252   1
   0  -3   2 8.63353 1.50909   1
   0  -3  -2 9.13708 1.15751   3
   0  -3  -2 10.8449 1.18102   4
   0  -3   2 9.82544 1.29174   7
   0  -3  -2 11.0894 1.24061   7
   0   3  -2 8.52568 0.97964   7
   0   3  -2 8.55461 0.88141   4
   0   3  -2 11.0703 1.08482   3
   0   3   2 9.09920 0.96603   4
   0   3   2 9.50997 1.02914   3
  -1  -3  -2 222.265 6.19364   4
  -1  -3  -2 204.798 6.58607   7
   1  -3   2 219.419 6.81840   5
   1  -3   2 204.687 7.99422   1
  -1  -3  -2 212.492 7.40515   1
   1  -3   2 202.943 6.88340   7
   1  -3   2 205.454 6.37693   4
  -1  -3  -2 199.738 7.66682   1
   1  -3   2 195.557 7.12802   6
  -1  -3  -2 205.300 6.40469   3
  -1  -3  -2 192.635 7.49068   6
   1   3   2 203.997 6.20279   3
  -1   3  -2 217.971 8.35742   1
  -1   3  -2 205.903 6.56601   7
  -1   3  -2 204.932 6.35041   4
   1   3   2 209.174 8.08275   6
   2  -3   2 5.18166 1.24021   6
  -2  -3  -2 3.41076 0.91572   6
   2  -3   2 6.88914 1.75690   1
  -2  -3  -2 3.20234 1.04520   1
   2  -3   2 8.18124 1.35672   4
  -2  -3  -2 4.88276 0.82038   4
   2  -3   2 6.29133 1.31720   7
   2  -3   2 5.06928 1.16806   5
  -2  -3  -2 3.54563 0.81144   7
  -2  -3  -2 6.14134 1.24780   1
  -2  -3  -2 3.87418 0.84598   3
   2   3   2 4.52866 0.86108   3
  -2   3  -2 3.73428 1.01759   7
  -2   3  -2 3.82853 0.91187   4
   2   3   2 6.81899 1.28799   6
  -2   3  -2 5.36561 1.52682   1
   3  -3   2 19.3042 2.05873   7
  -3  -3  -2 17.1665 1.65301   6
  -3  -3  -2 18.3260 1.80719   1
   3  -3   2 21.7795 2.15919   5
  -3  -3  -2 18.3782 1.51205   3
   3  -3   2 19.7426 2.05739   4
   3  -3   2 18.0149 2.41072   1
  -3   3  -2 22.5797 3.27648   1
   3   3   2 18.8767 1.99632   6
   3   3   2 17.2912 1.60026   3
  -4  -3  -2 88.7113 4.13399   6
   4  -3   2 92.6525 4.71248   4
  -4  -3  -2 97.9782 3.95117   3
  -4  -3  -2 83.2947 3.70709   7
  -4  -3  -2 95.9518 4.33017   1
   4  -3   2 91.9252 4.76040   7
   4  -3   2 95.2986 5.14683   5
   4   3   2 86.4019 4.34321   1
   4   3   2 91.4150 4.42811   6
  -4   3  -2 91.1551 6.04003   1
  -5  -3  -2 132.423 5.40357   4
   5  -3   2 152.180 6.65628   4
  -5  -3  -2 145.713 5.46485   3
   5  -3   2 146.732 6.41868   7
   5  -3   2 150.512 8.00132   1
   5  -3   2 136.193 6.69936   5
   5   3   2 140.723 5.93650   6
  -5   3  -2 149.227 8.38843   1
   6  -3   2 5.07690 1.56539   7
   6  -3   2 3.95820 1.59814   4
  -6  -3  -2 2.29435 1.00220   3
   6  -3   2 4.71901 1.70912   5
   6   3   2 5.66820 1.45200   6
   7  -3   2 164.267 8.22383   5
  -7  -3  -2 150.678 6.33597   3
   7  -3   2 168.579 7.21210   7
   7   3   2 155.676 6.43016   6
   8  -3   2 1.55345 1.82716   5
  -8  -3  -2 5.29470 1.40141   3
   8  -3   2 2.95583 1.63460   7
   8   3   2 4.71468 1.71238   6
   8  -4  -2 6.58467 2.37056   5
   8  -4  -2 5.67030 2.05474   7
   8  -4  -2 6.13926 2.36118   4
   7  -4  -2 135.185 7.48181   4
   7  -4  -2 132.151 7.76830   5
  -7  -4   2 140.236 4.77721   3
   7  -4  -2 127.719 6.46223   7
  -6  -4   2 4.98867 1.05382   3
   6  -4  -2 5.13020 1.58765   7
   6  -4  -2 4.92776 1.75711   5
   6  -4  -2 7.67634 2.03409   4
  -6  -4   2 5.93397 0.91060   7
  -6  -4   2 4.83755 1.20992   6
   6  -4  -2 4.29860 2.05409   1
  -6   4   2 2.70213 2.12542   1
   6   4  -2 4.63354 1.27356   6
  -5  -4   2 1.44994 0.56365   7
   5  -4  -2 0.17548 1.24292   4
   5  -4  -2 1.01641 1.21504   7
   5  -4  -2 0.93993 1.27611   5
   5  -4  -2 3.99441 1.63628   1
  -5   4   2 0.76928 1.60278   1
   5   4  -2 1.17660 1.03991   6
  -4  -4   2 184.531 5.63856   3
   4  -4  -2 181.857 7.53282   7
   4  -4  -2 188.650 8.13335   5
  -4  -4   2 181.207 5.64323   7
  -4  -4   2 188.368 5.52814   1
  -4  -4   2 174.025 5.81208   7
   4  -4  -2 185.013 9.40277   1
  -4  -4   2 183.253 5.29642   1
   4  -4  -2 191.027 7.85887   4
  -4   4   2 183.837 9.39108   1
   4   4  -2 188.894 7.06559   6
   4   4  -2 176.971 5.55712   3
  -3  -4   2 14.2724 1.41284   7
  -3  -4   2 11.7244 1.34075   7
   3  -4  -2 11.3776 2.37895   1
  -3  -4   2 14.0387 1.44173   1
   3  -4  -2 14.9803 2.37220   5
   3  -4  -2 14.7225 2.19505   4
  -3  -4   2 14.3996 1.58067   1
   3  -4  -2 10.4599 2.00745   7
  -3  -4   2 12.0442 1.27762   3
  -3   4   2 16.5546 2.06120   6
   3   4  -2 15.1236 1.20274   3
  -3   4   2 15.8525 2.92025   1
   3   4  -2 12.5848 1.93880   6
  -2  -4   2 235.879 8.45042   1
   2  -4  -2 240.888 10.3117   1
   2  -4  -2 241.401 8.34576   4
   2  -4  -2 238.662 8.55919   7
  -2  -4   2 239.832 7.60743   7
  -2  -4   2 240.625 7.52251   7
   2   4  -2 243.963 8.61848   6
   2   4  -2 238.123 6.70979   3
  -2   4   2 246.579 8.90048   6
  -2   4   2 259.611 10.4251   1
   1  -4  -2 69.1439 3.86873   7
   1  -4  -2 64.3385 3.48017   4
  -1  -4   2 60.0029 3.94841   1
  -1  -4   2 66.9295 2.57234   4
   1  -4  -2 72.8650 4.97091   1
  -1  -4   2 57.6760 3.67087   7
  -1   4   2 66.0858 3.99487   6
  -1   4   2 62.9827 3.08215   4
   1   4  -2 63.3233 2.70796   3
   1   4  -2 61.6021 2.24768   4
   1   4  -2 68.9240 4.03230   6
   1   4  -2 65.4738 4.09660   1
   0  -4   2 116.776 4.98133   7
   0  -4   2 114.726 4.14260   4
   0  -4  -2 104.316 5.71636   1
   0  -4  -2 109.062 6.07831   1
   0  -4  -2 105.267 4.74790   3
   0  -4  -2 108.409 4.54389   4
   0  -4  -2 115.294 4.83516   7
   0  -4   2 112.493 5.86953   1
   0   4  -2 105.923 3.79055   4
   0   4   2 106.531 5.27621   6
   0   4   2 102.447 3.97682   4
   0   4  -2 111.449 4.25419   3
  -1  -4  -2 53.2896 3.98598   1
   1  -4   2 56.7466 3.47368   7
  -1  -4  -2 54.6308 3.15270   3
  -1  -4  -2 60.0700 3.94337   1
  -1  -4  -2 51.0039 3.05625   7
   1  -4   2 52.0683 2.91149   4
  -1  -4  -2 60.9669 2.97100   4
   1  -4   2 55.4162 3.34937   5
   1  -4   2 54.0013 4.27141   1
  -1   4  -2 62.8501 4.55662   1
   1   4   2 60.6483 3.81164   6
  -1   4  -2 55.1719 3.10073   3
  -1   4  -2 55.4122 3.06411   7
  -1   4  -2 58.1750 2.97486   4
   2  -4   2 1.79762 1.02008   7
   2  -4   2 2.76017 1.27420   5
  -2  -4  -2 1.04880 0.82919   1
  -2  -4  -2 1.11408 0.67453   4
   2  -4   2 0.22473 0.76987   4
  -2  -4  -2 3.10895 0.92271   3
   2  -4   2 -0.4846 1.04764   1
  -2  -4  -2 1.39368 0.91372   1
  -2   4  -2 0.11452 0.78598   4
  -2   4  -2 0.61443 1.10754   1
   2   4   2 0.84182 0.84647   6
   3  -4   2 391.019 12.6702   7
  -3  -4  -2 395.799 12.1540   1
   3  -4   2 395.713 12.2484   4
  -3  -4  -2 393.838 12.9569   1
  -3  -4  -2 395.917 10.9014   4
   3  -4   2 389.456 12.7652   5
  -3  -4  -2 403.976 11.3197   3
   3  -4   2 410.726 14.6786   1
  -3   4  -2 407.393 15.1373   1
   3   4   2 400.153 12.6918   6
  -4  -4  -2 184.961 6.58949   3
   4  -4   2 195.416 8.25257   5
   4  -4   2 195.016 7.81016   4
   4  -4   2 183.951 9.35688   1
  -4  -4  -2 200.700 7.80870   1
  -4  -4  -2 183.725 6.01541   4
   4  -4   2 189.673 7.90981   7
  -4  -4  -2 193.416 7.20088   1
  -4   4  -2 185.735 9.85948   1
   4   4   2 177.588 7.50439   6
   5  -4   2 20.6086 2.99985   5
   5  -4   2 23.2204 2.88145   7
   5  -4   2 23.0301 2.65123   4
  -5  -4  -2 25.3338 2.21380   3
   5  -4   2 20.8155 3.46111   1
  -5  -4  -2 24.6164 1.80749   4
  -5  -4  -2 25.9721 2.66002   1
  -5   4  -2 22.2921 4.01521   1
   5   4   2 26.1779 2.79243   6
   6  -4   2 12.1307 2.76712   1
   6  -4   2 6.40779 1.87964   7
  -6  -4  -2 7.03440 1.53316   1
   6  -4   2 12.2155 2.41973   5
  -6  -4  -2 5.01384 1.41901   3
   6  -4   2 8.52708 2.07643   4
  -6   4  -2 12.0406 3.08519   1
   6   4   2 7.52137 1.74607   6
  -7  -4  -2 1.79186 1.04034   3
   7  -4   2 4.74330 1.73459   7
   7  -4   2 1.66248 1.72783   5
   7   4   2 0.67285 1.52550   6
   8  -4   2 4.67150 1.99196   7
  -8  -4  -2 7.58276 1.64794   3
   9  -4   2 12.5213 2.71034   7
   8  -5  -2 4.38916 2.15582   7
   7  -5  -2 -0.4641 1.61010   7
   7  -5  -2 0.31137 2.25951   5
   7  -5  -2 -1.9934 1.45770   4
   6  -5  -2 32.5765 3.60412   4
   6  -5  -2 38.5147 4.33491   5
   6  -5  -2 33.9425 3.52056   7
   5  -5  -2 39.5153 6.55821   1
   5  -5  -2 50.9609 4.11592   4
   5  -5  -2 42.7015 4.02062   7
   5  -5  -2 44.1885 4.64153   5
  -5  -5   2 47.6959 3.21834   7
  -5   5   2 44.6878 6.41150   1
   5   5  -2 48.0241 3.69771   6
   4  -5  -2 -0.2460 0.97058   4
  -4  -5   2 2.33512 0.97031   7
  -4  -5   2 1.49823 0.90767   1
   4  -5  -2 3.41838 1.55914   5
   4  -5  -2 0.26407 1.34946   1
   4  -5  -2 1.23652 1.29218   7
   4   5  -2 0.14859 1.08773   6
   4   5  -2 0.74123 0.85184   3
  -4   5   2 4.25963 2.10058   1
  -3  -5   2 44.4340 3.04301   1
   3  -5  -2 40.8281 3.58347   7
  -3  -5   2 36.7932 3.16611   1
   3  -5  -2 42.9369 3.83485   5
   3  -5  -2 43.7147 4.81251   1
   3  -5  -2 38.6998 3.50906   4
  -3  -5   2 42.0842 2.91802   7
   3   5  -2 41.1415 3.55454   6
  -3   5   2 34.9005 4.35273   1
   2  -5  -2 315.640 13.3815   1
   2  -5  -2 317.409 11.1711   7
  -2  -5   2 310.806 11.0635   1
  -2  -5   2 324.442 11.3681   1
   2  -5  -2 318.723 10.7783   4
  -2  -5   2 325.040 10.1441   7
  -2  -5   2 311.333 7.93111   4
   2   5  -2 313.808 8.90462   3
  -2   5   2 330.932 11.7509   6
   2   5  -2 311.016 11.2902   6
  -1  -5   2 148.685 6.21034   7
  -1  -5   2 141.885 4.72312   4
  -1  -5   2 146.362 7.23464   1
   1  -5  -2 145.843 6.20868   4
   1  -5  -2 146.498 8.13528   1
   1  -5  -2 137.425 7.74901   1
   1  -5  -2 140.498 6.58109   7
   1   5  -2 136.544 4.99775   3
  -1   5   2 142.582 6.98939   6
   1   5  -2 141.864 7.21741   1
   0  -5  -2 9.08227 1.93341   1
   0  -5  -2 9.92435 2.39386   1
   0  -5   2 10.2728 1.44536   4
   0  -5   2 6.81240 1.87128   1
   0  -5  -2 10.6097 1.72703   4
   0  -5  -2 9.27424 1.77708   7
   0  -5   2 9.40007 1.83347   7
   0   5   2 9.01777 1.93850   6
   0   5  -2 7.59509 0.99535   4
   1  -5   2 -0.1354 0.89528   7
   1  -5   2 0.35551 0.69278   4
  -1  -5  -2 -0.1372 0.78335   3
  -1  -5  -2 0.60261 0.87595   1
  -1  -5  -2 0.96163 0.83204   7
  -1  -5  -2 -0.7137 0.67989   4
  -1  -5  -2 0.02684 1.06658   1
   1  -5   2 -0.0419 1.21056   1
   1  -5   2 -0.2430 0.89801   5
   1   5   2 0.22483 0.98993   6
  -1   5  -2 1.24057 1.33151   1
  -1   5  -2 -0.1504 0.71284   4
  -2  -5  -2 278.976 8.69815   4
  -2  -5  -2 290.770 9.42378   7
   2  -5   2 274.762 9.48659   4
   2  -5   2 273.868 12.0798   1
   2  -5   2 283.370 10.5001   7
  -2  -5  -2 283.813 9.45496   3
   2  -5   2 278.117 10.2737   5
  -2  -5  -2 274.847 11.2394   1
  -2  -5  -2 278.913 10.4621   1
  -2   5  -2 284.136 12.4791   1
   2   5   2 290.624 10.7726   6
   3  -5   2 1.77218 1.31031   5
   3  -5   2 1.74534 1.01015   4
   3  -5   2 0.87980 1.28428   7
   3  -5   2 -0.1360 1.76823   1
  -3  -5  -2 0.55227 0.94544   3
  -3  -5  -2 1.40775 0.83144   4
  -3  -5  -2 -0.4087 1.25269   1
  -3   5  -2 0.80102 2.14922   1
   3   5   2 0.02042 1.11315   6
   4  -5   2 85.6204 5.41692   7
   4  -5   2 79.8215 4.94776   4
  -4  -5  -2 81.8187 4.35231   3
   4  -5   2 81.1902 6.50193   1
  -4  -5  -2 88.9764 5.33190   1
  -4  -5  -2 78.4917 3.64108   4
   4  -5   2 84.1833 5.56429   5
   4   5   2 79.7509 5.33991   6
  -4   5  -2 77.8313 6.62874   1
   5  -5   2 68.6035 4.67790   4
  -5  -5  -2 62.6537 3.10565   4
  -5  -5  -2 55.9020 4.26624   1
   5  -5   2 62.6335 5.03027   5
   5  -5   2 65.1904 4.93934   7
   5  -5   2 76.2872 6.58457   1
   5   5   2 61.0542 4.64404   6
  -5   5  -2 57.2157 6.31049   1
  -6  -5  -2 106.294 5.39480   1
   6  -5   2 98.1701 7.25738   4
  -6  -5  -2 102.486 4.98589   3
   6  -5   2 93.5020 6.29230   7
  -6  -5  -2 95.3321 4.08438   4
   6  -5   2 92.2624 6.26722   5
   6   5   2 96.4295 5.85650   6
   7  -5   2 247.441 12.0753   5
  -7  -5  -2 260.109 9.08559   3
   7  -5   2 247.091 10.6633   7
   7   5   2 266.752 10.3403   6
   6  -6  -2 19.8434 3.18671   7
   5  -6  -2 43.1990 7.18239   1
   5  -6  -2 41.6375 4.48814   5
  -5  -6   2 41.4853 3.24031   7
  -5   6   2 41.1530 6.43456   1
   4  -6  -2 9.57511 2.98198   1
   4  -6  -2 9.99619 2.52738   5
  -4  -6   2 14.6812 2.08497   1
   4  -6  -2 8.08263 2.37264   7
   4  -6  -2 9.01728 2.29057   4
  -4  -6   2 12.5315 2.12777   7
   3  -6  -2 12.5462 2.62486   4
  -3  -6   2 14.8386 2.30696   7
   3  -6  -2 15.1358 2.86159   5
  -3  -6   2 14.2744 2.62858   1
   3  -6  -2 14.6244 2.66153   7
   3  -6  -2 14.8059 3.61323   1
  -3   6   2 14.6000 2.92804   6
  -2  -6   2 65.9323 4.33304   7
  -2  -6   2 58.9322 4.78376   1
   2  -6  -2 61.6379 5.95316   1
   2  -6  -2 63.4715 5.06062   5
   2  -6  -2 64.4366 4.94755   7
   2  -6  -2 58.5212 4.21713   4
   2  -6  -2 55.9741 5.91674   1
  -2   6   2 61.9152 4.93868   6
   1  -6  -2 229.778 11.2276   1
   1  -6  -2 229.944 8.72155   4
  -1  -6   2 203.275 10.1906   1
  -1  -6   2 197.150 9.51702   7
   1  -6  -2 226.972 11.6405   1
   1  -6  -2 227.066 9.44575   7
  -1  -6   2 210.542 6.73139   4
  -1   6   2 225.362 9.95915   6
   0  -6   2 28.6595 3.56557   1
   0  -6  -2 23.0652 3.00096   7
   0  -6  -2 25.5702 3.89687   1
   0  -6   2 23.3659 2.10525   4
   0  -6   2 23.1740 2.97712   7
   0  -6  -2 19.1678 2.39571   4
   0   6   2 26.4764 3.49562   6
   0   6  -2 20.4554 1.89239   4
  -1  -6  -2 18.5535 3.54336   1
  -1  -6  -2 25.3773 2.44568   4
   1  -6   2 24.0730 2.45143   4
   1  -6   2 24.5600 3.82936   1
   1  -6   2 19.0010 2.77603   5
  -1  -6  -2 20.8627 2.55537   7
   1  -6   2 19.3815 3.07029   7
  -1   6  -2 23.0971 3.94756   1
   1   6   2 24.2954 3.25962   6
   2  -6   2 124.688 5.98800   4
  -2  -6  -2 124.614 6.16619   7
   2  -6   2 128.859 6.86742   5
   2  -6   2 127.094 7.02700   7
  -2  -6  -2 127.431 5.41773   4
   2  -6   2 130.095 8.29251   1
  -2  -6  -2 116.123 5.97854   3
  -2   6  -2 124.203 8.97699   1
   2   6   2 129.618 7.37189   6
  -3  -6  -2 70.2670 4.41633   3
   3  -6   2 72.3326 5.26428   7
   3  -6   2 71.0391 4.65207   4
   3  -6   2 66.7421 6.06502   1
  -3  -6  -2 68.1119 5.62440   1
   3  -6   2 70.8784 5.13162   5
  -3  -6  -2 62.5652 3.49777   4
  -3  -6  -2 72.0227 4.40670   7
  -3   6  -2 64.8616 7.23331   1
   3   6   2 56.3052 4.96510   6
  -4  -6  -2 0.48782 1.04433   7
   4  -6   2 0.26423 1.51722   7
   4  -6   2 0.47463 2.71169   1
  -4  -6  -2 0.81981 1.02514   4
   4  -6   2 0.73331 1.44141   5
   4  -6   2 4.39518 1.67248   4
  -4  -6  -2 1.54481 1.24692   3
  -4   6  -2 5.43590 6.43663   1
   4   6   2 1.19424 1.54609   6
  -5  -6  -2 9.62387 1.81493   7
   5  -6   2 4.19801 1.93601   7
  -5  -6  -2 2.23034 1.57619   3
   5   6   2 4.84669 1.82652   6
  -6  -6  -2 41.4531 3.35518   7
  -6  -6  -2 40.4994 3.43596   3
   6   6   2 44.4958 5.15667   6
   4  -7  -2 4.07261 2.16218   4
  -4  -7   2 4.30033 1.72209   7
   3  -7  -2 119.291 7.53172   7
   3  -7  -2 122.906 7.00816   4
  -3  -7   2 119.686 6.54950   7
   2  -7  -2 133.999 7.94496   7
   2  -7  -2 153.741 7.60265   4
   2  -7  -2 150.299 8.60497   5
  -2  -7   2 160.773 7.76035   7
  -2   7   2 160.195 8.98915   6
   1  -7  -2 21.8389 3.03958   4
  -1  -7   2 25.4777 3.53516   7
  -1   7   2 28.8830 3.68188   6
   0  -7  -2 -0.1320 1.32620   4
   0  -7  -2 -0.9963 1.25031   7
   0  -7   2 0.63503 1.61395   7
   0  -7   2 0.37081 1.13261   5
   0  -7   2 1.27970 1.21534   4
   0   7   2 -0.4302 1.45951   6
   1  -7   2 7.72598 1.73459   4
   1  -7   2 6.70387 2.16527   7
  -1  -7  -2 5.37416 1.66073   4
  -1  -7  -2 9.66046 2.56676   7
   1  -7   2 7.64710 2.15913   5
   1   7   2 5.90378 2.19257   6
  -2  -7  -2 22.6254 3.01952   7
   2  -7   2 11.4763 2.87140   5
   2  -7   2 15.7745 2.52925   4
  -2  -7  -2 14.6509 2.29163   4
   2  -7   2 13.8679 2.91767   7
   2   7   2 25.3365 4.19396   6
   3  -7   2 51.5769 5.85918   7
  -3  -7  -2 46.9189 4.24427   7
   3  -7   2 47.4564 3.98001   4
   3  -7   2 37.7920 5.30683   5
   3   7   2 38.2636 4.45896   6
  -4  -7  -2 1.88612 1.60318   7
   4  -7   2 3.48552 1.86417   4
   4  -7   2 -0.3397 1.97996   5
   2  -8  -2 1.48998 2.34541   4
 -10   0   3 79.6381 5.12966   3
   9   0  -3 0.12530 1.19053   1
   9   0  -3 -1.2933 1.16701   5
  -9   0   3 -0.0134 1.13414   3
   8   0  -3 27.6194 3.13995   5
   8   0  -3 27.9570 2.98912   4
   8   0  -3 31.9834 2.64705   1
   7   0  -3 -0.9571 0.81764   5
   7   0  -3 -0.5215 0.86237   4
   7   0  -3 0.18864 0.67794   1
   6   0  -3 10.1078 2.03661   5
   6   0  -3 9.89895 1.35027   1
  -6   0   3 11.0310 1.47363   1
  -6   0   3 11.5792 1.24780   7
   6   0  -3 12.0398 1.81635   4
  -5   0   3 -0.4212 0.36071   7
   5   0  -3 -0.1095 0.61097   5
  -5   0   3 -0.1343 0.61271   5
   5   0  -3 0.05137 0.39304   1
   5   0  -3 -0.4599 0.62446   4
  -5   0   3 -0.1699 0.39750   7
  -4   0   3 80.7639 2.88949   7
  -4   0   3 77.6319 3.66103   5
   4   0  -3 83.5495 3.37000   1
   4   0  -3 84.3285 3.47344   1
   4   0  -3 78.2623 3.41171   4
  -4   0   3 83.4265 2.95452   7
  -4   0   3 80.3845 3.32600   4
   4   0  -3 85.2866 3.74848   5
  -3   0   3 0.72464 0.32680   7
   3   0  -3 0.39586 0.45014   5
  -3   0   3 0.22016 0.46079   5
  -3   0   3 0.87952 0.17023   6
   3   0  -3 0.42710 0.43304   1
   3   0  -3 -0.0448 0.42389   4
  -3   0   3 1.21094 0.43634   4
   3   0  -3 1.37513 0.52859   1
  -2   0   3 519.808 12.4907   4
   2   0  -3 526.034 11.9326   7
  -2   0   3 519.410 12.2457   7
   2   0  -3 527.579 12.7535   1
   2   0  -3 530.540 12.6845   5
  -2   0   3 519.083 12.0197   6
  -2   0   3 531.078 12.6150   5
  -2   0   3 526.750 12.1932   3
   2   0  -3 513.002 12.5692   4
  -1   0   3 0.01024 0.26455   7
   1   0  -3 -0.0794 0.22574   7
  -1   0   3 0.04567 0.23915   6
  -1   0   3 0.01637 0.26129   1
   1   0  -3 0.08317 0.17684   3
  -1   0   3 -0.0623 0.12771   3
   1   0  -3 0.42031 0.22463   4
   0   0   3 187.406 4.89091   3
   0   0  -3 186.928 4.61870   5
   0   0  -3 184.485 5.59541   1
   0   0  -3 183.963 4.82842   3
   0   0   3 188.587 5.14331   7
  -1   0  -3 0.03520 0.27171   3
   1   0   3 -0.0120 0.37702   7
   1   0   3 -0.1845 0.19179   5
   1   0   3 0.54094 0.38357   1
   1   0   3 0.08110 0.26447   3
  -1   0  -3 0.11624 0.36114   1
  -1   0  -3 0.14975 0.35628   7
  -1   0  -3 -0.1208 0.22280   5
  -2   0  -3 4348.86 106.191   2
   2   0   3 4037.35 106.056   2
   3   0   3 0.03637 0.39503   6
  -3   0  -3 -0.3445 0.42401   7
   3   0   3 -0.2228 0.34248   1
  -3   0  -3 0.22528 0.50315   1
  -3   0  -3 -0.5453 0.35135   4
   3   0   3 -0.1010 0.42742   7
  -3   0  -3 0.16306 0.52712   5
   3   0   3 -0.5031 0.38532   5
  -3   0  -3 -0.1747 0.37443   3
   4   0   3 154.621 5.38716   6
  -4   0  -3 152.516 5.75572   3
   4   0   3 163.817 6.75314   1
  -4   0  -3 149.807 6.10054   5
   4   0   3 155.507 5.20086   7
   4   0   3 157.564 6.00873   5
  -4   0  -3 154.381 6.61526   1
  -4   0  -3 161.167 5.90305   4
  -4   0  -3 151.933 5.52681   7
   5   0   3 0.44737 0.77439   5
  -5   0  -3 1.08961 1.02495   1
  -5   0  -3 1.06857 0.76425   3
   5   0   3 1.34023 0.69495   7
   5   0   3 -0.0336 0.60384   1
  -6   0  -3 1862.55 45.0246   3
   6   0   3 1845.66 46.5934   1
   6   0   3 1886.90 43.7665   6
   6   0   3 1863.76 42.8716   7
   6   0   3 1875.81 45.6861   5
  -6   0  -3 1938.24 47.0529   1
   7   0   3 2.55589 1.47440   5
   7   0   3 -0.3538 0.61490   6
   7   0   3 -0.6286 0.58989   7
  -7   0  -3 1.21161 0.87756   3
   7   0   3 0.37140 0.76364   7
  -8   0  -3 63.8392 4.77153   3
   8   0   3 55.8814 3.54822   6
   8   0   3 60.0616 4.84243   5
   9   0   3 -1.1926 1.30115   5
  -9   0  -3 -3.7485 1.44203   3
 -10  -1   3 0.42897 1.44213   3
   9  -1  -3 81.6928 5.23170   4
   9  -1  -3 74.8422 5.67605   5
   9   1  -3 75.0573 5.40618   5
   8  -1  -3 234.673 9.36174   4
  -8  -1   3 243.549 8.17139   3
   8  -1  -3 237.652 10.1653   5
   8   1  -3 243.861 9.59314   5
  -7  -1   3 9.89535 1.44784   3
   7  -1  -3 7.10827 1.58221   1
  -7  -1   3 10.6468 1.20637   7
   7  -1  -3 9.15807 2.45046   5
   7  -1  -3 10.1818 1.91990   4
   7   1  -3 11.4501 2.15547   5
  -7   1   3 12.7819 2.22986   1
   6  -1  -3 45.3279 3.38763   1
   6  -1  -3 50.2610 1.85774   7
  -6  -1   3 53.8937 2.24729   7
  -6  -1   3 50.5343 2.77918   4
   6  -1  -3 52.5185 3.50641   4
   6  -1  -3 48.9745 1.61911   6
   6  -1  -3 48.4309 3.60863   5
  -6  -1   3 50.1876 2.60854   3
   6  -1  -3 51.2594 1.91466   7
  -6   1   3 50.0087 3.60604   1
   6   1  -3 51.4327 3.42473   5
   6   1  -3 48.3299 2.80835   4
   5  -1  -3 27.2594 1.48032   7
   5  -1  -3 26.8208 1.25731   6
  -5  -1   3 24.7500 1.69585   4
   5  -1  -3 27.1415 2.44338   5
  -5  -1   3 24.3938 2.12367   5
   5  -1  -3 22.8318 2.32440   1
  -5  -1   3 25.7028 1.28539   7
   5  -1  -3 27.1294 2.38212   4
   5  -1  -3 26.2940 1.51373   7
   5   1  -3 28.5590 1.86865   4
  -5   1   3 21.1720 1.78203   7
   5   1  -3 27.5896 2.22065   5
  -5   1   3 26.2915 2.42186   1
  -4  -1   3 42.3840 1.35238   7
  -4  -1   3 42.5552 2.49558   5
   4  -1  -3 40.2397 3.29257   5
   4  -1  -3 42.1218 2.77668   4
   4  -1  -3 44.4310 1.77312   6
  -4  -1   3 42.9913 1.34408   7
   4  -1  -3 42.8344 1.97937   7
  -4  -1   3 42.8157 2.00668   4
   4  -1  -3 40.4632 2.89120   1
   4  -1  -3 41.4623 2.03744   7
   4   1  -3 42.6234 2.37050   5
   4   1  -3 45.6998 2.10495   4
  -4   1   3 42.3372 2.40914   7
  -4   1   3 42.9788 2.28012   7
  -4   1   3 49.3026 3.04984   1
  -4   1   3 43.2724 3.04725   5
  -4   1   3 44.9379 2.90890   4
   3  -1  -3 118.789 4.91389   1
   3  -1  -3 116.251 3.49030   6
   3  -1  -3 116.885 4.50527   5
   3  -1  -3 108.065 4.26741   4
  -3  -1   3 113.083 3.04069   6
  -3  -1   3 112.652 3.90442   5
   3  -1  -3 110.537 3.78742   7
   3  -1  -3 113.040 3.71281   7
  -3  -1   3 108.304 3.27779   4
  -3   1   3 112.601 3.56412   6
   3   1  -3 116.875 3.84131   5
  -3   1   3 112.238 3.87196   7
  -3   1   3 114.957 4.07407   7
   3   1  -3 111.399 3.42031   4
  -3   1   3 114.530 4.12682   4
  -3   1   3 114.529 4.03576   3
  -2  -1   3 35.0001 1.17071   7
  -2  -1   3 33.5079 1.43323   1
   2  -1  -3 34.2381 1.72665   7
   2  -1  -3 37.0011 2.27227   1
   2  -1  -3 33.6438 1.93925   4
  -2  -1   3 34.6103 1.52305   6
   2  -1  -3 34.5879 1.63326   6
  -2  -1   3 35.4266 1.54721   5
   2  -1  -3 32.9589 1.92643   5
   2  -1  -3 36.8477 1.82901   7
   2  -1  -3 34.1678 2.30706   1
  -2  -1   3 36.7129 1.19814   4
   2   1  -3 31.7365 1.31398   4
  -2   1   3 35.7535 1.82624   4
  -2   1   3 35.2321 1.69543   6
  -2   1   3 35.1863 1.75929   3
  -2   1   3 35.7069 1.90261   7
   2   1  -3 37.0678 1.45193   1
   2   1  -3 33.7363 1.44273   5
   1  -1  -3 657.114 16.5199   1
   1  -1  -3 652.448 15.6352   3
  -1  -1   3 651.706 15.6259   1
   1  -1  -3 696.800 15.8074   6
   1  -1  -3 642.255 15.7353   7
  -1  -1   3 675.467 15.2134   7
   1  -1  -3 641.616 15.6609   4
  -1  -1   3 667.291 14.5977   5
   1   1  -3 655.541 14.5503   3
  -1   1   3 663.985 15.7755   6
  -1   1   3 669.036 15.5041   3
   1   1  -3 661.373 15.7442   1
  -1   1   3 640.875 16.7850   1
   1   1  -3 678.911 14.9370   7
  -1   1   3 685.914 15.6020   4
  -1   1   3 642.227 15.8240   7
   0  -1  -3 298.589 8.78686   1
   0  -1  -3 322.900 8.06000   3
   0  -1  -3 313.672 8.26067   7
   0  -1   3 325.424 8.24768   7
   0  -1   3 327.675 7.42070   5
   0  -1   3 320.788 8.80351   1
   0  -1  -3 318.151 8.05256   4
   0  -1  -3 320.885 8.35515   6
   0   1   3 315.592 8.32465   7
   0   1  -3 326.420 9.00477   1
   0   1   3 316.162 8.40173   6
   0   1   3 318.885 8.03151   3
   1  -1   3 1834.11 41.3460   1
  -1  -1  -3 1790.90 41.3163   1
  -1   1  -3 1762.82 40.8884   4
   1   1   3 1807.80 41.1543   1
  -1   1  -3 1802.19 42.2755   1
  -1   1  -3 1790.81 40.8407   7
   1   1   3 1812.88 40.3143   3
  -2  -1  -3 1213.64 27.7950   5
   2  -1   3 1123.85 27.9440   7
  -2  -1  -3 1187.75 27.3673   7
  -2  -1  -3 1187.27 27.5609   6
  -2  -1  -3 1139.96 27.3224   3
  -2  -1  -3 1233.18 28.3685   1
   2  -1   3 1186.40 27.5220   5
   2  -1   3 1207.06 28.8127   1
   2   1   3 1170.27 27.5762   6
  -2   1  -3 1165.40 27.5795   5
   2   1   3 1181.63 27.5176   3
  -2   1  -3 1185.13 29.0368   1
   2   1   3 1124.23 27.4451   7
  -2   1  -3 1192.94 27.6560   4
   2   1   3 1196.78 28.1777   1
  -2   1  -3 1203.39 27.6970   7
   3  -1   3 94.7975 3.88979   7
  -3  -1  -3 89.6302 3.98143   5
   3  -1   3 89.6054 4.49914   1
  -3  -1  -3 88.9710 3.66724   3
   3  -1   3 89.0996 3.96059   5
  -3  -1  -3 89.2837 3.50835   7
  -3  -1  -3 90.5214 4.16614   1
  -3   1  -3 85.0281 3.91272   4
   3   1   3 89.0207 3.31667   7
  -3   1  -3 89.8193 4.77495   1
   3   1   3 90.1618 3.64945   6
  -3   1  -3 89.4053 3.99229   5
   3   1   3 93.7268 4.08922   1
   3   1   3 97.4568 3.91927   5
   4  -1   3 10.1173 1.73645   1
  -4  -1  -3 10.5259 1.67222   1
  -4  -1  -3 10.5994 1.48624   4
   4  -1   3 11.3686 1.64576   5
  -4  -1  -3 11.5397 1.38703   3
  -4  -1  -3 9.53982 1.52891   7
   4   1   3 10.9031 1.09733   7
   4   1   3 12.4623 1.57179   1
   4   1   3 11.6865 1.52298   5
  -4   1  -3 10.4241 1.70238   5
  -4   1  -3 13.1724 2.20243   1
   4   1   3 11.6249 1.36544   6
   5  -1   3 95.8412 5.07913   5
  -5  -1  -3 96.3406 4.52603   3
  -5  -1  -3 96.9245 5.06724   1
   5  -1   3 97.3341 4.34145   7
   5  -1   3 94.4517 5.34577   1
   5   1   3 98.1805 4.83513   5
   5   1   3 98.3877 4.76967   1
   5   1   3 97.0152 3.46944   7
  -5   1  -3 101.444 6.01032   1
   5   1   3 99.9267 4.38021   6
  -6  -1  -3 267.667 9.03621   3
   6  -1   3 259.528 9.78355   5
   6  -1   3 280.632 8.47131   7
   6  -1   3 253.926 10.2428   1
  -6  -1  -3 253.449 10.3473   1
   6   1   3 262.614 8.38018   6
   6   1   3 250.763 6.68148   7
  -6   1  -3 253.245 10.8281   1
   6   1   3 251.017 9.27920   1
   6   1   3 256.794 6.55523   7
   6   1   3 256.485 9.46225   5
  -7  -1  -3 0.35230 1.00748   3
   7  -1   3 3.41066 1.47467   5
   7  -1   3 0.16070 0.97179   6
   7  -1   3 -0.0494 0.88469   7
   7   1   3 -1.6279 0.88082   6
   7   1   3 -0.0058 1.21466   5
  -7   1  -3 0.82858 1.29675   3
   8  -1   3 17.3698 2.96530   5
  -8  -1  -3 20.3246 2.70750   3
   8  -1   3 16.1456 1.84939   7
   8  -1   3 20.2126 2.33610   6
   8   1   3 14.4700 1.99756   6
   8   1   3 22.6838 2.89252   5
  -8   1  -3 13.9095 2.41991   3
  -9  -1  -3 1.29085 1.86774   3
   9  -1   3 0.21088 1.49417   5
   9   1   3 0.20247 1.77628   5
  -9   1  -3 3.04827 1.81479   3
  -9  -2   3 19.8272 2.21424   3
   9  -2  -3 17.9167 3.31735   5
   9   2  -3 19.6961 2.82789   5
   8  -2  -3 -0.2545 1.09678   4
   8  -2  -3 -0.0846 1.35817   5
  -8  -2   3 -0.4966 0.73242   3
   8  -2  -3 0.07266 0.70623   7
   8   2  -3 -0.1040 1.38554   5
  -7  -2   3 137.783 4.83031   3
   7  -2  -3 134.903 6.68433   4
   7  -2  -3 139.371 7.20716   5
  -7  -2   3 129.245 4.23856   7
   7  -2  -3 141.161 4.59767   6
   7  -2  -3 137.331 4.87444   7
  -7  -2   3 142.569 5.21489   4
   7   2  -3 135.957 6.19702   5
   6  -2  -3 4.91548 1.59948   5
   6  -2  -3 7.65783 1.06014   6
   6  -2  -3 6.52246 1.17149   7
   6  -2  -3 4.43584 1.61598   1
  -6  -2   3 4.69036 0.91912   4
   6  -2  -3 4.85211 1.34730   4
  -6  -2   3 4.99971 0.88733   3
  -6   2   3 7.72614 1.78256   1
   6   2  -3 7.48457 1.58219   5
   5  -2  -3 41.4380 3.28993   5
  -5  -2   3 40.0861 2.77395   5
   5  -2  -3 42.3114 3.12224   4
   5  -2  -3 46.7346 3.80045   1
   5  -2  -3 47.0030 3.28940   7
   5  -2  -3 46.1821 2.41896   6
  -5  -2   3 41.1891 1.98431   4
  -5  -2   3 43.1895 1.58760   6
  -5  -2   3 41.3165 1.82594   3
   5   2  -3 42.1956 2.67806   5
  -5   2   3 48.3510 3.68038   1
  -4  -2   3 192.743 6.52906   5
   4  -2  -3 206.601 6.64733   7
   4  -2  -3 199.283 6.50357   7
   4  -2  -3 190.542 8.09781   1
  -4  -2   3 198.873 5.04242   3
   4  -2  -3 202.899 7.51592   5
  -4  -2   3 201.013 5.13907   4
   4  -2  -3 199.373 7.22433   4
   4  -2  -3 201.297 6.22140   6
  -4   2   3 202.228 6.83176   3
  -4   2   3 188.732 9.48587   1
  -4   2   3 188.046 6.89585   7
   4   2  -3 200.843 6.27456   5
  -4   2   3 203.838 6.37988   6
  -4   2   3 199.733 6.68146   7
  -3  -2   3 1789.06 38.2967   3
  -3  -2   3 1716.27 39.5508   6
   3  -2  -3 1729.42 42.4173   1
   3  -2  -3 1720.91 40.2758   7
  -3  -2   3 1730.21 39.8723   5
   3  -2  -3 1768.66 39.9856   6
   3  -2  -3 1712.52 40.2223   7
   3  -2  -3 1713.01 40.7992   4
  -3   2   3 1730.21 40.3584   4
  -3   2   3 1737.67 40.2108   7
  -3   2   3 1790.87 41.1712   3
  -3   2   3 1795.77 42.3178   1
  -3   2   3 1725.02 40.1137   6
  -3   2   3 1755.35 40.7178   7
  -2  -2   3 175.765 5.58363   6
  -2  -2   3 186.733 4.82114   7
   2  -2  -3 185.498 6.07029   4
   2  -2  -3 180.437 5.89118   7
   2  -2  -3 179.531 7.08560   1
   2  -2  -3 190.358 5.84949   6
   2  -2  -3 179.113 5.86496   7
  -2  -2   3 185.274 5.15747   1
  -2   2   3 186.685 6.14601   7
  -2   2   3 183.822 5.76632   3
   2   2  -3 180.565 5.32713   1
  -2   2   3 175.325 5.86229   6
  -2   2   3 178.501 5.70231   4
   1  -2  -3 141.149 5.82609   1
   1  -2  -3 136.754 4.76290   7
   1  -2  -3 136.345 5.55572   1
   1  -2  -3 146.576 4.77989   4
  -1  -2   3 135.544 4.79157   6
   1  -2  -3 137.361 4.64849   7
   1  -2  -3 136.671 4.75357   3
   1  -2  -3 140.126 4.82352   6
  -1  -2   3 144.102 4.29503   7
  -1  -2   3 136.553 4.79380   1
   1   2  -3 142.339 3.69209   3
   1   2  -3 137.868 3.54261   4
  -1   2   3 147.930 5.03832   6
  -1   2   3 142.998 4.49352   4
   1   2  -3 144.330 5.02438   1
  -1   2   3 137.178 4.88553   7
  -1   2   3 140.026 4.52251   3
   1   2  -3 139.894 3.73795   7
   0  -2   3 379.473 10.2576   7
   0  -2  -3 412.663 10.6566   6
   0  -2  -3 391.165 10.2097   3
   0  -2   3 390.687 11.1591   1
   0  -2  -3 400.894 11.3616   1
   0  -2  -3 390.252 10.0777   4
   0  -2   3 401.164 9.76440   5
   0  -2   3 380.296 10.6930   6
   0  -2  -3 386.726 10.4147   7
   0   2  -3 391.988 10.0854   7
   0   2   3 383.498 10.4936   7
   0   2   3 400.006 10.0749   3
   0   2   3 388.376 10.7332   6
   0   2  -3 397.727 9.76542   4
  -1  -2  -3 51.5831 2.67627   6
   1  -2   3 50.2261 2.39957   5
  -1  -2  -3 48.1559 2.40843   7
   1  -2   3 58.4731 3.32727   1
  -1  -2  -3 52.4344 2.29715   4
  -1  -2  -3 53.8434 2.41018   3
   1  -2   3 55.6650 2.75261   7
  -1  -2  -3 50.6108 2.86468   1
   1   2   3 56.2278 3.14825   1
   1   2   3 49.6908 2.70394   6
  -1   2  -3 48.0369 3.26434   1
   1   2   3 52.8078 2.52306   7
  -1   2  -3 55.1656 2.65018   7
   1   2   3 51.8852 2.37675   3
  -1   2  -3 50.0205 2.42679   4
  -2  -2  -3 172.768 5.53882   7
  -2  -2  -3 169.489 5.79065   5
   2  -2   3 186.729 6.14724   7
   2  -2   3 179.757 7.09884   1
  -2  -2  -3 171.289 5.79310   6
   2  -2   3 179.219 5.91512   5
   2  -2   3 182.581 5.82968   4
  -2  -2  -3 178.115 5.49227   3
  -2  -2  -3 170.700 6.18324   1
  -2   2  -3 174.642 5.77980   5
   2   2   3 179.225 5.45392   7
   2   2   3 181.284 6.37658   1
  -2   2  -3 168.318 5.84199   4
   2   2   3 168.334 5.55869   3
  -2   2  -3 159.173 5.91346   7
   2   2   3 171.402 5.95375   6
  -2   2  -3 177.277 7.32531   1
  -3  -2  -3 35.3016 2.17895   6
  -3  -2  -3 28.6282 2.16835   5
   3  -2   3 28.7043 2.22390   4
  -3  -2  -3 28.1469 1.85366   7
   3  -2   3 26.5985 2.64268   1
   3  -2   3 27.8950 2.26872   5
  -3  -2  -3 29.6540 1.91780   3
   3  -2   3 30.9040 2.29925   7
  -3   2  -3 27.8268 2.22179   7
   3   2   3 27.5206 1.70483   7
   3   2   3 27.7087 2.00518   3
   3   2   3 32.6425 2.21754   6
  -3   2  -3 26.0699 2.94975   1
  -3   2  -3 26.9678 2.18595   5
   3   2   3 28.2787 2.23537   1
  -3   2  -3 29.6795 2.30235   4
  -4  -2  -3 239.184 8.18543   1
  -4  -2  -3 244.892 7.52600   3
   4  -2   3 238.516 9.89315   1
  -4  -2  -3 226.787 7.26233   7
   4  -2   3 236.282 8.05527   7
   4  -2   3 225.500 8.26929   5
  -4  -2  -3 241.326 7.59774   6
   4   2   3 229.586 7.99223   1
  -4   2  -3 224.716 9.75947   1
   4   2   3 234.858 6.43949   7
   4   2   3 241.094 7.75588   6
   5  -2   3 184.976 8.41790   1
   5  -2   3 185.710 7.57197   5
  -5  -2  -3 183.816 6.65021   3
  -5  -2  -3 170.205 7.03909   1
   5  -2   3 190.701 7.06030   7
   5   2   3 183.526 6.64463   6
   5   2   3 176.680 6.89926   1
  -5   2  -3 174.107 8.92204   1
  -6  -2  -3 25.0149 2.42048   3
   6  -2   3 25.3627 2.52855   7
   6  -2   3 26.4160 3.26511   1
  -6  -2  -3 28.3729 2.58512   1
   6   2   3 23.2722 2.37732   6
  -6   2  -3 25.5906 3.76689   1
   6   2   3 21.0663 2.26321   1
   7  -2   3 1.55599 1.26923   5
  -7  -2  -3 0.48498 1.12345   3
   7  -2   3 -0.6215 1.20087   7
   7   2   3 0.95217 1.06551   6
  -8  -2  -3 1.57222 1.13588   3
   8  -2   3 -0.5124 1.10747   5
   8  -2   3 2.98105 1.40439   7
   8   2   3 1.34969 1.36953   6
  -9  -2  -3 1.67798 1.46405   3
   8  -3  -3 8.08454 2.46834   5
  -8  -3   3 10.6048 1.29207   3
   8  -3  -3 11.5265 2.88256   4
   8  -3  -3 9.72603 1.75234   7
   7  -3  -3 60.2127 4.82693   5
  -7  -3   3 60.1667 2.23949   7
  -7  -3   3 65.0291 2.66124   3
   7  -3  -3 62.3318 3.86256   7
  -7  -3   3 63.3248 2.67098   4
   7  -3  -3 63.5484 4.69196   4
   6  -3  -3 4.26322 1.82385   5
  -6  -3   3 3.02926 0.68789   3
   6  -3  -3 2.53031 1.75573   1
   6  -3  -3 2.78152 1.62121   4
  -6  -3   3 2.60470 0.53875   7
   6  -3  -3 0.63804 1.22079   7
  -6  -3   3 1.74101 0.63907   6
   6  -3  -3 -0.1739 1.28918   6
  -6   3   3 4.33211 2.11084   1
   5  -3  -3 444.013 14.4169   5
  -5  -3   3 458.449 10.7933   3
   5  -3  -3 434.613 13.9410   4
   5  -3  -3 454.384 12.7460   6
  -5  -3   3 447.312 10.5326   7
  -5  -3   3 445.852 11.6727   6
   5  -3  -3 441.058 15.6278   1
   5  -3  -3 431.216 13.0105   7
  -5   3   3 451.726 15.7760   1
  -4  -3   3 254.005 8.20407   5
   4  -3  -3 243.319 8.51721   7
  -4  -3   3 257.670 6.39717   7
   4  -3  -3 257.955 8.36317   6
   4  -3  -3 249.291 10.4956   1
  -4  -3   3 258.666 7.72554   6
   4  -3  -3 261.208 9.12304   4
   4  -3  -3 257.804 9.39208   5
  -4  -3   3 259.408 6.47699   3
  -4   3   3 251.679 10.4372   1
  -4   3   3 264.903 8.54155   6
  -3  -3   3 1724.10 40.6673   5
   3  -3  -3 1765.80 41.8762   5
  -3  -3   3 1804.03 39.6751   1
   3  -3  -3 1739.53 41.4660   4
   3  -3  -3 1778.74 41.2349   7
   3  -3  -3 1671.07 40.9940   6
  -3  -3   3 1757.93 39.6584   1
  -3  -3   3 1709.12 40.9622   6
   3  -3  -3 1749.28 43.7655   1
  -3  -3   3 1794.48 39.5328   7
  -3   3   3 1748.45 41.2091   6
  -3   3   3 1806.85 43.7185   1
   3   3  -3 1740.06 39.0952   3
   2  -3  -3 75.1354 3.82326   4
  -2  -3   3 75.8795 2.99802   5
  -2  -3   3 77.2812 3.62312   6
   2  -3  -3 77.3475 4.86168   1
   2  -3  -3 74.6066 3.78697   7
  -2  -3   3 75.2333 2.97717   7
  -2  -3   3 76.0673 3.39966   1
   2  -3  -3 71.9044 3.69583   6
   2  -3  -3 73.2677 3.71249   7
  -2   3   3 75.1997 3.50123   3
   2   3  -3 75.7597 3.47812   1
  -2   3   3 79.8893 3.46010   4
  -2   3   3 68.5238 3.76464   7
  -2   3   3 76.1930 3.89348   6
   2   3  -3 77.5014 2.35732   3
   1  -3  -3 141.311 6.52680   1
   1  -3  -3 128.362 5.19231   6
   1  -3  -3 137.174 5.14075   7
  -1  -3   3 140.255 5.40468   6
  -1  -3   3 142.113 4.80860   7
   1  -3  -3 121.808 5.71479   4
   1  -3  -3 130.011 5.16565   7
   1  -3  -3 133.790 5.19504   3
   1  -3  -3 146.751 6.34857   1
  -1  -3   3 130.223 5.31968   1
  -1   3   3 138.077 5.52664   6
   1   3  -3 137.655 5.66036   1
  -1   3   3 138.721 4.87271   3
   1   3  -3 136.625 3.62171   4
  -1   3   3 136.405 6.02196   7
   1   3  -3 135.698 4.01402   3
   0  -3  -3 233.507 8.77070   1
   0  -3  -3 220.661 7.44161   6
   0  -3   3 223.660 8.06872   1
   0  -3  -3 224.020 6.91085   4
   0  -3  -3 228.135 7.16810   3
   0  -3   3 213.269 7.56218   6
   0  -3  -3 221.240 8.19330   1
   0  -3   3 230.463 7.20309   7
   0  -3   3 223.146 6.27321   4
   0  -3  -3 217.147 7.21547   7
   0   3   3 228.741 7.36659   7
   0   3  -3 233.528 6.40554   4
   0   3  -3 218.869 6.52531   3
   0   3  -3 227.868 6.64927   7
   0   3   3 234.526 7.81831   6
   0   3   3 234.925 6.87218   3
   1  -3   3 2065.20 50.8917   1
  -1  -3  -3 2145.20 48.8472   7
  -1  -3  -3 2108.68 49.2411   6
  -1  -3  -3 2193.95 50.8442   1
  -1  -3  -3 2135.87 49.9843   1
  -1  -3  -3 2192.64 48.6065   3
  -1  -3  -3 2097.49 48.1319   4
   1  -3   3 2174.35 48.3908   4
   1  -3   3 2082.62 48.7037   5
  -1   3  -3 2124.18 51.4211   1
   1   3   3 2127.91 48.3379   3
   1   3   3 2122.93 48.6898   7
  -1   3  -3 2086.71 48.4508   4
   1   3   3 2147.67 49.6400   6
  -1   3  -3 2110.18 49.7372   7
  -2  -3  -3 169.468 6.48133   1
  -2  -3  -3 168.138 5.64226   3
   2  -3   3 171.461 6.20090   4
  -2  -3  -3 168.508 5.37112   4
  -2  -3  -3 167.237 5.79030   7
   2  -3   3 164.218 6.39690   7
   2  -3   3 167.219 7.51284   1
   2  -3   3 166.256 6.16921   5
  -2  -3  -3 171.391 6.20944   6
   2   3   3 164.957 5.68241   3
  -2   3  -3 175.184 6.99477   7
   2   3   3 164.539 5.50990   7
  -2   3  -3 167.425 7.81449   1
  -2   3  -3 151.724 6.07234   4
   2   3   3 170.640 6.46109   6
   3  -3   3 30.5076 2.47491   4
  -3  -3  -3 31.7500 2.24333   3
   3  -3   3 29.4731 3.11638   1
   3  -3   3 34.3057 2.75107   5
  -3  -3  -3 30.8017 2.50655   1
   3  -3   3 32.8960 2.75802   7
  -3  -3  -3 30.0405 2.20158   7
  -3   3  -3 32.9541 3.53761   1
   3   3   3 31.0307 2.60844   6
   3   3   3 28.3956 1.85506   7
   3   3   3 30.3859 2.72467   1
  -4  -3  -3 30.0340 2.49152   1
   4  -3   3 30.3040 2.73631   4
   4  -3   3 24.6293 3.21246   1
   4  -3   3 30.5385 2.85549   5
  -4  -3  -3 26.1821 2.04862   3
   4  -3   3 24.4154 2.54393   7
   4   3   3 29.0279 2.54230   1
   4   3   3 25.9203 2.45898   6
  -4   3  -3 27.5809 3.72947   1
  -5  -3  -3 0.49606 0.67128   3
  -5  -3  -3 0.33358 0.73671   1
   5  -3   3 -0.5255 0.77686   5
   5  -3   3 -0.5708 1.10876   7
   5  -3   3 1.09278 0.93387   4
   5  -3   3 -0.5823 1.01537   1
   5   3   3 -0.5141 0.69872   1
   5   3   3 -0.2684 0.78775   6
  -5   3  -3 2.48415 1.79146   1
   6  -3   3 21.0926 2.93156   5
   6  -3   3 25.0798 3.39253   1
  -6  -3  -3 22.5938 2.28481   3
  -6   3  -3 23.8361 3.94565   1
   6   3   3 20.1107 2.37086   6
   7  -3   3 3.10823 1.83309   5
   7  -3   3 2.13840 1.49422   7
  -7  -3  -3 4.02801 1.29650   3
   7   3   3 2.50033 1.53354   6
   8  -3   3 1.51266 1.70087   7
   8  -3   3 1.36028 1.81825   5
  -8  -3  -3 1.87659 1.22326   3
   8   3   3 -1.2940 1.43874   6
  -9  -3  -3 -0.1053 1.36924   3
   8  -4  -3 15.4395 3.02642   4
   8  -4  -3 9.28872 2.53935   5
   8  -4  -3 12.3428 2.28066   7
   7  -4  -3 30.9835 3.80701   4
   7  -4  -3 32.3309 3.46441   7
  -7  -4   3 39.6888 1.95526   3
   7  -4  -3 35.9657 4.02773   5
  -6  -4   3 17.1436 1.24460   3
   6  -4  -3 18.5100 2.81832   4
  -6  -4   3 17.7339 1.72592   6
   6  -4  -3 14.6146 2.48655   7
  -6  -4   3 16.4505 1.20834   7
  -6  -4   3 13.9682 1.17899   7
   6  -4  -3 9.78389 3.08122   1
   6  -4  -3 16.0131 2.94085   5
  -6   4   3 18.9615 3.50035   1
   5  -4  -3 11.3589 2.79868   1
  -5  -4   3 11.6709 1.14258   7
  -5  -4   3 10.1033 1.55155   6
   5  -4  -3 11.8537 2.12855   7
   5  -4  -3 9.48182 2.04155   5
  -5  -4   3 10.7194 1.01774   3
  -5  -4   3 8.53957 1.02442   7
   5  -4  -3 9.07936 2.06666   4
  -5   4   3 10.6498 2.45895   1
   4  -4  -3 5.39145 1.93205   1
  -4  -4   3 2.68784 0.41967   1
   4  -4  -3 2.54212 1.23531   7
  -4  -4   3 3.26502 0.82489   7
  -4  -4   3 2.50635 0.47987   1
   4  -4  -3 1.65981 1.35968   5
  -4  -4   3 1.48290 0.62522   7
   4  -4  -3 0.27361 1.17235   4
  -4   4   3 2.20200 1.23856   6
  -4   4   3 0.03268 1.21662   1
  -3  -4   3 716.374 18.3137   7
   3  -4  -3 732.500 22.8329   1
  -3  -4   3 753.789 18.7083   1
   3  -4  -3 714.836 19.9692   7
  -3  -4   3 740.367 19.0136   5
   3  -4  -3 709.494 20.5169   5
  -3  -4   3 757.619 18.7316   1
   3  -4  -3 766.683 20.2638   4
  -3   4   3 746.596 20.3211   6
   3   4  -3 732.755 17.4000   3
   2  -4  -3 161.132 7.95759   1
  -2  -4   3 162.999 6.40375   1
  -2  -4   3 157.356 5.64653   7
   2  -4  -3 159.881 6.59738   7
   2  -4  -3 170.465 8.41994   1
   2  -4  -3 160.407 6.49794   4
   2   4  -3 160.350 6.49259   1
   2   4  -3 161.977 4.70906   3
  -2   4   3 147.532 6.69921   6
   1  -4  -3 6.81952 1.32833   4
  -1  -4   3 7.45267 0.77677   4
   1  -4  -3 4.53371 1.49261   1
  -1  -4   3 4.75835 1.29372   1
   1  -4  -3 7.27149 1.52467   7
   1  -4  -3 7.25641 1.49198   3
   1  -4  -3 9.56800 2.13295   1
   1   4  -3 8.40164 1.57940   1
   1   4  -3 7.17988 0.92741   3
  -1   4   3 6.95326 1.64956   6
   0  -4   3 4.29247 1.24851   7
   0  -4  -3 7.42913 1.66710   1
   0  -4  -3 6.58830 1.30058   4
   0  -4  -3 6.19799 1.33337   3
   0  -4  -3 3.91746 1.59629   1
   0  -4   3 7.42101 1.08622   4
   0  -4   3 5.68890 1.47202   1
   0  -4  -3 5.73934 1.33526   7
   0   4  -3 7.01647 1.09167   7
   0   4   3 5.53138 1.53230   6
   0   4  -3 6.55274 0.98161   4
   0   4  -3 6.46610 1.08092   3
   1  -4   3 33.7440 2.49376   5
   1  -4   3 34.9387 3.25462   1
  -1  -4  -3 28.8385 3.14230   1
  -1  -4  -3 35.6700 3.13741   1
   1  -4   3 32.5250 2.23632   4
  -1  -4  -3 31.0744 2.43335   3
  -1  -4  -3 33.5596 2.27924   4
   1  -4   3 32.3998 2.69182   7
  -1   4  -3 32.6738 2.23961   4
  -1   4  -3 31.2256 2.25611   3
   1   4   3 31.8837 2.82948   6
  -1   4  -3 30.3021 3.32529   1
   2  -4   3 47.1271 3.00653   4
   2  -4   3 44.9616 3.25961   5
  -2  -4  -3 48.8687 3.40386   1
  -2  -4  -3 46.5969 2.63692   4
   2  -4   3 51.6757 4.22057   1
  -2  -4  -3 46.4494 2.86931   3
   2  -4   3 44.1830 3.39004   7
  -2  -4  -3 46.0019 3.78232   1
   2   4   3 44.5674 3.42558   6
  -2   4  -3 46.1295 4.32028   1
  -3  -4  -3 149.133 5.29703   4
   3  -4   3 156.913 8.28822   1
  -3  -4  -3 147.073 7.00554   1
  -3  -4  -3 150.168 5.79121   3
   3  -4   3 147.515 6.23657   4
  -3  -4  -3 157.308 6.61500   1
   3  -4   3 151.579 6.73691   5
   3  -4   3 140.829 6.62727   7
   3   4   3 159.254 6.89187   6
  -3   4  -3 132.241 8.13672   1
   4  -4   3 155.676 7.18036   5
  -4  -4  -3 155.566 7.17015   1
   4  -4   3 147.560 6.71163   4
  -4  -4  -3 146.345 6.53388   1
  -4  -4  -3 155.279 5.98288   3
   4  -4   3 152.884 8.06948   7
   4  -4   3 149.193 8.43659   1
  -4  -4  -3 157.280 5.51076   4
  -4   4  -3 156.473 9.04551   1
   4   4   3 154.114 6.90919   6
   5  -4   3 4.19536 1.80811   5
  -5  -4  -3 3.32427 1.33806   1
   5  -4   3 4.16040 2.03560   1
   5  -4   3 4.19192 1.51249   4
   5  -4   3 5.73423 1.57231   7
  -5  -4  -3 4.37222 1.01772   4
  -5  -4  -3 4.23519 1.22101   3
   5   4   3 3.95039 1.46816   6
  -5   4  -3 6.09947 2.37785   1
   6  -4   3 12.0923 2.27749   7
   6  -4   3 4.45962 2.49514   1
  -6  -4  -3 4.60041 1.83924   1
   6  -4   3 8.57168 2.42654   5
   6   4   3 12.2485 2.21025   6
  -6   4  -3 -2.0667 2.87517   1
   7  -4   3 7.51715 2.49607   5
  -7  -4  -3 5.29219 2.80678   1
   7  -4   3 1.01056 1.56301   7
  -7  -4  -3 4.91114 1.38879   3
   7   4   3 4.31680 1.71640   6
  -8  -4  -3 3.19414 1.31031   3
   8  -4   3 1.24811 1.88941   7
   8  -5  -3 31.8056 3.98716   7
   7  -5  -3 37.0253 4.49444   4
   7  -5  -3 46.2726 5.01412   5
   6  -5  -3 10.4105 2.38722   7
   6  -5  -3 11.0667 2.42427   4
   6  -5  -3 19.7905 3.56945   5
  -6  -5   3 14.7243 1.73359   7
   5  -5  -3 -0.4210 1.05489   7
  -5  -5   3 0.31263 0.82406   7
   5  -5  -3 -0.4767 1.16410   4
   5  -5  -3 -3.4302 1.50293   1
   5  -5  -3 3.56432 1.84305   5
  -5   5   3 3.23875 2.52861   1
  -4  -5   3 5.94816 1.15514   7
   4  -5  -3 2.66536 1.34599   7
  -4  -5   3 3.55140 0.88008   1
   4  -5  -3 2.89413 1.51424   5
   4  -5  -3 5.94185 2.52895   1
   4  -5  -3 5.68879 1.77551   4
   4   5  -3 3.07310 0.82906   3
  -4   5   3 1.51802 1.07706   6
   3  -5  -3 1.26407 1.27718   7
   3  -5  -3 1.81247 1.40248   5
  -3  -5   3 -0.0177 0.67522   1
   3  -5  -3 -0.8201 1.36962   1
  -3  -5   3 -1.2664 0.70178   7
  -3  -5   3 -0.2999 0.95621   1
  -3   5   3 0.87111 1.26062   6
   3   5  -3 0.55594 0.59469   3
  -2  -5   3 120.468 6.10453   1
   2  -5  -3 129.910 7.71199   1
  -2  -5   3 123.674 5.42159   7
   2  -5  -3 113.029 7.56047   1
   2  -5  -3 124.091 6.00409   4
   2  -5  -3 119.164 6.26022   7
  -2   5   3 104.780 6.86236   6
   2   5  -3 121.828 4.18953   3
   2   5  -3 121.747 6.12320   1
   1  -5  -3 49.2687 4.31312   1
  -1  -5   3 44.2882 3.25707   7
   1  -5  -3 43.2791 3.22363   4
   1  -5  -3 40.6697 3.49771   7
   1  -5  -3 38.5674 4.33952   1
  -1  -5   3 44.7888 2.09100   4
  -1  -5   3 45.1314 3.75161   1
   1   5  -3 40.5079 2.32043   3
   1   5  -3 42.3917 1.81951   4
  -1   5   3 44.7038 3.78164   6
   0  -5   3 40.3815 3.18027   7
   0  -5   3 41.9305 3.81557   1
   0  -5  -3 42.7470 3.18015   7
   0  -5   3 38.8072 2.37776   4
   0  -5  -3 39.0164 2.99895   4
   0  -5  -3 37.9367 3.18767   3
   0  -5  -3 44.9149 3.86957   1
   0  -5  -3 38.9568 4.10775   1
   0   5  -3 39.1495 2.17681   4
   0   5   3 43.6756 3.73333   6
  -1  -5  -3 325.765 12.7927   1
   1  -5   3 311.488 9.74917   4
   1  -5   3 321.419 12.6719   1
   1  -5   3 322.259 11.2139   7
  -1  -5  -3 320.421 10.5235   7
   1  -5   3 307.637 10.6576   5
  -1  -5  -3 319.866 10.6581   3
  -1  -5  -3 316.600 10.0333   4
   1   5   3 331.696 11.9415   6
  -1   5  -3 336.197 13.3600   1
  -1   5  -3 303.826 9.75306   4
   2  -5   3 11.1219 2.15490   5
   2  -5   3 10.4970 2.61135   1
   2  -5   3 9.19982 1.71710   4
  -2  -5  -3 6.60097 1.49072   7
  -2  -5  -3 11.1611 2.35236   1
  -2  -5  -3 9.03095 1.73288   3
  -2  -5  -3 8.47060 1.74989   1
  -2  -5  -3 5.55829 1.28000   4
  -2   5  -3 7.12809 2.59301   1
   3  -5   3 136.836 6.73804   5
   3  -5   3 124.418 6.68454   7
  -3  -5  -3 127.389 5.74599   3
   3  -5   3 130.691 7.92043   1
   3  -5   3 129.375 6.08340   4
  -3  -5  -3 120.571 6.92397   1
  -3  -5  -3 134.799 5.21547   4
   3   5   3 128.120 6.80309   6
  -3   5  -3 117.865 8.34151   1
  -4  -5  -3 26.8289 2.16617   4
   4  -5   3 16.8281 2.83863   5
   4  -5   3 20.8804 3.00949   1
   4  -5   3 19.7878 2.80223   4
   4  -5   3 18.7262 2.86777   7
  -4  -5  -3 18.3846 2.89571   1
   4   5   3 18.2405 2.86120   6
  -4   5  -3 19.6321 4.10012   1
  -5  -5  -3 6.23951 1.48206   3
   5  -5   3 6.80865 1.83498   4
   5  -5   3 1.87657 2.00112   5
   5  -5   3 8.63474 2.65538   1
  -5  -5  -3 4.31126 1.89306   1
  -5  -5  -3 2.99352 1.08296   4
   5  -5   3 5.05538 1.88759   7
   5   5   3 6.39167 1.86666   6
  -5   5  -3 1.25762 2.89937   1
  -6  -5  -3 51.5962 3.10939   4
   6  -5   3 43.3847 4.70699   5
  -6  -5  -3 50.4292 3.60850   3
   6   5   3 45.4499 4.28539   6
  -7  -5  -3 0.91457 1.20732   3
   7  -5   3 -0.5606 1.76867   7
   7   5   3 -2.3012 1.63903   6
  -8  -5  -3 1.92202 1.84279   3
   6  -6  -3 2.99080 2.14823   7
   5  -6  -3 5.50206 2.47659   5
  -5  -6   3 3.17509 1.42039   7
   5  -6  -3 3.89768 2.28613   7
   5  -6  -3 1.79125 1.62577   4
   4  -6  -3 7.08101 1.92985   7
  -4  -6   3 3.03581 1.40901   7
   4  -6  -3 4.68854 2.00828   5
   4  -6  -3 5.30742 1.77326   4
   4  -6  -3 10.5901 2.97356   1
   3  -6  -3 51.9228 4.61234   7
  -3  -6   3 46.2043 3.77016   1
   3  -6  -3 51.1173 4.29809   4
   3  -6  -3 33.0139 5.22541   1
   3  -6  -3 43.8185 4.30504   5
   3  -6  -3 49.2470 5.33495   1
  -3  -6   3 45.5344 3.45861   7
  -3   6   3 39.7073 4.06088   6
  -2  -6   3 -0.8004 1.09732   7
   2  -6  -3 1.16284 1.19829   7
   2  -6  -3 5.97808 2.74317   1
  -2  -6   3 1.34721 1.51598   1
   2  -6  -3 0.77617 1.32340   4
   2  -6  -3 0.97159 1.76669   1
  -2   6   3 0.75356 1.16542   6
   1  -6  -3 6.03619 2.21500   1
   1  -6  -3 5.50853 2.61589   1
  -1  -6   3 4.97717 1.84198   1
   1  -6  -3 6.94984 1.98178   7
  -1   6   3 2.18261 1.55452   6
   1   6  -3 -0.2313 1.75989   1
   0  -6  -3 6.97635 1.87111   7
   0  -6   3 8.12596 1.29512   4
   0  -6   3 8.24447 1.83920   5
   0  -6   3 8.15643 2.21342   1
   0  -6   3 7.34267 1.87673   7
   0  -6  -3 9.51670 4.62329   1
   0  -6  -3 7.57658 1.68439   4
   0   6   3 9.19475 2.32238   6
   0   6  -3 5.55138 2.59958   1
   0   6  -3 5.65081 1.31244   4
  -1  -6  -3 103.634 5.31190   4
  -1  -6  -3 109.683 5.88799   3
  -1  -6  -3 96.1091 5.64709   7
   1  -6   3 110.708 6.30649   7
   1  -6   3 103.090 4.93553   4
   1  -6   3 106.897 7.32685   1
  -1  -6  -3 116.488 7.57380   1
   1   6   3 111.220 6.74875   6
  -1   6  -3 109.171 8.02809   1
   2  -6   3 98.9762 5.88851   5
  -2  -6  -3 98.6201 5.57931   3
   2  -6   3 106.300 5.25514   4
   2  -6   3 99.4251 6.14663   7
  -2  -6  -3 97.1824 5.54201   7
  -2  -6  -3 91.6029 6.80413   1
  -2  -6  -3 102.669 5.07184   4
   2  -6   3 96.4129 7.24553   1
   2   6   3 101.565 6.60700   6
  -2   6  -3 105.017 8.28763   1
  -3  -6  -3 35.2235 3.25423   7
   3  -6   3 37.8914 3.35807   4
  -3  -6  -3 35.5627 3.34532   3
   3  -6   3 34.4413 4.96326   1
   3  -6   3 36.0386 3.84657   5
  -3  -6  -3 35.5813 2.76708   4
   3  -6   3 35.1683 3.79588   7
   3   6   3 35.1537 3.99878   6
  -3   6  -3 36.0438 5.38577   1
  -4  -6  -3 13.8829 1.83866   4
  -4  -6  -3 7.89959 1.77588   3
  -4  -6  -3 6.40102 1.70923   7
   4  -6   3 6.85398 2.05293   5
   4  -6   3 11.1983 2.26741   4
   4   6   3 8.57255 2.33905   6
   5  -6   3 110.345 7.14845   7
  -5  -6  -3 112.804 5.90411   3
   5  -6   3 138.211 7.26201   4
   5  -6   3 105.950 8.37846   5
   5   6   3 127.398 7.48967   6
   6   6   3 191.133 9.47291   6
  -4  -7   3 44.8782 4.06074   7
   4  -7  -3 44.5878 4.66546   4
   3  -7  -3 4.14610 2.43201   5
   3  -7  -3 2.08828 2.19294   7
  -3  -7   3 2.44137 1.75731   7
  -3   7   3 1.88771 2.03540   6
   2  -7  -3 35.4121 3.93853   4
  -2  -7   3 35.4920 3.70155   7
   2  -7  -3 35.7358 4.29729   7
   2  -7  -3 32.1360 3.83741   5
  -2   7   3 36.5090 4.07899   6
  -1  -7   3 6.36295 2.24659   7
   1  -7  -3 2.25625 1.77211   4
   1  -7  -3 2.52697 2.18314   7
  -1   7   3 0.87514 1.82993   6
   0  -7  -3 35.9156 3.42853   4
   0  -7   3 29.2017 3.31443   5
   0  -7   3 27.6701 3.72852   7
   0   7   3 32.4768 4.01303   6
  -1  -7  -3 15.4009 2.72046   7
   1  -7   3 22.5223 2.49091   4
   1  -7   3 15.4071 2.71344   5
  -1  -7  -3 13.8832 2.45425   4
   1   7   3 15.6000 3.14980   6
  -2  -7  -3 29.7653 3.17284   4
   2  -7   3 23.6152 3.65621   5
  -2  -7  -3 25.5002 3.42454   7
   2  -7   3 19.6296 3.40595   7
   2  -7   3 25.9855 2.90039   4
   2   7   3 20.7294 3.84815   6
   3  -7   3 3.84370 1.62524   4
  -3  -7  -3 3.55110 1.85666   3
  -4  -7  -3 -1.7339 1.26227   3
   4  -7   3 1.73281 2.29316   5
  -4  -7  -3 2.88438 1.73229   7
  -5  -7  -3 73.9006 5.14710   3
  -5  -7  -3 87.5521 5.65206   7
  -1  -8   3 1.37829 1.99968   5
   1  -8  -3 0.90623 1.93032   4
   0  -8   3 33.2341 4.29270   5
  10   0  -4 104.556 8.06113   5
   9   0  -4 0.26411 1.32930   5
  -9   0   4 -0.6998 1.09828   3
   8   0  -4 2.70075 1.68059   5
   8   0  -4 1.57810 1.38247   4
   7   0  -4 -1.6734 0.74692   4
   7   0  -4 -1.0090 1.02884   5
   7   0  -4 1.92253 0.96894   1
   6   0  -4 8.35211 1.58982   4
   6   0  -4 7.57529 1.17962   1
   6   0  -4 5.09864 1.06658   1
  -6   0   4 7.32558 1.20237   7
   6   0  -4 4.37467 1.31281   5
  -6   0   4 6.44156 1.18413   7
  -5   0   4 0.84990 0.58935   5
   5   0  -4 -0.6113 0.45571   1
  -5   0   4 0.26147 0.39193   7
   5   0  -4 -1.0519 0.64776   5
   5   0  -4 0.30513 0.44037   1
  -5   0   4 -0.2705 0.40189   7
   4   0  -4 1222.47 28.1908   4
  -4   0   4 1174.46 27.4239   3
   4   0  -4 1226.99 28.5109   5
  -4   0   4 1162.80 27.7097   4
  -4   0   4 1182.94 27.3181   7
   4   0  -4 1204.41 27.8545   1
  -4   0   4 1162.92 28.3412   5
  -4   0   4 1168.61 27.1275   7
   4   0  -4 1173.82 29.5413   1
   3   0  -4 -0.1071 0.17032   7
   3   0  -4 0.03427 0.15646   7
  -3   0   4 -0.0402 0.21668   6
  -3   0   4 -0.0642 0.30960   5
  -3   0   4 0.09385 0.28643   7
  -3   0   4 -0.3442 0.31596   4
  -3   0   4 -0.3568 0.27562   3
   3   0  -4 0.31677 0.30581   1
   3   0  -4 -0.4687 0.34576   4
   3   0  -4 -0.1234 0.44313   5
   3   0  -4 0.55876 0.42130   1
  -2   0   4 884.115 19.6454   3
  -2   0   4 877.195 20.0462   7
  -2   0   4 845.049 20.7090   1
   2   0  -4 871.541 19.7067   7
   2   0  -4 860.097 20.1610   4
  -2   0   4 864.828 19.8189   6
   2   0  -4 884.759 20.6292   1
  -2   0   4 878.440 19.9507   4
   2   0  -4 833.527 19.9667   3
   2   0  -4 853.188 19.6602   7
   2   0  -4 885.215 20.1546   5
   1   0  -4 0.57144 0.34825   7
   1   0  -4 0.44580 0.26496   4
  -1   0   4 0.33369 0.33583   6
  -1   0   4 0.10138 0.32433   7
  -1   0   4 0.98871 0.28597   3
  -1   0   4 0.67750 0.41912   1
   1   0  -4 0.67323 0.26909   3
   0   0  -4 4468.82 109.506   2
   0   0   4 4414.50 108.844   2
  -1   0  -4 0.47306 0.45575   3
  -1   0  -4 0.24568 0.46545   1
  -1   0  -4 -0.1448 0.26094   5
   1   0   4 -0.4003 0.23543   3
   1   0   4 0.04215 0.38501   1
   1   0   4 0.10312 0.33381   5
   1   0   4 0.03271 0.38017   7
  -1   0  -4 -0.6233 0.27445   7
   2   0   4 858.076 21.4561   6
   2   0   4 883.444 21.1471   7
  -2   0  -4 876.671 21.3785   5
   2   0   4 885.243 20.9852   5
  -2   0  -4 890.815 21.1678   3
  -2   0  -4 877.994 22.5725   1
  -2   0  -4 888.885 21.2490   7
   2   0   4 888.373 22.2482   1
  -3   0  -4 0.41033 0.65099   1
   3   0   4 0.10705 0.47897   7
  -3   0  -4 -0.3139 0.46790   5
   3   0   4 -0.2308 0.33841   6
  -3   0  -4 -0.5793 0.34576   3
   3   0   4 -0.1275 0.33458   1
  -3   0  -4 -0.8212 0.47344   7
  -3   0  -4 0.23236 0.45996   4
   3   0   4 0.78854 0.65826   5
   4   0   4 6.82931 1.42754   1
  -4   0  -4 5.88349 1.20635   3
  -4   0  -4 7.62134 1.65419   1
   4   0   4 7.42737 1.43513   5
   4   0   4 8.80230 1.39540   6
   4   0   4 7.77515 1.25064   7
  -5   0  -4 -0.2552 1.02220   1
   5   0   4 0.16349 0.63592   7
   5   0   4 2.35565 1.03639   1
   5   0   4 -1.6112 0.79348   5
   5   0   4 0.50096 0.66807   6
  -5   0  -4 0.01016 0.73893   3
  -6   0  -4 0.25977 0.79447   3
   6   0   4 0.55226 0.84443   6
   6   0   4 -1.0846 0.96027   1
   6   0   4 1.06469 1.01859   5
  -6   0  -4 -0.3640 1.15577   1
   6   0   4 1.54057 0.95223   7
   7   0   4 -0.0515 0.86193   6
   7   0   4 0.31550 1.52060   5
  -7   0  -4 0.91547 1.10202   3
   7   0   4 -0.1497 0.75228   7
  -8   0  -4 10.2681 2.16508   3
   8   0   4 9.63165 1.77924   6
   8   0   4 8.13080 2.17162   5
  -9   0  -4 0.27093 1.39311   3
  10   1  -4 1.01522 1.96662   5
  -9  -1   4 56.6060 3.59599   3
   9  -1  -4 50.0317 4.37455   4
   9  -1  -4 53.9250 4.93914   5
   9   1  -4 58.7246 4.75947   5
   8  -1  -4 132.169 6.62039   1
  -8  -1   4 126.111 5.23549   3
   8  -1  -4 138.544 7.38724   5
   8  -1  -4 134.974 6.67596   4
   8   1  -4 130.772 6.67507   5
   7  -1  -4 0.63829 1.25197   5
   7  -1  -4 -0.0299 0.94918   1
   7  -1  -4 -0.1750 0.93367   1
   7  -1  -4 -0.1739 0.95851   4
  -7  -1   4 -0.5537 0.62382   3
  -7  -1   4 0.78953 0.63836   7
   7   1  -4 -0.0978 0.76020   4
   7   1  -4 -0.1050 1.03634   5
   6  -1  -4 149.428 6.77544   5
  -6  -1   4 150.792 4.60237   7
   6  -1  -4 149.158 6.71218   1
  -6  -1   4 148.288 4.69576   7
   6  -1  -4 153.630 6.41538   4
  -6  -1   4 154.696 5.05982   3
   6   1  -4 150.088 6.16537   5
  -5  -1   4 4.23848 0.62545   7
   5  -1  -4 3.89728 1.12166   1
  -5  -1   4 3.96083 0.76848   4
  -5  -1   4 4.71838 1.08702   5
   5  -1  -4 4.82663 0.78176   7
   5  -1  -4 3.88500 1.19436   4
   5  -1  -4 3.11171 1.24681   5
   5  -1  -4 4.09193 1.15612   1
   5  -1  -4 3.96988 0.54610   6
  -5  -1   4 3.52301 0.55753   7
   5   1  -4 4.27551 1.08481   5
  -5   1   4 4.19257 0.99806   3
  -5   1   4 4.76274 0.91448   7
  -5   1   4 2.41894 0.88199   7
   5   1  -4 5.49179 0.99727   4
   4  -1  -4 335.718 8.92197   7
   4  -1  -4 333.518 10.0939   4
  -4  -1   4 331.646 9.65211   5
   4  -1  -4 345.414 8.81553   7
   4  -1  -4 334.632 10.4359   1
  -4  -1   4 337.536 8.69992   4
   4  -1  -4 338.802 8.44039   6
  -4  -1   4 334.199 8.10550   7
   4  -1  -4 333.274 10.7454   1
  -4   1   4 346.989 8.66677   6
  -4   1   4 343.584 9.64665   7
  -4   1   4 328.037 9.46749   3
  -4   1   4 342.767 9.71463   4
   4   1  -4 348.481 7.93926   1
   4   1  -4 351.248 9.48944   5
   4   1  -4 354.744 9.03742   4
  -4   1   4 340.485 9.30587   7
   4   1  -4 339.197 8.02571   1
   3  -1  -4 1.34753 0.80728   1
   3  -1  -4 2.34020 0.66500   7
  -3  -1   4 1.69993 0.38445   7
   3  -1  -4 0.80593 0.42077   7
  -3  -1   4 1.79351 0.55411   5
  -3  -1   4 1.18233 0.35873   6
  -3  -1   4 1.56173 0.24954   3
   3  -1  -4 1.30864 0.45539   6
   3  -1  -4 1.24731 0.59529   4
   3  -1  -4 1.83303 0.81715   5
  -3   1   4 1.39924 0.51042   3
   3   1  -4 1.57550 0.44861   4
  -3   1   4 1.38377 0.56017   4
   3   1  -4 1.36613 0.35937   1
   3   1  -4 1.32756 0.50281   5
  -3   1   4 2.33748 0.54152   6
  -3   1   4 1.00154 0.50959   7
  -2  -1   4 67.2332 2.54545   1
   2  -1  -4 69.1815 2.96618   4
   2  -1  -4 66.4486 3.28636   1
   2  -1  -4 65.3544 2.66344   7
   2  -1  -4 68.0016 3.53289   1
  -2  -1   4 67.3078 2.19452   5
   2  -1  -4 64.4141 2.78131   3
   2  -1  -4 67.2435 2.58662   6
   2  -1  -4 69.7165 2.99085   5
   2  -1  -4 67.4882 2.70008   7
  -2  -1   4 66.5643 2.26591   7
   2   1  -4 64.3450 2.72907   1
  -2   1   4 67.6209 2.69123   6
  -2   1   4 68.3612 2.71239   4
  -2   1   4 66.0423 2.88661   7
   2   1  -4 66.0107 2.18821   4
   2   1  -4 65.8394 2.07498   5
  -2   1   4 66.0847 2.58233   3
   1  -1  -4 252.817 6.93720   3
   1  -1  -4 253.254 7.04528   6
   1  -1  -4 246.358 6.98783   4
  -1  -1   4 257.405 6.77208   7
   1  -1  -4 250.098 7.08586   7
  -1  -1   4 258.137 7.27296   1
   1  -1  -4 261.407 7.87289   1
   1   1  -4 257.998 6.06020   3
   1   1  -4 260.198 7.36310   1
  -1   1   4 245.753 7.20980   7
  -1   1   4 254.299 6.86677   4
  -1   1   4 258.261 8.00796   1
   1   1  -4 266.108 6.56343   7
  -1   1   4 251.258 7.17167   6
  -1   1   4 261.220 6.78658   3
   0  -1   4 4176.89 102.902   2
   0   1   4 4061.33 105.067   2
   0   1  -4 4176.16 104.430   2
   1  -1   4 1088.51 24.0114   5
  -1  -1  -4 1061.44 25.5695   1
   1  -1   4 1038.50 24.7367   7
  -1  -1  -4 1040.31 24.3745   5
  -1  -1  -4 1026.62 24.5004   3
   1  -1   4 1042.20 25.7332   1
  -1  -1  -4 1047.08 24.5926   7
  -1  -1  -4 1024.43 24.9076   6
   1   1   4 1056.48 25.5401   1
   1   1   4 1031.26 24.4545   3
  -1   1  -4 1030.30 25.9111   1
  -1   1  -4 1006.32 24.8625   7
   1   1   4 1041.70 24.8020   6
   1   1   4 1072.40 24.6183   7
  -1   1  -4 1044.02 24.3404   3
  -1   1  -4 1104.85 24.1466   5
  -2  -1  -4 2.47178 0.66753   3
  -2  -1  -4 1.86048 0.56690   7
   2  -1   4 2.03482 0.78555   7
  -2  -1  -4 2.10534 0.66272   5
   2  -1   4 0.86687 0.64784   1
  -2  -1  -4 1.55314 0.69402   1
   2  -1   4 0.88845 0.53911   5
  -2   1  -4 0.40296 0.47464   7
   2   1   4 0.50157 0.46309   7
  -2   1  -4 0.76900 0.74275   1
   2   1   4 1.42531 0.51103   3
  -2   1  -4 1.97285 0.67527   5
  -2   1  -4 -0.8797 0.48036   4
   2   1   4 3.19592 0.83316   1
   2   1   4 1.04607 0.56642   6
  -3  -1  -4 170.080 5.73275   3
   3  -1   4 173.295 6.00868   5
  -3  -1  -4 155.599 5.95344   5
   3  -1   4 181.389 7.07343   1
  -3  -1  -4 170.003 6.57050   1
  -3  -1  -4 145.175 6.02831   7
  -3   1  -4 159.583 5.92591   7
   3   1   4 168.583 6.39061   1
  -3   1  -4 172.593 6.09856   4
  -3   1  -4 159.025 5.98178   5
  -3   1  -4 164.662 7.12027   1
   3   1   4 162.039 5.78131   6
   3   1   4 164.762 5.40475   7
   3   1   4 168.405 5.83476   5
   4  -1   4 256.367 8.18615   7
   4  -1   4 242.936 9.34417   1
  -4  -1  -4 258.028 9.11090   1
  -4  -1  -4 257.796 8.14815   3
   4  -1   4 258.785 8.53305   5
  -4  -1  -4 216.969 8.24793   7
  -4   1  -4 204.801 13.6981   1
   4   1   4 255.085 8.34620   5
   4   1   4 251.177 8.79334   1
   4   1   4 254.233 7.45205   7
   4   1   4 245.785 7.99668   6
   5  -1   4 336.289 10.1666   7
  -5  -1  -4 336.036 10.5850   3
  -5  -1  -4 333.276 11.6740   1
   5  -1   4 317.419 11.8684   1
   5  -1   4 336.676 11.0754   5
   5   1   4 334.893 9.19275   7
   5   1   4 332.308 11.1781   1
  -5   1  -4 336.399 10.9831   3
  -5   1  -4 325.840 12.6420   1
   5   1   4 328.068 10.8118   5
   5   1   4 329.907 10.2242   6
  -6  -1  -4 10.0623 2.14400   1
   6  -1   4 6.70099 2.17693   1
  -6  -1  -4 8.62947 1.86342   3
   6  -1   4 9.77054 1.67592   7
   6  -1   4 10.9555 2.04988   5
  -6   1  -4 8.14463 2.18542   3
   6   1   4 13.3342 2.79999   5
   6   1   4 7.75059 1.72105   1
   6   1   4 8.25152 1.16337   7
   6   1   4 11.1753 1.76562   6
   7  -1   4 26.0197 2.66094   6
  -7  -1  -4 29.0791 3.03180   3
   7  -1   4 25.8604 3.23199   5
   7  -1   4 27.4633 2.47484   7
  -7   1  -4 26.0112 2.99685   3
   7   1   4 26.2365 2.94086   5
   7   1   4 26.1360 2.53987   6
   8  -1   4 5.55740 1.62877   6
  -8  -1  -4 4.67822 1.54455   3
   8  -1   4 7.85713 1.46635   7
   8  -1   4 7.07791 2.15390   5
   8   1   4 3.33110 1.54842   6
  -8   1  -4 3.74756 1.55786   3
   8   1   4 6.96489 2.12090   5
   9  -1   4 75.2404 5.42533   6
  -9  -2   4 37.5261 3.10106   3
   9  -2  -4 43.5549 4.37603   5
   9   2  -4 53.1706 3.97472   5
   8  -2  -4 8.24694 2.34883   4
   8  -2  -4 13.5457 2.74072   5
  -8  -2   4 11.3690 1.38845   3
   8   2  -4 7.74186 2.06382   5
   7  -2  -4 5.67955 1.81815   4
  -7  -2   4 4.06944 1.09187   4
   7  -2  -4 4.68338 1.02395   7
   7  -2  -4 4.61502 1.03216   7
  -7  -2   4 4.78999 0.71344   7
  -7  -2   4 4.53971 0.82743   3
   7  -2  -4 3.33975 0.82262   6
   7  -2  -4 7.61642 2.08223   5
   7   2  -4 4.18414 1.53765   5
   6  -2  -4 197.210 8.28015   5
  -6  -2   4 188.611 4.79197   7
   6  -2  -4 180.371 9.94610   1
   6  -2  -4 170.668 6.69042   7
  -6  -2   4 194.902 5.37738   3
   6  -2  -4 181.868 7.81852   4
  -6  -2   4 189.775 5.71980   4
   6  -2  -4 194.173 5.85641   6
   6   2  -4 205.918 7.08180   5
   5  -2  -4 56.8090 2.69554   6
  -5  -2   4 58.6694 1.81625   6
   5  -2  -4 62.8863 4.50829   1
  -5  -2   4 55.7986 3.23338   5
   5  -2  -4 56.3108 3.93103   5
  -5  -2   4 53.7284 2.17032   4
   5  -2  -4 51.0447 3.55606   4
  -5  -2   4 58.3016 1.93051   3
   5  -2  -4 57.4348 3.55406   7
   5   2  -4 59.3869 3.08343   5
  -5   2   4 59.1752 3.52995   7
  -4  -2   4 2128.69 49.5762   5
   4  -2  -4 2126.56 48.7860   6
   4  -2  -4 2180.38 50.0989   7
   4  -2  -4 2130.40 50.6220   5
  -4  -2   4 2161.80 47.5270   4
   4  -2  -4 2139.52 52.0041   1
   4  -2  -4 2117.07 50.3032   4
   4  -2  -4 2186.04 50.3510   7
  -4   2   4 2159.07 49.0539   6
  -4   2   4 2166.13 49.9455   7
  -4   2   4 2156.72 49.5444   3
   3  -2  -4 16.9983 1.56242   7
  -3  -2   4 15.8533 1.24658   5
   3  -2  -4 15.2178 1.61116   7
   3  -2  -4 15.3194 2.05880   1
   3  -2  -4 15.6304 1.39335   6
   3  -2  -4 13.8837 1.71825   5
  -3  -2   4 17.8424 1.36266   6
  -3  -2   4 16.8521 0.82279   1
   3  -2  -4 16.7729 1.85732   4
  -3  -2   4 16.2447 1.01144   7
   3  -2  -4 17.7178 2.10900   1
  -3   2   4 14.2870 1.84378   7
  -3   2   4 16.9997 1.55501   4
  -3   2   4 17.7647 1.55958   3
  -3   2   4 15.9761 1.51766   6
   3   2  -4 17.2050 0.92352   1
  -2  -2   4 268.746 6.84181   5
   2  -2  -4 242.559 7.86896   3
  -2  -2   4 280.470 7.43045   1
  -2  -2   4 276.254 7.03233   7
   2  -2  -4 270.783 7.85433   6
   2  -2  -4 273.097 9.14620   1
   2  -2  -4 267.526 7.90055   7
   2  -2  -4 263.094 7.91245   7
   2  -2  -4 272.321 8.13115   4
   2  -2  -4 255.511 9.29912   1
  -2  -2   4 264.180 7.73291   6
  -2   2   4 265.722 7.70379   4
  -2   2   4 261.984 7.97340   6
  -2   2   4 263.675 7.66419   3
  -2   2   4 272.470 8.23699   7
   2   2  -4 278.478 7.73415   1
  -1  -2   4 271.096 7.48680   7
   1  -2  -4 271.738 7.85968   4
   1  -2  -4 274.723 9.34646   1
   1  -2  -4 271.764 7.97463   6
  -1  -2   4 283.360 8.15819   1
  -1  -2   4 282.505 8.09732   6
   1  -2  -4 261.936 7.82109   3
   1  -2  -4 276.891 8.00895   7
   1  -2  -4 269.904 8.92126   1
  -1   2   4 276.833 7.62554   3
  -1   2   4 266.049 7.55692   4
  -1   2   4 274.695 8.19360   6
  -1   2   4 267.426 8.15949   7
   1   2  -4 272.390 8.37739   1
   1   2  -4 272.418 6.94879   7
   1   2  -4 258.401 6.72808   4
   0  -2   4 463.138 10.7758   5
   0  -2   4 450.947 11.6797   7
   0  -2  -4 449.876 11.8008   7
   0  -2  -4 438.742 11.9001   6
   0  -2  -4 435.996 12.6751   1
   0  -2  -4 427.957 11.3619   4
   0  -2   4 423.367 12.3856   1
   0  -2  -4 439.166 11.4868   3
   0   2   4 426.456 11.8190   7
   0   2  -4 456.957 11.4633   7
   0   2   4 448.538 11.3865   3
   0   2   4 436.128 13.0014   1
   0   2  -4 454.464 11.0675   4
   0   2   4 442.955 12.1030   6
  -1  -2  -4 48.7592 2.61548   6
  -1  -2  -4 43.4291 2.38119   7
  -1  -2  -4 45.6913 2.88790   1
  -1  -2  -4 45.5267 2.23636   4
   1  -2   4 50.2113 3.22596   1
  -1  -2  -4 44.1303 2.27523   3
   1  -2   4 43.3967 2.55274   7
   1  -2   4 43.4406 2.18133   5
   1   2   4 45.7203 2.98504   1
   1   2   4 41.6387 2.41301   7
   1   2   4 44.4548 2.32425   3
  -1   2  -4 41.1929 2.39874   7
   1   2   4 46.6143 2.71547   6
  -1   2  -4 47.1689 2.38692   4
  -1   2  -4 45.7498 3.29649   1
   2  -2   4 1.49580 0.80203   1
   2  -2   4 0.12030 0.65910   7
  -2  -2  -4 -0.4450 0.40072   3
  -2  -2  -4 -0.2977 0.44757   5
  -2  -2  -4 0.31864 0.56039   1
   2  -2   4 -0.0700 0.42763   5
   2   2   4 0.61861 0.54955   7
  -2   2  -4 -0.2292 0.61398   4
   2   2   4 2.29058 0.65809   3
  -2   2  -4 -0.0529 0.58972   1
   2   2   4 -0.2976 0.36401   1
  -2   2  -4 0.45662 0.58453   7
  -2   2  -4 1.33158 0.64036   5
   2   2   4 1.11829 0.76179   6
   3  -2   4 13.0254 2.12853   1
  -3  -2  -4 8.39647 1.15658   7
  -3  -2  -4 9.10881 1.27874   6
  -3  -2  -4 11.7210 1.33819   3
   3  -2   4 10.3825 1.65390   7
  -3  -2  -4 11.4297 1.53970   1
  -3   2  -4 12.4581 1.63857   4
   3   2   4 10.2967 1.29521   3
   3   2   4 11.4308 1.29033   7
   3   2   4 12.5694 1.50640   6
   3   2   4 11.7301 1.54011   1
  -3   2  -4 9.16705 2.03057   1
   4  -2   4 240.282 8.32728   7
   4  -2   4 241.364 9.81372   1
  -4  -2  -4 229.539 7.75888   3
  -4  -2  -4 231.055 8.66870   1
   4  -2   4 233.239 8.45226   5
   4   2   4 241.972 8.11065   6
  -4   2  -4 231.063 10.8994   1
   4   2   4 247.532 8.60529   1
   4   2   4 241.084 7.02729   7
  -5  -2  -4 617.358 16.7969   3
   5  -2   4 601.848 19.5756   1
   5  -2   4 680.517 17.5806   7
  -5  -2  -4 619.894 18.0005   1
   5  -2   4 611.867 17.9308   5
   5   2   4 627.055 17.7461   1
  -5   2  -4 605.424 20.2622   1
   5   2   4 616.432 17.0072   6
   5   2   4 609.864 15.0476   7
   6  -2   4 8.18385 1.75690   7
   6  -2   4 6.32280 1.73740   1
   6  -2   4 7.61821 1.82599   5
  -6   2  -4 7.44140 2.90121   1
   6   2   4 7.04687 1.54873   6
   7  -2   4 1.84357 1.61488   7
  -7  -2  -4 4.19649 1.21122   3
   7  -2   4 1.40991 1.44493   5
   7   2   4 1.96398 1.14948   6
   8  -2   4 -1.2258 1.13470   6
   8  -2   4 3.59043 1.49283   7
   8   2   4 1.24912 1.33798   6
  -8   2  -4 1.95537 1.45970   3
   9  -2   4 50.2631 5.62478   6
   8  -3  -4 2.16763 1.84834   4
   8  -3  -4 2.56294 1.18612   7
   8  -3  -4 4.57402 2.14567   5
  -7  -3   4 39.0351 1.69962   3
   7  -3  -4 39.8528 3.08288   7
   7  -3  -4 42.7381 3.88277   4
   7  -3  -4 40.7817 4.01486   5
   6  -3  -4 1.50740 1.43074   4
   6  -3  -4 2.70551 1.61751   1
   6  -3  -4 0.49035 1.19982   7
   6  -3  -4 5.77979 1.74278   5
   6  -3  -4 -0.3305 0.84205   6
   5  -3  -4 113.213 6.11190   5
   5  -3  -4 109.218 4.80255   6
   5  -3  -4 113.911 5.24637   7
  -5  -3   4 111.506 3.00369   7
   5  -3  -4 114.884 5.92127   4
  -5  -3   4 107.727 3.96967   6
   5  -3  -4 106.732 6.66086   1
  -5  -3   4 107.661 5.78227   5
  -5   3   4 113.321 5.00932   6
   4  -3  -4 23.2639 2.11969   6
  -4  -3   4 25.7859 1.94984   5
   4  -3  -4 25.4360 3.02738   1
  -4  -3   4 23.3654 1.24250   7
   4  -3  -4 21.7301 2.46860   5
   4  -3  -4 20.5449 2.35597   4
   4  -3  -4 21.8736 2.32234   7
  -4  -3   4 22.9147 1.74931   6
  -4   3   4 22.9372 2.21416   6
  -4   3   4 24.4586 2.44128   7
  -3  -3   4 -0.0899 0.35243   1
   3  -3  -4 0.84475 0.85979   5
   3  -3  -4 -1.0737 0.97083   1
   3  -3  -4 -0.2738 0.70823   6
   3  -3  -4 -0.2407 0.65007   4
   3  -3  -4 -0.2181 0.82048   1
  -3  -3   4 1.24876 0.66203   6
  -3  -3   4 -0.4751 0.44533   5
  -3  -3   4 1.59876 0.56813   7
  -3   3   4 0.24961 0.75183   6
  -3   3   4 0.73006 0.69239   7
   3   3  -4 -0.2381 0.40936   1
   2  -3  -4 10.9287 1.64202   6
  -2  -3   4 10.9877 1.22469   1
  -2  -3   4 11.7459 1.66597   6
   2  -3  -4 13.3172 2.32725   1
   2  -3  -4 12.3699 1.79592   4
  -2  -3   4 11.4756 1.02810   5
   2  -3  -4 11.3994 2.01514   1
   2  -3  -4 8.63756 1.51044   7
  -2  -3   4 10.7339 1.13139   7
  -2   3   4 8.13502 1.56612   7
   2   3  -4 11.5307 0.62225   3
  -2   3   4 9.30412 1.55141   6
   2   3  -4 12.0103 1.46191   1
  -1  -3   4 0.52210 0.61300   7
  -1  -3   4 1.19800 0.76239   6
   1  -3  -4 0.76180 0.56535   6
   1  -3  -4 -0.4897 0.81601   1
   1  -3  -4 0.53875 0.73829   4
   1  -3  -4 0.70185 0.59401   3
   1  -3  -4 0.41616 0.69972   7
  -1  -3   4 0.45785 0.60281   1
   1  -3  -4 -0.1334 0.67063   1
   1   3  -4 1.70658 0.85011   1
  -1   3   4 2.71041 0.74502   4
  -1   3   4 -0.5896 0.68965   6
   1   3  -4 1.12517 0.36460   4
   1   3  -4 1.44299 0.43944   3
  -1   3   4 0.14041 0.56800   3
  -1   3   4 1.10472 0.65438   7
   1   3  -4 1.07178 0.40879   7
   0  -3  -4 118.901 4.65172   3
   0  -3  -4 116.607 4.87306   6
   0  -3  -4 107.952 5.71248   1
   0  -3   4 113.227 5.31754   1
   0  -3  -4 114.791 4.40320   4
   0  -3   4 116.784 4.66984   7
   0  -3  -4 107.322 4.61182   7
   0  -3   4 106.719 4.86374   6
   0  -3  -4 110.119 5.46887   1
   0  -3   4 118.661 4.08511   5
   0   3  -4 108.449 4.12017   7
   0   3  -4 111.776 3.88539   4
   0   3   4 110.739 4.74808   7
   0   3   4 107.438 4.24181   3
   0   3   4 108.553 4.99220   6
  -1  -3  -4 636.091 17.7501   1
   1  -3   4 669.401 16.4215   5
   1  -3   4 642.488 18.4686   1
  -1  -3  -4 643.507 17.4473   7
  -1  -3  -4 631.270 16.3593   3
   1  -3   4 621.428 16.9720   7
  -1  -3  -4 641.459 16.1028   4
  -1   3  -4 596.023 16.5847   7
   1   3   4 693.731 17.8940   7
  -1   3  -4 642.389 18.9790   1
   1   3   4 655.984 16.3207   3
  -1   3  -4 640.386 16.3043   4
   1   3   4 600.047 17.2324   6
  -2  -3  -4 1.16111 0.61862   4
  -2  -3  -4 -0.2086 0.40499   3
  -2  -3  -4 -0.1042 0.64611   1
   2  -3   4 0.27689 0.69169   5
   2  -3   4 0.21254 0.70161   7
   2  -3   4 0.92419 0.76160   1
   2   3   4 0.25532 0.57948   7
   2   3   4 -0.8223 0.45106   1
  -2   3  -4 -0.6678 0.88499   1
  -2   3  -4 1.12111 0.77904   4
   2   3   4 0.40574 0.67827   6
   3  -3   4 486.719 15.7229   1
   3  -3   4 449.445 13.7689   7
   3  -3   4 465.236 13.5058   5
  -3  -3  -4 442.803 12.6619   3
  -3  -3  -4 477.095 13.9389   1
   3   3   4 463.695 12.2480   7
   3   3   4 442.677 14.1342   1
   3   3   4 484.349 13.8074   6
  -3   3  -4 438.877 16.0054   1
  -4  -3  -4 55.8879 3.76252   1
   4  -3   4 57.3344 4.71080   1
   4  -3   4 58.2538 3.82914   5
  -4  -3  -4 55.3610 3.19112   3
   4  -3   4 55.6039 3.83028   7
   4   3   4 53.7455 3.78379   1
  -4   3  -4 51.7369 6.44878   1
   4   3   4 58.1461 3.74069   6
   4   3   4 54.5209 2.56020   7
   5  -3   4 4.79880 1.57366   7
   5  -3   4 5.39069 1.74838   5
   5  -3   4 4.93662 1.85588   1
  -5  -3  -4 4.52003 1.18382   3
  -5  -3  -4 4.67625 1.45770   1
   5   3   4 7.16223 1.70668   6
  -5   3  -4 4.25517 2.02889   1
   5   3   4 5.20980 1.34664   1
   6  -3   4 2.04168 1.15707   7
   6  -3   4 -1.3846 1.21279   5
  -6  -3  -4 2.26704 1.11536   3
   6  -3   4 3.95021 1.99116   1
  -6   3  -4 5.09756 2.77060   1
   6   3   4 2.65512 1.35068   6
  -7  -3  -4 4.80193 1.32438   3
   7  -3   4 4.53118 1.74948   7
   7  -3   4 3.24920 1.81372   5
   7   3   4 5.40619 1.70344   6
   8  -3   4 9.76491 2.60786   5
   8  -3   4 12.0273 2.28122   7
  -8  -3  -4 9.02282 1.96327   3
   8   3   4 6.07053 2.02072   6
   8  -4  -4 17.7637 3.11749   4
   8  -4  -4 21.8849 3.00133   7
   8  -4  -4 16.2236 3.33861   5
   7  -4  -4 0.98415 1.51513   5
   7  -4  -4 2.56366 1.53154   4
   7  -4  -4 0.34308 1.53455   7
   6  -4  -4 38.6707 3.81764   4
   6  -4  -4 42.7308 4.16359   5
   6  -4  -4 38.5658 3.45534   7
  -6  -4   4 40.1187 1.80132   7
   5  -4  -4 99.8570 5.45260   7
  -5  -4   4 98.2643 3.49324   7
  -5  -4   4 96.8219 3.53453   7
  -5  -4   4 94.6504 4.35880   6
   5  -4  -4 91.4918 5.62093   4
   5  -4  -4 100.698 7.11525   1
   5  -4  -4 93.9315 5.92893   5
  -5   4   4 101.921 5.32095   6
   4  -4  -4 317.738 13.3407   1
  -4  -4   4 319.439 10.1249   5
   4  -4  -4 321.208 11.3583   4
   4  -4  -4 325.159 11.8086   5
  -4  -4   4 330.500 8.98942   7
   4  -4  -4 325.646 13.0899   1
   4  -4  -4 328.474 11.0834   7
  -4   4   4 309.242 10.8499   6
   3  -4  -4 254.049 9.76462   5
  -3  -4   4 259.763 7.93599   1
  -3  -4   4 260.434 7.82198   7
   3  -4  -4 252.680 11.0088   1
   3  -4  -4 262.252 9.34539   7
   3  -4  -4 278.216 9.64142   4
   3   4  -4 254.358 6.39712   3
  -3   4   4 255.823 9.40374   6
   2  -4  -4 20.4011 2.36166   4
  -2  -4   4 20.5751 1.92011   7
   2  -4  -4 16.9803 2.25443   7
  -2  -4   4 16.7301 1.46674   5
  -2  -4   4 21.4626 2.08452   1
   2  -4  -4 23.8459 3.26760   1
   2  -4  -4 19.8952 2.74953   1
   2   4  -4 16.6081 2.07474   1
   2   4  -4 17.4694 1.07536   3
  -2   4   4 15.9227 2.42416   6
   1  -4  -4 10.8270 2.30158   1
  -1  -4   4 11.4925 1.73405   7
   1  -4  -4 8.36366 1.65817   3
   1  -4  -4 9.28293 1.59400   4
  -1  -4   4 8.26710 1.67098   1
   1  -4  -4 10.0850 1.71820   7
  -1   4   4 11.6437 1.89337   7
   1   4  -4 9.22391 0.98472   3
   1   4  -4 7.09319 1.68092   1
   1   4  -4 9.86774 0.74773   4
  -1   4   4 9.65156 1.90648   6
   0  -4  -4 101.338 4.77894   7
   0  -4  -4 99.8333 6.20525   1
   0  -4   4 109.900 4.98362   7
   0  -4  -4 98.2427 4.79447   3
   0  -4  -4 105.322 5.79181   1
   0  -4  -4 106.739 4.72046   4
   0  -4   4 105.379 5.66804   1
   0  -4   4 103.183 4.39308   5
   0   4  -4 103.135 3.84649   4
   0   4  -4 106.945 4.15826   3
   0   4   4 110.214 5.03290   7
   0   4   4 101.551 5.31185   6
   0   4  -4 108.538 4.70798   7
   1  -4   4 -0.5599 0.74822   7
  -1  -4  -4 1.44781 1.09619   1
  -1  -4  -4 0.83701 0.88830   3
  -1  -4  -4 0.43213 1.04461   1
   1  -4   4 0.58418 0.88264   1
   1  -4   4 -0.0994 0.72140   5
  -1  -4  -4 1.15999 0.78861   4
   1   4   4 0.29753 0.85379   6
  -1   4  -4 1.42512 0.71599   3
  -1   4  -4 -0.2243 1.15407   1
   1   4   4 0.24591 0.68658   7
   2  -4   4 83.8589 4.74133   7
  -2  -4  -4 80.9624 3.76301   4
   2  -4   4 78.2754 5.54809   1
   2  -4   4 81.9737 4.35559   5
  -2  -4  -4 79.9360 4.06471   3
  -2  -4  -4 82.3684 4.73505   1
   2  -4   4 81.1967 4.03543   4
  -2  -4  -4 67.8356 4.93090   1
   2   4   4 84.5322 3.94628   7
  -2   4  -4 77.1042 5.89431   1
   2   4   4 83.4058 4.88667   6
  -3  -4  -4 37.8586 2.71821   3
  -3  -4  -4 34.3211 3.45930   1
  -3  -4  -4 31.9452 2.31363   4
   3  -4   4 33.8060 3.15588   7
   3  -4   4 28.7377 2.82481   5
   3  -4   4 32.7730 3.81918   1
  -3   4  -4 34.2076 4.07912   1
   3   4   4 32.1001 3.03078   6
  -4  -4  -4 33.9597 2.45273   4
  -4  -4  -4 29.7106 3.19357   1
   4  -4   4 31.7897 3.83320   1
   4  -4   4 36.5303 3.46335   7
  -4  -4  -4 32.1608 3.03830   1
   4  -4   4 34.9423 3.13582   5
  -4  -4  -4 34.2455 2.70760   3
   4   4   4 39.7326 3.37115   6
  -4   4  -4 34.7687 4.39265   1
  -5  -4  -4 540.627 17.0762   1
  -5  -4  -4 544.832 14.8362   4
   5  -4   4 547.460 19.6465   1
  -5  -4  -4 567.564 15.4703   3
   5  -4   4 545.301 17.1787   5
  -5   4  -4 504.058 20.3519   1
   6  -4   4 44.8772 4.32465   5
   6  -4   4 37.8595 5.01439   1
  -6  -4  -4 44.1833 3.29799   3
  -6  -4  -4 41.9673 3.96222   1
   6  -4   4 44.8595 4.14893   7
  -6   4  -4 38.2477 6.45075   1
   6   4   4 40.4602 3.85438   6
  -7  -4  -4 5.52246 1.28478   3
   7  -4   4 7.32068 1.96680   7
   7   4   4 1.48556 1.55436   6
   8  -4   4 -0.0240 1.83734   7
  -8  -4  -4 -0.6120 1.12884   3
   8  -5  -4 3.11222 2.56413   7
   7  -5  -4 -2.9771 1.47759   7
   6  -5  -4 54.3886 5.93402   4
   6  -5  -4 63.2880 4.71419   7
  -5  -5   4 1.48316 0.87293   7
   5  -5  -4 2.02390 1.38345   4
   5  -5  -4 4.44561 2.01617   5
   5  -5  -4 -2.4148 1.81902   1
   5  -5  -4 -2.3340 1.69755   1
   5  -5  -4 2.81381 1.64539   7
   4  -5  -4 1.57626 1.45857   5
   4  -5  -4 0.70101 1.33763   7
   4  -5  -4 2.44123 2.39492   1
  -4  -5   4 0.23513 0.64774   1
   4  -5  -4 1.64420 1.41202   1
  -4  -5   4 0.04225 0.81805   7
   4  -5  -4 1.61777 1.48995   4
  -4   5   4 2.49606 1.41963   6
   3  -5  -4 65.0824 4.56111   4
  -3  -5   4 62.5408 3.53126   7
   3  -5  -4 65.9269 4.51989   7
   3  -5  -4 53.7253 5.39510   1
   3  -5  -4 57.1664 5.82582   1
   3  -5  -4 67.6219 4.80265   5
  -3   5   4 61.1736 4.54029   6
   3   5  -4 62.2169 2.42975   3
  -2  -5   4 21.9935 2.59297   1
  -2  -5   4 22.1851 2.32007   7
   2  -5  -4 21.3733 3.31618   1
   2  -5  -4 20.9243 2.44665   4
   2  -5  -4 18.6609 2.70122   7
   2  -5  -4 19.6906 3.42590   1
   2   5  -4 20.4955 1.40466   3
  -2   5   4 21.0401 3.76965   6
   2   5  -4 25.5390 2.84454   1
   1  -5  -4 13.6192 3.08100   1
   1  -5  -4 18.4523 3.02407   1
  -1  -5   4 13.3563 2.15848   7
   1  -5  -4 16.0685 2.42326   4
   1  -5  -4 12.5165 2.24401   7
  -1  -5   4 16.6473 2.60872   1
  -1   5   4 17.7570 3.32619   6
   1   5  -4 12.7702 1.59627   3
   1   5  -4 11.9904 2.44371   1
   0  -5  -4 20.9287 3.42452   1
   0  -5   4 22.3997 2.25869   5
   0  -5   4 17.3155 2.67405   1
   0  -5  -4 18.1506 2.89932   1
   0  -5   4 18.7800 2.49420   7
   0  -5  -4 22.9353 2.51742   3
   0  -5  -4 24.8233 2.50414   4
   0  -5  -4 21.2693 2.54496   7
   0   5   4 23.4923 3.71613   6
   0   5  -4 15.9162 2.82145   1
   0   5  -4 17.5766 1.53155   4
  -1  -5  -4 197.336 9.12546   1
  -1  -5  -4 211.315 7.55773   4
   1  -5   4 197.568 8.30838   7
  -1  -5  -4 193.867 7.73101   7
  -1  -5  -4 198.071 9.62045   1
   1  -5   4 199.208 7.78092   5
  -1  -5  -4 212.034 8.05718   3
   1  -5   4 202.518 9.63251   1
   1   5   4 193.826 8.68872   6
  -1   5  -4 195.079 10.0047   1
   2  -5   4 121.030 7.66417   1
   2  -5   4 127.478 6.52917   7
  -2  -5  -4 122.803 5.30528   4
  -2  -5  -4 126.970 7.28112   1
   2  -5   4 124.505 5.53078   4
  -2  -5  -4 114.369 6.32418   3
   2  -5   4 124.706 6.13117   5
  -2  -5  -4 130.464 6.74135   1
   2   5   4 119.199 6.54615   6
  -2   5  -4 114.813 7.93800   1
  -3  -5  -4 21.7885 2.21483   4
  -3  -5  -4 25.0800 3.13246   1
   3  -5   4 24.5252 2.78230   5
   3  -5   4 28.0831 3.89118   1
   3  -5   4 23.4252 2.51425   4
   3  -5   4 21.7193 3.14794   7
  -3  -5  -4 23.9379 2.59373   3
   3   5   4 27.0722 3.13808   6
  -3   5  -4 24.2417 4.16208   1
   4  -5   4 -1.1660 1.21481   5
  -4  -5  -4 -0.1514 0.94203   3
   4  -5   4 0.54789 1.49850   7
   4  -5   4 -1.8577 2.11313   1
  -4  -5  -4 1.56630 1.79009   1
  -4  -5  -4 0.43846 0.97391   4
   4   5   4 1.05688 1.35179   6
  -4   5  -4 0.77014 2.22423   1
  -5  -5  -4 122.863 5.25130   4
   5  -5   4 122.419 6.94204   7
   5  -5   4 106.016 10.3359   1
   5  -5   4 116.945 6.85609   5
  -5  -5  -4 121.459 5.84772   3
   5   5   4 125.874 7.00535   6
  -5   5  -4 120.328 9.51851   1
  -6  -5  -4 57.2498 3.94166   3
   6  -5   4 58.8587 5.04006   7
  -6  -5  -4 53.2328 3.37880   4
   6   5   4 49.8359 4.60010   6
  -7  -5  -4 11.7856 2.28799   3
   7   5   4 11.7291 2.83169   6
   6  -6  -4 -1.7619 1.98151   7
   5  -6  -4 5.42210 2.18814   5
   5  -6  -4 3.05583 2.06046   4
  -5  -6   4 3.27262 1.37530   7
   5  -6  -4 3.35393 1.90080   7
  -4  -6   4 58.5531 3.78296   7
   4  -6  -4 63.5728 10.8332   1
   4  -6  -4 53.7004 6.33872   1
   4  -6  -4 55.2525 4.86414   4
  -4  -6   4 54.3676 3.89191   1
   4  -6  -4 51.1947 4.46961   7
  -4   6   4 59.1909 5.04521   6
  -3  -6   4 5.05523 1.59208   1
   3  -6  -4 2.08463 1.64701   4
   3  -6  -4 2.61864 1.77345   7
   3  -6  -4 3.21713 3.01279   1
  -3  -6   4 5.02247 1.43058   7
   3  -6  -4 3.61000 2.13957   5
   3  -6  -4 6.11747 2.95764   1
  -3   6   4 6.17724 1.83359   6
  -2  -6   4 24.9822 3.10367   1
   2  -6  -4 34.3975 4.65910   1
   2  -6  -4 31.8495 3.53677   7
  -2  -6   4 29.0296 3.12870   7
   2  -6  -4 27.8839 3.03050   4
   2  -6  -4 31.4721 4.42629   1
  -2   6   4 21.4636 3.46276   6
  -1  -6   4 7.91884 2.43554   1
   1  -6  -4 10.9315 2.32941   4
  -1  -6   4 10.8173 2.13549   7
   1  -6  -4 11.7376 2.49016   7
   1  -6  -4 15.8899 3.69631   1
   1   6  -4 7.45500 2.44393   1
  -1   6   4 9.75815 2.49789   6
   0  -6   4 194.300 8.52299   7
   0  -6   4 196.344 9.72776   1
   0  -6  -4 191.323 10.7990   1
   0  -6  -4 196.584 8.41850   4
   0  -6  -4 199.815 8.64219   7
   0  -6   4 195.756 8.01292   5
   0   6   4 193.398 9.38297   6
   0   6  -4 199.644 10.4043   1
  -1  -6  -4 79.8628 6.75209   1
   1  -6   4 89.6870 5.66855   7
   1  -6   4 82.7154 5.13482   5
  -1  -6  -4 82.6109 5.16377   7
  -1  -6  -4 81.4737 5.22671   3
  -1  -6  -4 83.2906 4.86029   4
   1  -6   4 83.3605 6.39988   1
  -1   6  -4 91.4447 7.43251   1
   1   6   4 83.9617 5.88632   6
  -2  -6  -4 46.4377 3.90934   7
   2  -6   4 49.9468 4.37891   7
  -2  -6  -4 45.8813 3.90986   3
   2  -6   4 48.0462 4.04965   5
   2  -6   4 55.9013 5.48840   1
  -2  -6  -4 45.6700 3.52713   4
  -2   6  -4 56.8907 6.38782   1
   2   6   4 53.4808 4.66580   6
   3  -6   4 0.32547 0.98730   5
   3  -6   4 6.94573 2.23829   7
  -3  -6  -4 0.46997 1.19491   4
  -3  -6  -4 -0.2550 1.28274   3
  -3  -6  -4 -1.2269 0.97444   7
   3   6   4 -1.5078 1.11991   6
   4  -6   4 12.8423 2.90027   7
  -4  -6  -4 13.5995 2.15095   7
   4  -6   4 8.37087 2.49345   5
  -4  -6  -4 12.6168 2.14336   3
   4   6   4 14.7016 2.88117   6
   5  -6   4 6.56165 2.49430   5
  -5  -6  -4 5.14987 2.03470   3
   5   6   4 1.55480 2.30099   6
  -6  -6  -4 3.58994 1.80416   3
   6   6   4 6.24047 2.79173   6
  -4  -7   4 2.22763 1.86791   7
  -3  -7   4 16.4755 2.76669   7
   3  -7  -4 15.2738 2.95984   4
  -2  -7   4 4.56694 1.69334   7
   2  -7  -4 0.46433 1.50035   7
   2  -7  -4 2.16916 1.90630   5
   2  -7  -4 0.79244 1.83331   4
  -2   7   4 1.30194 1.53723   6
  -1  -7   4 138.669 6.92437   5
  -1  -7   4 145.940 7.52812   7
   1  -7  -4 136.107 7.98249   7
   1  -7  -4 143.379 7.35080   4
  -1   7   4 138.804 8.48919   6
   0  -7   4 87.9624 5.55932   5
   0  -7   4 82.0047 6.02188   7
   0  -7  -4 91.3094 6.35972   7
   0  -7  -4 94.6472 5.64897   4
   0   7   4 86.8255 6.60410   6
   1  -7   4 2.58093 2.12994   7
   1  -7   4 5.63728 2.21069   5
  -1  -7  -4 4.79542 1.60254   4
  -1  -7  -4 1.81566 2.11744   7
   1   7   4 9.78425 2.69560   6
  -2  -7  -4 16.5581 2.61929   4
  -2  -7  -4 14.3429 2.72749   7
   2  -7   4 15.8219 2.93078   5
   2  -7   4 7.84547 2.72055   7
  -3  -7  -4 1.02960 1.51560   3
  -3  -7  -4 1.92945 1.56249   7
   4  -7   4 90.9199 7.54273   5
  -4  -7  -4 89.8357 5.91241   7
  -4  -7  -4 90.6747 6.79476   3
   9   0  -5 -1.7858 1.42332   4
   9   0  -5 -1.7821 1.37588   5
   8   0  -5 9.59357 2.17293   5
   8   0  -5 7.91504 1.82471   4
   8   0  -5 6.52682 1.17960   1
   7   0  -5 0.97959 0.72368   1
   7   0  -5 0.97825 0.71437   1
   7   0  -5 0.96559 0.97383   4
  -6   0   5 17.1325 1.54528   3
   6   0  -5 14.1586 1.98430   4
  -6   0   5 16.9984 1.68708   7
   6   0  -5 19.6586 1.64713   1
   6   0  -5 16.3648 2.16079   5
   6   0  -5 16.4132 1.65969   1
  -6   0   5 12.9207 1.49197   7
  -5   0   5 0.78758 0.47897   7
   5   0  -5 0.25823 0.46562   1
   5   0  -5 0.77512 0.72992   5
   5   0  -5 0.93262 0.66357   1
   5   0  -5 1.11053 0.69104   4
  -5   0   5 0.29248 0.53638   4
  -5   0   5 3.58565 0.78697   3
  -5   0   5 1.66430 0.79955   5
  -5   0   5 1.28714 0.58590   7
   4   0  -5 8.18411 1.17758   1
  -4   0   5 8.32385 0.96541   3
   4   0  -5 6.87239 1.06141   1
  -4   0   5 9.07952 1.16611   5
  -4   0   5 7.32113 0.91001   7
   4   0  -5 8.96779 1.31274   4
   4   0  -5 7.63486 1.10110   5
  -4   0   5 7.92759 0.93585   4
  -3   0   5 0.05389 0.24330   3
   3   0  -5 -0.0216 0.23727   7
  -3   0   5 0.49025 0.37895   7
  -3   0   5 -0.3394 0.19825   4
   3   0  -5 0.16714 0.35963   1
   3   0  -5 0.16637 0.42038   5
   3   0  -5 0.01462 0.23569   7
  -3   0   5 0.18449 0.26804   6
   3   0  -5 0.09272 0.42024   4
   2   0  -5 294.239 7.80530   5
   2   0  -5 295.689 7.69861   3
  -2   0   5 307.869 7.54635   3
   2   0  -5 303.223 8.03781   4
  -2   0   5 298.723 8.06165   7
   2   0  -5 301.536 8.68190   1
   2   0  -5 298.063 7.77213   7
   2   0  -5 307.027 7.67367   7
  -2   0   5 304.258 7.92563   6
  -2   0   5 303.678 8.79215   1
  -1   0   5 0.23461 0.29646   3
   1   0  -5 0.13886 0.48637   1
  -1   0   5 -0.1366 0.36055   6
   1   0  -5 0.11916 0.26418   3
   1   0  -5 -0.0196 0.35583   7
   1   0  -5 0.01168 0.33493   4
  -1   0   5 -0.1521 0.30933   7
  -1   0   5 0.64466 0.46405   1
   0   0  -5 2518.37 56.3557   7
   0   0  -5 2444.63 57.7240   1
   0   0   5 2585.44 57.4419   1
  -1   0  -5 0.02268 0.27184   5
   1   0   5 -0.6037 0.27697   1
   1   0   5 1.12569 0.59078   7
  -1   0  -5 0.05257 0.30980   3
   1   0   5 -0.2339 0.41500   6
   1   0   5 -0.1199 0.28203   3
  -1   0  -5 0.10326 0.54499   1
   2   0   5 40.1623 2.37136   7
   2   0   5 38.2550 2.12377   5
   2   0   5 41.6631 2.89819   1
  -2   0  -5 40.9862 2.76169   7
   2   0   5 37.5573 2.39038   6
  -2   0  -5 41.3139 2.33458   5
  -2   0  -5 36.9430 2.89736   1
  -2   0  -5 39.9670 2.31271   3
  -3   0  -5 1.19203 0.76538   3
   3   0   5 0.70080 0.64604   6
  -3   0  -5 -0.4365 0.56737   7
  -3   0  -5 -0.1016 0.48111   5
   3   0   5 0.11483 0.51524   5
  -3   0  -5 -0.1845 0.70054   1
  -4   0  -5 12.1055 1.61941   3
   4   0   5 10.8612 1.56639   5
   4   0   5 11.0514 1.99440   1
   4   0   5 11.0826 1.61606   7
  -4   0  -5 8.46060 1.79208   1
   4   0   5 11.1639 1.72630   6
   5   0   5 1.36570 1.14090   5
  -5   0  -5 2.99024 1.17720   3
   5   0   5 1.51729 0.93723   1
  -5   0  -5 1.03773 1.17620   1
   5   0   5 0.85851 0.76542   6
   5   0   5 3.17374 1.02251   7
   6   0   5 36.7134 3.33144   5
   6   0   5 44.0901 3.28974   6
  -6   0  -5 42.4045 4.13626   1
   6   0   5 46.4034 2.92374   7
   6   0   5 46.6710 4.06418   1
  -6   0  -5 42.7735 3.63014   3
   7   0   5 1.47935 1.17770   5
  -7   0  -5 1.19262 1.15214   3
   7   0   5 0.68639 1.03040   6
   7   0   5 0.66227 0.82039   7
   8   0   5 523.242 14.8826   7
   8   0   5 605.578 16.7980   6
  10  -1  -5 1.33403 1.97297   4
  10   1  -5 4.38387 2.35972   5
   9  -1  -5 5.56301 2.51555   5
  -9  -1   5 7.56529 1.48549   3
   9  -1  -5 5.79860 2.11599   4
   9   1  -5 10.4155 2.20735   5
  -8  -1   5 -0.4366 0.74880   3
   8  -1  -5 1.68072 1.67047   5
   8  -1  -5 -2.1456 1.21281   4
   8   1  -5 1.05692 1.20366   5
   7  -1  -5 136.398 6.91499   5
  -7  -1   5 126.783 4.38033   7
   7  -1  -5 133.104 6.23325   1
   7  -1  -5 129.485 6.35050   4
   7   1  -5 131.796 5.32855   4
   7   1  -5 132.690 6.12411   5
  -6  -1   5 19.5871 1.44680   7
   6  -1  -5 18.3746 2.38754   1
  -6  -1   5 21.2346 1.58382   3
   6  -1  -5 24.4566 2.40992   1
  -6  -1   5 22.3918 1.36728   7
   6  -1  -5 20.7754 2.27827   4
   6  -1  -5 24.4059 2.64424   5
   6   1  -5 22.0375 2.21611   5
  -6   1   5 22.3541 2.15751   7
  -5  -1   5 4.41106 0.76152   4
   5  -1  -5 4.22546 0.55020   6
   5  -1  -5 4.13909 0.73803   7
   5  -1  -5 4.19135 1.41762   5
  -5  -1   5 6.20716 0.78977   3
   5  -1  -5 3.80745 1.12833   1
  -5  -1   5 5.07414 0.67068   7
  -5  -1   5 3.40521 0.65169   7
   5  -1  -5 4.34645 1.18042   4
   5   1  -5 3.61654 0.47150   1
  -5   1   5 4.58675 0.96621   3
   5   1  -5 4.06050 1.19698   5
  -5   1   5 7.03608 1.14268   7
   5   1  -5 4.30910 0.96515   4
   4  -1  -5 94.0384 3.22988   6
   4  -1  -5 104.705 3.68866   7
  -4  -1   5 101.299 3.33854   4
  -4  -1   5 100.611 3.15981   7
   4  -1  -5 100.985 4.46817   4
  -4  -1   5 99.9669 2.85588   6
  -4  -1   5 105.953 2.91306   3
  -4  -1   5 98.9112 3.93787   5
   4  -1  -5 101.648 4.71616   1
   4  -1  -5 101.201 3.51358   7
   4  -1  -5 99.3015 4.99497   1
  -4   1   5 100.417 3.94222   3
   4   1  -5 104.861 3.25193   1
  -4   1   5 99.3582 3.44249   6
   4   1  -5 101.356 3.69559   4
  -4   1   5 100.490 4.20144   7
   4   1  -5 100.161 3.41116   1
  -4   1   5 98.9668 4.05583   4
   4   1  -5 105.886 3.88905   5
   3  -1  -5 614.531 15.8995   4
  -3  -1   5 634.247 13.8244   3
   3  -1  -5 631.880 15.2633   7
  -3  -1   5 605.234 14.5548   7
   3  -1  -5 607.339 14.8469   6
   3  -1  -5 602.005 16.9059   1
   3  -1  -5 611.742 15.0597   7
   3  -1  -5 615.831 15.9223   5
  -3  -1   5 619.609 15.0948   1
   3   1  -5 626.428 15.0696   1
   3   1  -5 615.580 14.8258   4
  -3   1   5 616.678 15.0789   6
  -3   1   5 606.443 15.3544   4
   3   1  -5 613.161 14.7059   5
  -3   1   5 622.439 15.1599   3
  -3   1   5 625.645 15.7276   7
  -2  -1   5 157.208 5.07291   1
   2  -1  -5 160.585 4.90469   6
   2  -1  -5 156.076 4.95245   7
  -2  -1   5 147.554 3.85634   3
  -2  -1   5 159.677 4.69370   7
   2  -1  -5 156.036 5.18751   4
   2  -1  -5 147.216 4.98048   3
   2  -1  -5 159.546 5.90927   1
   2  -1  -5 153.927 4.97055   7
  -2   1   5 150.659 5.21520   7
   2   1  -5 155.671 4.39121   4
  -2   1   5 161.188 6.15597   1
   2   1  -5 159.122 3.87914   5
   2   1  -5 155.240 3.94929   7
  -2   1   5 160.024 4.97316   4
  -2   1   5 162.012 5.06697   6
   2   1  -5 156.647 5.16106   1
  -2   1   5 154.127 4.75733   3
   1  -1  -5 3.12363 0.74975   7
  -1  -1   5 3.47872 0.73604   7
   1  -1  -5 2.92684 0.95407   1
   1  -1  -5 2.91436 0.69304   6
   1  -1  -5 2.40702 0.60336   3
  -1  -1   5 2.18902 0.65345   1
  -1   1   5 4.46490 1.02764   1
  -1   1   5 3.14675 0.85683   7
  -1   1   5 2.42463 0.79657   6
  -1   1   5 3.40178 0.67978   3
   1   1  -5 5.75598 0.82119   7
   1   1  -5 3.87723 0.86200   1
   0  -1  -5 790.806 18.8640   3
   0  -1  -5 811.298 19.0242   4
   0  -1  -5 753.563 19.2850   6
   0  -1   5 806.615 20.2119   1
   0  -1  -5 786.652 20.3257   1
   0  -1   5 896.594 19.5525   7
   0  -1  -5 799.485 19.2982   7
   0   1   5 803.559 20.4441   1
   0   1   5 763.647 19.3059   7
   0   1  -5 775.837 18.5522   3
   0   1  -5 786.819 20.3156   1
   0   1   5 801.470 18.9621   3
   0   1  -5 747.592 17.9496   5
   0   1  -5 786.052 19.1381   7
   0   1   5 808.671 19.5164   6
  -1  -1  -5 234.591 7.40781   7
  -1  -1  -5 249.974 7.63902   6
   1  -1   5 248.405 7.63080   7
   1  -1   5 252.574 6.69778   5
   1  -1   5 258.782 8.52907   1
  -1  -1  -5 235.660 7.10823   5
  -1  -1  -5 256.519 7.23256   3
  -1  -1  -5 270.003 8.58398   1
   1   1   5 250.922 7.34845   3
  -1   1  -5 237.004 7.14750   3
   1   1   5 260.098 7.55736   7
  -1   1  -5 250.583 8.65615   1
   1   1   5 249.335 7.69922   6
   1   1   5 262.163 8.44206   1
  -1   1  -5 247.863 7.54976   7
  -2  -1  -5 22.8725 1.81567   7
   2  -1   5 24.1215 1.70325   5
  -2  -1  -5 25.6785 2.34714   1
  -2  -1  -5 22.8340 1.71721   3
   2  -1   5 19.5976 2.16705   1
  -2  -1  -5 24.7888 1.90371   5
   2   1   5 22.6172 2.10274   1
   2   1   5 25.8736 1.90967   7
  -2   1  -5 24.6120 1.91680   7
  -2   1  -5 22.3251 2.47023   1
  -2   1  -5 25.2221 1.82375   5
   2   1   5 21.8809 1.78266   3
  -2   1  -5 26.2472 1.97003   4
  -2   1  -5 23.5215 1.85765   3
  -3  -1  -5 0.84882 0.57483   3
  -3  -1  -5 -0.3803 0.59213   1
   3  -1   5 -0.2759 0.82973   1
   3  -1   5 4.24764 1.04562   5
   3  -1   5 -0.5471 0.57103   7
  -3  -1  -5 0.96346 0.62638   7
  -3  -1  -5 -0.7198 0.48835   5
   3   1   5 -0.2125 0.47310   6
   3   1   5 0.06397 0.40913   7
  -3   1  -5 0.56617 0.72799   1
  -3   1  -5 0.73112 0.71049   3
  -3   1  -5 1.26496 0.83937   5
   4  -1   5 1391.93 36.1189   1
   4  -1   5 1397.37 33.9725   5
  -4  -1  -5 1417.97 33.5488   3
  -4  -1  -5 1382.11 35.5513   1
   4  -1   5 1398.54 34.0478   7
   4   1   5 1401.74 34.1252   5
  -4   1  -5 1400.56 33.9989   3
   4   1   5 1392.39 35.1760   1
  -4   1  -5 1405.70 36.4629   1
   4   1   5 1400.00 33.7586   6
  -5  -1  -5 5.24878 1.62212   1
   5  -1   5 3.31885 1.12065   7
   5  -1   5 4.09010 1.33719   5
  -5  -1  -5 2.77462 1.21986   3
   5  -1   5 2.47834 1.13712   1
   5   1   5 5.57073 1.40319   5
   5   1   5 3.48942 1.04340   7
  -5   1  -5 1.11502 1.69306   1
   5   1   5 2.59856 0.97914   6
   5   1   5 4.09980 1.25242   1
  -5   1  -5 4.20797 1.32950   3
   6  -1   5 1.81801 1.46226   1
   6  -1   5 3.66408 1.28967   7
   6  -1   5 0.92691 1.11608   6
  -6  -1  -5 3.06342 1.38619   1
   6  -1   5 5.26692 1.61695   5
  -6  -1  -5 1.95367 1.10892   3
   6   1   5 4.50637 1.57540   5
  -6   1  -5 1.07687 1.28588   3
   6   1   5 2.18833 1.00366   7
  -6   1  -5 6.79650 1.94552   1
   6   1   5 2.00955 1.22290   1
   6   1   5 3.06621 1.25604   6
   7  -1   5 0.35695 1.14544   6
   7  -1   5 1.39376 1.23208   5
  -7  -1  -5 -1.2053 1.00496   3
   7  -1   5 1.65880 1.19539   7
   7   1   5 -0.3959 0.70566   7
   7   1   5 1.37411 1.21929   5
   7   1   5 -1.9126 0.99959   6
  -7   1  -5 1.54310 1.50968   3
   8  -1   5 2.09326 1.55291   6
   8  -1   5 -0.5405 1.63455   5
   8  -1   5 0.26748 1.34576   7
  -8   1  -5 0.76163 1.79377   3
   8   1   5 1.85097 1.48798   5
   8   1   5 -2.4272 1.42010   6
   9  -1   5 68.1903 5.33906   6
   9  -2  -5 23.9896 3.51758   5
   9  -2  -5 15.6128 3.79699   4
   9   2  -5 23.4414 2.75107   5
   8  -2  -5 24.0324 3.52377   1
  -8  -2   5 30.5926 1.81507   3
   8  -2  -5 28.9710 3.56954   4
   8  -2  -5 34.9538 3.74161   5
   8   2  -5 33.4387 3.13886   5
  -7  -2   5 123.632 3.60672   7
   7  -2  -5 125.787 4.28995   7
  -7  -2   5 123.599 3.85167   3
   7  -2  -5 118.487 6.66548   5
  -7  -2   5 120.037 4.28701   4
  -7  -2   5 123.363 4.00649   3
   7  -2  -5 122.510 6.85118   1
   7  -2  -5 119.883 6.38826   4
   7  -2  -5 125.462 4.35025   7
   7   2  -5 132.774 5.72298   5
  -6  -2   5 6.33151 0.61035   3
   6  -2  -5 7.84954 1.03454   6
   6  -2  -5 7.20543 1.15336   7
   6  -2  -5 7.04507 1.84846   1
   6  -2  -5 8.95107 1.91181   1
  -6  -2   5 6.58423 0.72206   3
   6  -2  -5 7.04919 1.77849   5
   6  -2  -5 7.17968 1.80537   4
  -6  -2   5 7.03340 0.62574   7
  -6  -2   5 6.60810 0.83111   4
   6   2  -5 7.74714 1.44682   5
   5  -2  -5 129.823 6.78454   1
  -5  -2   5 128.420 3.47583   6
   5  -2  -5 132.741 5.08689   7
   5  -2  -5 128.316 5.95319   4
   5  -2  -5 128.007 4.52189   6
   5  -2  -5 127.461 6.16070   5
  -5  -2   5 127.813 3.40601   7
  -5   2   5 126.887 5.66587   7
  -5   2   5 126.981 4.71615   6
   4  -2  -5 3.95392 1.24644   5
   4  -2  -5 2.87587 1.14603   1
   4  -2  -5 3.83204 1.08305   7
  -4  -2   5 3.26268 0.72694   6
   4  -2  -5 2.95506 1.03328   4
   4  -2  -5 5.17859 1.01818   7
   4  -2  -5 5.07470 1.53377   1
  -4  -2   5 4.07884 0.90193   5
   4  -2  -5 3.05171 0.77745   6
   4   2  -5 4.14470 0.52280   4
  -4   2   5 3.18915 1.11196   7
  -4   2   5 3.20343 0.92488   6
   3  -2  -5 5.15510 1.25144   4
  -3  -2   5 5.35308 0.71477   7
  -3  -2   5 6.16433 0.71404   1
   3  -2  -5 6.62386 1.17600   7
   3  -2  -5 6.52433 1.33049   5
   3  -2  -5 4.47160 1.36681   1
   3  -2  -5 5.98802 1.06894   6
   3  -2  -5 5.27207 1.34405   1
  -3  -2   5 7.80355 1.02730   6
  -3   2   5 4.56766 1.20703   7
  -3   2   5 6.50559 1.12401   6
  -3   2   5 6.22062 1.05090   4
   3   2  -5 5.75448 0.85233   1
  -3   2   5 7.06360 1.09655   3
   3   2  -5 5.30793 0.42523   4
   2  -2  -5 28.3414 2.10161   4
   2  -2  -5 26.7681 2.52469   1
   2  -2  -5 27.4445 2.67364   1
   2  -2  -5 26.7804 2.04653   7
   2  -2  -5 25.7031 2.24495   7
   2  -2  -5 28.1265 1.93157   6
  -2  -2   5 30.5118 1.69540   7
  -2  -2   5 29.2484 1.18904   5
  -2  -2   5 29.7947 1.99068   6
  -2  -2   5 28.1929 1.81229   1
  -2   2   5 27.8149 2.02554   6
  -2   2   5 26.5418 1.85670   4
   2   2  -5 28.5826 2.01320   1
  -2   2   5 29.0894 2.17390   3
   2   2  -5 28.0141 1.08857   4
  -1  -2   5 2426.56 55.2640   1
   1  -2  -5 2427.89 55.9427   1
   1  -2  -5 2357.43 54.5159   3
   1  -2  -5 2437.28 54.5047   6
  -1  -2   5 2401.04 52.5383   5
  -1  -2   5 2444.33 54.3953   7
   1  -2  -5 2260.90 55.4157   7
  -1   2   5 2448.82 54.0017   3
   1   2  -5 2434.33 53.7323   7
  -1   2   5 2445.92 54.8026   6
  -1   2   5 2378.18 56.5940   1
   1   2  -5 2456.34 55.6346   1
   1   2  -5 2358.11 53.1883   3
  -1   2   5 2416.55 54.7916   7
   1   2  -5 2350.63 53.4895   4
   0  -2   5 362.839 10.1380   7
   0  -2   5 364.964 11.0195   1
   0  -2   5 372.269 8.77591   5
   0  -2  -5 348.839 10.0331   4
   0  -2  -5 356.644 10.1620   7
   0  -2  -5 347.846 11.0806   1
   0   2  -5 369.854 9.90992   7
   0   2   5 362.327 11.5117   1
   0   2   5 365.197 10.3947   7
   0   2  -5 355.361 9.44624   4
   0   2  -5 360.837 11.2911   1
  -1  -2  -5 31.3853 1.98452   3
   1  -2   5 33.2190 1.77235   5
   1  -2   5 29.8345 2.56712   1
  -1  -2  -5 29.2136 2.12494   7
  -1  -2  -5 31.0227 2.21615   6
  -1  -2  -5 29.3306 1.91788   4
  -1  -2  -5 27.6469 2.44794   1
   1  -2   5 29.7227 2.56756   7
  -1   2  -5 28.1745 1.94352   4
  -1   2  -5 27.1041 2.36076   7
   1   2   5 30.9804 2.00080   3
  -1   2  -5 33.2116 2.98208   1
   1   2   5 31.8663 2.62618   1
   1   2   5 32.4035 2.22532   7
   1   2   5 31.3228 2.28865   6
  -2  -2  -5 515.877 14.7833   7
  -2  -2  -5 582.771 14.7202   3
   2  -2   5 578.333 14.7139   5
   2  -2   5 562.004 15.4398   7
  -2  -2  -5 578.351 16.2076   1
   2  -2   5 569.177 16.8493   1
  -2  -2  -5 556.248 15.0713   5
  -2  -2  -5 538.194 15.1019   6
   2   2   5 550.194 14.9970   3
   2   2   5 590.204 14.9587   7
  -2   2  -5 565.373 17.3689   1
   2   2   5 550.512 15.3807   6
   2   2   5 582.474 16.2986   1
  -2   2  -5 592.388 15.2104   4
  -2   2  -5 553.008 15.4102   7
  -2   2  -5 582.752 14.7849   5
  -3  -2  -5 269.080 9.45220   1
   3  -2   5 259.767 8.45703   5
   3  -2   5 266.072 10.0944   1
   3  -2   5 261.530 8.86745   7
  -3  -2  -5 257.434 8.17018   3
  -3   2  -5 264.653 10.7006   1
   3   2   5 250.879 9.21682   1
   3   2   5 252.344 8.69461   6
  -3   2  -5 255.651 8.51586   5
   4  -2   5 449.466 13.8835   7
   4  -2   5 469.344 14.0109   5
   4  -2   5 477.720 15.8533   1
  -4  -2  -5 470.922 13.3323   3
  -4  -2  -5 476.045 14.8248   1
   4   2   5 481.802 13.9376   6
   4   2   5 467.667 14.5206   1
  -4   2  -5 462.987 16.5832   1
  -5  -2  -5 8.01570 1.90593   1
   5  -2   5 9.54645 1.98424   5
   5  -2   5 11.6847 2.01442   7
   5  -2   5 11.5011 2.39862   1
  -5  -2  -5 8.18130 1.73238   3
   5   2   5 10.5268 1.95938   1
   5   2   5 8.97299 1.89535   6
  -5   2  -5 10.1410 2.76284   1
   5   2   5 8.53075 1.29301   7
   6  -2   5 -0.4452 1.02510   7
   6  -2   5 -0.0967 1.57580   1
   6  -2   5 1.05744 0.95168   5
  -6  -2  -5 0.21113 1.05237   3
  -6   2  -5 -0.2614 1.65562   1
   6   2   5 0.86588 0.62175   7
   6   2   5 0.63979 0.97992   6
   7  -2   5 4.17158 1.94340   5
  -7  -2  -5 5.99462 1.60234   3
  -7   2  -5 3.85875 1.74255   3
   8  -2   5 35.7678 3.58391   7
   8  -2   5 37.3563 3.55029   6
   8  -2   5 31.5034 3.64506   5
   8   2   5 36.1471 3.41999   6
  -8   2  -5 41.2225 4.44718   3
   9  -2   5 12.6209 3.97198   6
   8  -3  -5 -0.6609 1.50724   5
   8  -3  -5 -1.6276 1.14966   4
   8  -3  -5 1.30364 1.22417   7
   7  -3  -5 5.50853 2.35742   5
   7  -3  -5 7.93179 1.66390   7
   7  -3  -5 5.66753 2.08978   4
   6  -3  -5 108.924 7.24906   1
   6  -3  -5 108.680 5.17126   7
   6  -3  -5 109.980 6.98943   1
   6  -3  -5 106.667 6.27412   5
   6  -3  -5 113.233 6.30934   4
   6  -3  -5 113.191 4.78308   6
  -5  -3   5 1285.15 32.7116   5
   5  -3  -5 1356.81 35.9873   1
   5  -3  -5 1355.45 34.7222   5
   5  -3  -5 1322.89 34.2221   4
   5  -3  -5 1356.22 36.4722   1
   5  -3  -5 1355.00 32.8637   7
   5  -3  -5 1354.81 32.3574   6
  -5  -3   5 1354.31 31.5923   6
  -5   3   5 1327.80 32.6460   6
  -5   3   5 1354.00 34.0761   7
  -4  -3   5 225.459 6.21343   7
   4  -3  -5 232.142 8.68541   4
   4  -3  -5 223.343 7.74590   6
  -4  -3   5 226.123 7.17056   5
   4  -3  -5 233.255 9.73994   1
  -4  -3   5 223.853 7.24307   6
   4  -3  -5 224.777 8.81349   5
   4  -3  -5 224.599 8.07188   7
   4  -3  -5 226.561 10.1464   1
  -4   3   5 234.537 8.04834   6
  -4   3   5 230.894 8.64328   7
   3  -3  -5 -0.6109 0.65516   4
   3  -3  -5 0.25700 0.92029   1
  -3  -3   5 0.60730 0.51302   7
  -3  -3   5 -0.1780 0.36056   1
   3  -3  -5 -0.3779 0.83605   7
  -3  -3   5 -0.0128 0.44624   5
   3  -3  -5 1.88603 0.73500   6
   3  -3  -5 0.21072 0.80658   5
  -3  -3   5 0.81953 0.64879   6
  -3   3   5 -0.4900 0.82905   7
  -3   3   5 0.42578 0.74690   6
   3   3  -5 -0.4944 0.52848   1
  -2  -3   5 11.1171 1.13351   5
   2  -3  -5 15.6645 2.10200   4
   2  -3  -5 14.5261 1.74442   7
  -2  -3   5 11.8185 1.60753   6
  -2  -3   5 13.5650 1.50790   1
  -2  -3   5 14.0936 1.43119   7
   2  -3  -5 12.7755 1.92360   6
   2  -3  -5 10.5029 2.05900   1
   2  -3  -5 12.0290 2.24463   1
   2  -3  -5 13.9487 1.69204   3
  -2   3   5 11.8606 1.84995   7
   2   3  -5 12.7175 1.57043   1
  -2   3   5 12.1411 1.65412   6
  -1  -3   5 8.55549 1.35046   7
   1  -3  -5 10.2041 1.52432   7
   1  -3  -5 12.2552 2.08643   1
   1  -3  -5 8.09111 1.41379   4
  -1  -3   5 9.22804 1.50327   1
   1  -3  -5 9.71411 2.16357   1
  -1  -3   5 7.92036 1.43577   6
   1  -3  -5 8.65267 1.50818   3
  -1  -3   5 7.66801 0.84437   5
   1   3  -5 9.92482 1.00634   3
  -1   3   5 12.1051 1.65498   6
   1   3  -5 8.17093 0.80187   4
  -1   3   5 7.24592 1.47617   7
   1   3  -5 8.13676 1.60405   1
   1   3  -5 8.89308 0.93995   7
   0  -3  -5 2.51074 0.96391   3
   0  -3  -5 0.71953 0.70472   1
   0  -3   5 0.67415 0.55116   5
   0  -3   5 0.27486 0.73039   7
   0  -3  -5 1.60137 0.66978   4
   0  -3   5 0.98232 0.91865   1
   0  -3  -5 2.62140 1.31403   1
   0   3  -5 1.22981 0.58057   4
   0   3  -5 0.71951 0.67112   7
   0   3   5 0.76474 0.81997   7
   0   3   5 1.90854 0.92061   6
   1  -3   5 19.3040 2.47383   1
   1  -3   5 21.4447 1.70092   5
  -1  -3  -5 20.4672 1.78566   4
  -1  -3  -5 21.4573 1.87700   3
   1  -3   5 21.9125 2.10249   7
  -1   3  -5 25.0965 2.97162   1
   1   3   5 19.2406 1.90610   7
   1   3   5 20.9629 2.16801   6
  -1   3  -5 19.3533 1.84312   7
   1   3   5 21.6175 2.57293   1
  -1   3  -5 19.4891 1.76578   4
  -2  -3  -5 38.5081 3.25072   1
   2  -3   5 42.1890 2.68571   5
  -2  -3  -5 38.5553 2.39748   4
  -2  -3  -5 36.8696 2.54917   3
   2  -3   5 34.4779 3.47686   1
   2  -3   5 33.2019 2.94706   7
  -2   3  -5 44.3538 4.04317   1
   2   3   5 38.3898 3.05841   6
   2   3   5 38.4038 2.67888   7
   2   3   5 40.2587 3.38188   1
  -2   3  -5 39.9964 2.78342   4
   3  -3   5 290.139 11.3515   1
  -3  -3  -5 276.283 10.0920   1
  -3  -3  -5 275.448 8.77568   3
   3  -3   5 265.759 9.24082   5
   3  -3   5 278.419 9.74151   7
  -3   3  -5 286.129 11.9489   1
   3   3   5 268.625 10.2231   1
   3   3   5 282.864 8.60455   7
   3   3   5 278.460 9.70773   6
   4  -3   5 79.6139 4.60382   5
  -4  -3  -5 76.2542 3.99790   3
   4  -3   5 64.0710 5.40103   1
   4  -3   5 81.0432 4.82617   7
   4   3   5 82.1188 3.64671   7
   4   3   5 61.8661 5.40405   1
  -4   3  -5 81.7892 6.19982   1
   4   3   5 82.9025 4.65480   6
  -5  -3  -5 0.19330 0.82800   3
   5  -3   5 0.19134 0.86948   7
   5  -3   5 -0.8045 1.02919   5
   5  -3   5 0.16501 1.34514   1
   5   3   5 1.17218 0.61708   7
  -5   3  -5 -1.0994 1.59494   1
   5   3   5 1.42427 1.10128   6
  -6  -3  -5 5.78873 1.48662   3
   6  -3   5 8.69242 2.16886   5
   6  -3   5 3.47236 2.15009   1
   6  -3   5 9.82608 2.11561   7
  -6   3  -5 8.21138 3.13052   1
   7  -3   5 1.21456 1.28358   5
   7  -3   5 -1.1561 1.42945   7
  -7  -3  -5 -0.6757 0.82996   3
   7   3   5 1.37016 1.49151   6
   8  -3   5 3.53184 2.20426   5
   8  -3   5 0.94294 1.65806   7
  -8  -3  -5 3.68452 1.56064   3
   8   3   5 5.98819 2.12097   6
   8  -4  -5 -1.2855 1.46184   7
   7  -4  -5 73.2914 4.65673   7
   7  -4  -5 63.2077 5.37223   4
   7  -4  -5 72.5292 5.92290   5
   6  -4  -5 83.7364 6.07186   5
   6  -4  -5 88.9486 5.21134   7
   6  -4  -5 80.3070 6.77929   1
  -6  -4   5 88.6197 2.94446   7
   6  -4  -5 87.5082 5.98987   4
   5  -4  -5 63.2514 4.71643   4
   5  -4  -5 69.4279 5.14802   5
  -5  -4   5 68.9782 2.82445   7
   5  -4  -5 73.1904 5.82031   1
  -5  -4   5 69.9802 3.62212   6
  -5   4   5 70.0622 4.44008   6
   4  -4  -5 25.5929 3.46331   1
   4  -4  -5 27.0091 3.01933   4
   4  -4  -5 22.5371 2.80796   7
   4  -4  -5 22.1756 3.73295   1
  -4  -4   5 24.4833 1.80768   7
  -4  -4   5 23.3657 2.06248   5
  -4   4   5 26.1448 2.73542   6
   3  -4  -5 5.89008 1.64897   5
  -3  -4   5 5.30054 1.11756   7
   3  -4  -5 2.94735 1.78394   1
   3  -4  -5 4.89420 1.87055   1
  -3  -4   5 6.43681 1.17948   1
  -3  -4   5 6.22718 1.08198   5
   3  -4  -5 2.86677 1.25132   4
   3  -4  -5 3.37856 1.23579   7
   3   4  -5 7.22256 1.35090   1
  -3   4   5 3.38392 1.31212   7
  -3   4   5 4.20966 1.44155   6
   2  -4  -5 86.3850 4.67045   4
   2  -4  -5 84.7891 5.57788   1
   2  -4  -5 79.3513 5.84836   1
  -2  -4   5 85.3574 4.35818   1
   2  -4  -5 84.2395 4.60327   7
  -2  -4   5 82.6631 3.33206   5
  -2   4   5 83.5625 4.83411   7
   2   4  -5 83.2792 2.79447   3
   2   4  -5 78.1375 4.53021   1
  -2   4   5 89.2344 4.96152   6
   1  -4  -5 687.797 19.1566   4
   1  -4  -5 716.346 19.5367   3
   1  -4  -5 727.959 19.3464   7
   1  -4  -5 728.396 22.3153   1
   1  -4  -5 740.827 21.4737   1
  -1  -4   5 746.930 20.1988   1
  -1  -4   5 713.289 19.1154   7
   1   4  -5 699.724 20.7886   1
   1   4  -5 688.038 17.3247   4
  -1   4   5 737.458 19.8457   7
   1   4  -5 732.307 17.2345   3
  -1   4   5 709.504 20.0936   6
   0  -4  -5 70.6826 3.98167   3
   0  -4  -5 71.0646 3.85010   4
   0  -4  -5 68.5046 4.65484   1
   0  -4   5 71.1830 4.09317   7
   0  -4  -5 65.4807 3.87093   7
   0  -4   5 67.9958 3.36405   5
   0  -4  -5 67.5591 5.08484   1
   0  -4   5 68.4028 4.60146   1
   0   4   5 69.2031 4.11956   7
   0   4   5 74.4035 4.59787   6
   0   4  -5 67.3750 3.07513   4
   0   4  -5 61.8225 3.71691   7
   0   4  -5 62.8208 3.16988   3
   1  -4   5 5.02863 1.34813   1
  -1  -4  -5 4.77993 1.69084   1
  -1  -4  -5 4.13832 1.11251   4
  -1  -4  -5 3.39861 1.20489   3
   1  -4   5 3.79952 1.32812   5
  -1  -4  -5 2.54911 1.28382   1
   1  -4   5 2.62174 1.34006   7
  -1   4  -5 3.24862 0.98073   4
  -1   4  -5 2.06151 1.67000   1
   1   4   5 3.90220 1.28606   6
   1   4   5 3.38822 1.13119   7
  -2  -4  -5 155.456 7.40042   1
  -2  -4  -5 158.302 6.08510   4
   2  -4   5 165.554 6.53455   5
   2  -4   5 162.874 7.21763   7
  -2  -4  -5 166.669 6.46579   3
  -2  -4  -5 166.679 8.11864   1
   2  -4   5 166.452 8.37633   1
  -2   4  -5 158.165 8.95047   1
   2   4   5 172.490 7.47562   6
   2   4   5 172.886 6.44040   7
  -3  -4  -5 17.8110 2.47438   1
  -3  -4  -5 18.7618 2.89081   1
  -3  -4  -5 17.3265 1.76636   4
   3  -4   5 20.5107 2.37158   5
   3  -4   5 15.5828 2.97673   1
  -3  -4  -5 17.0680 2.01569   3
   3   4   5 17.8794 2.66314   6
  -3   4  -5 23.6536 3.40162   1
   3   4   5 16.6113 1.85490   7
   4  -4   5 148.874 8.56532   1
   4  -4   5 154.599 7.10964   5
  -4  -4  -5 157.206 6.00507   4
   4  -4   5 153.110 7.27086   7
  -4  -4  -5 158.061 6.44023   3
  -4   4  -5 150.932 9.32063   1
   4   4   5 152.054 7.44221   6
   5  -4   5 3.35468 1.47676   5
  -5  -4  -5 4.10384 1.30421   4
  -5  -4  -5 2.40469 1.09759   3
   5  -4   5 2.77285 1.60316   7
   5  -4   5 2.87316 1.94941   1
   5   4   5 2.43140 1.55570   6
  -5   4  -5 12.9481 3.42417   1
  -6  -4  -5 2.22833 1.28139   3
   6  -4   5 1.97489 1.27531   7
   6  -4   5 0.30272 1.22253   5
   6   4   5 -0.6313 1.46002   6
   7  -4   5 -2.1650 1.88588   5
   7  -4   5 -1.8386 1.22691   7
   7   4   5 -0.2380 2.07995   6
   8  -5  -5 20.6255 3.36027   7
   7  -5  -5 8.84095 2.30310   7
   6  -5  -5 11.9292 2.53493   7
   6  -5  -5 9.55379 2.75754   4
   6  -5  -5 13.4575 3.59121   5
   5  -5  -5 21.4743 3.35635   4
   5  -5  -5 36.8021 5.17319   1
   5  -5  -5 22.1477 3.33111   7
   5  -5  -5 18.8275 4.26195   1
  -5  -5   5 24.3505 2.02757   7
   5  -5  -5 15.3591 2.92682   5
  -5   5   5 18.7595 2.56803   6
   4  -5  -5 23.4740 3.31434   7
  -4  -5   5 26.0892 2.21989   7
   4  -5  -5 33.2159 4.49134   1
   4  -5  -5 28.6136 3.97517   1
   4  -5  -5 25.1021 3.16245   4
   4  -5  -5 24.8543 3.44995   5
  -4   5   5 25.9626 3.11830   6
   3  -5  -5 31.7620 3.40361   4
   3  -5  -5 33.1960 4.25990   1
   3  -5  -5 29.9943 3.55952   5
  -3  -5   5 31.6133 2.57101   1
   3  -5  -5 34.3482 4.38298   1
  -3  -5   5 30.2318 2.59691   7
   3  -5  -5 32.5267 3.40260   7
  -3   5   5 31.7199 3.44429   6
   2  -5  -5 21.9655 2.72645   4
  -2  -5   5 22.3211 1.85302   5
   2  -5  -5 20.0891 3.25944   1
   2  -5  -5 22.7882 3.92508   1
   2  -5  -5 25.8610 2.94167   7
  -2  -5   5 22.9335 2.57956   1
  -2  -5   5 23.7017 2.44948   7
   2   5  -5 18.4515 2.78931   1
  -2   5   5 25.4835 3.01683   6
   2   5  -5 24.0086 1.39535   3
   1  -5  -5 4.77265 1.63999   7
   1  -5  -5 5.65053 1.56484   3
  -1  -5   5 6.10319 1.58955   7
   1  -5  -5 2.25110 1.82607   1
  -1  -5   5 6.17472 1.31750   5
   1  -5  -5 6.35607 2.18885   1
   1  -5  -5 5.59558 1.63180   4
   1   5  -5 6.31869 1.88438   1
  -1   5   5 5.62401 1.68232   6
   1   5  -5 5.60178 0.92980   3
   0  -5  -5 134.281 7.39456   1
   0  -5   5 137.424 5.67866   5
   0  -5  -5 138.579 6.18492   4
   0  -5  -5 121.788 7.84570   1
   0  -5   5 129.509 7.21512   1
   0  -5   5 142.714 6.49744   7
   0  -5  -5 126.892 6.30675   3
   0   5  -5 130.168 7.52943   1
   0   5   5 130.271 7.01454   6
   0   5  -5 129.330 4.70767   4
   1  -5   5 65.1744 4.00840   5
  -1  -5  -5 71.8764 4.97833   1
   1  -5   5 67.6159 5.25232   1
  -1  -5  -5 71.0587 4.47399   3
  -1  -5  -5 64.3974 3.99842   4
  -1  -5  -5 73.5083 5.75702   1
  -1   5  -5 61.6176 5.52896   1
   1   5   5 65.2102 4.97119   6
  -2  -5  -5 2.18481 1.47455   1
   2  -5   5 2.02463 1.11552   5
   2  -5   5 0.04326 1.32153   1
   2  -5   5 -0.0471 1.23276   7
  -2  -5  -5 2.22012 1.23619   3
  -2  -5  -5 -0.7236 0.81443   4
   2   5   5 -0.1937 1.24352   6
  -2   5  -5 1.91851 2.34903   1
  -3  -5  -5 46.7234 4.48481   1
   3  -5   5 44.2971 3.94124   7
  -3  -5  -5 47.5636 3.44831   3
   3  -5   5 39.1066 3.53258   5
   3  -5   5 42.1540 5.01983   1
  -3  -5  -5 40.7750 3.03889   4
   3   5   5 45.1073 4.22446   6
  -3   5  -5 42.0375 5.27599   1
   4  -5   5 150.076 9.82044   1
   4  -5   5 162.317 7.68096   5
  -4  -5  -5 170.833 7.11594   3
  -4  -5  -5 150.559 8.58831   1
   4  -5   5 156.138 7.96389   7
  -4   5  -5 152.159 10.2927   1
  -5  -5  -5 41.3966 3.51206   3
  -5  -5  -5 44.8765 3.19848   4
   5  -5   5 41.0634 5.26336   1
   5  -5   5 47.0605 4.36076   5
   5  -5   5 47.2925 4.90494   7
   5   5   5 40.5507 4.01050   6
  -6  -5  -5 3.76571 1.39733   4
   6  -5   5 -0.4803 1.85843   7
   6   5   5 -3.2166 1.65702   6
   7   5   5 2.35260 2.54162   6
   5  -6  -5 2.55128 1.73902   4
   5  -6  -5 -0.5718 1.76641   7
   5  -6  -5 2.73013 2.46721   5
   4  -6  -5 1.86184 2.64346   1
   4  -6  -5 -3.3354 3.14284   1
  -4  -6   5 -0.7459 1.15197   7
   4  -6  -5 -1.0668 1.99116   5
   4  -6  -5 1.08247 1.51881   4
  -4   6   5 2.41554 1.68193   6
   3  -6  -5 -2.9269 2.91767   1
   3  -6  -5 3.15206 1.91405   7
  -3  -6   5 0.85370 1.30784   7
  -3  -6   5 2.26944 1.56733   1
   3  -6  -5 0.11085 1.33243   5
   3  -6  -5 4.43088 2.56415   1
   3  -6  -5 -0.5910 1.20960   4
  -3   6   5 0.90691 0.96589   6
   2  -6  -5 108.240 7.70469   1
  -2  -6   5 114.257 6.48066   1
   2  -6  -5 109.472 6.55172   7
   2  -6  -5 131.585 9.46511   1
   2  -6  -5 122.749 6.76023   4
  -2   6   5 119.071 7.05565   6
   2   6  -5 114.476 6.87256   1
  -1  -6   5 55.9464 5.04091   1
   1  -6  -5 61.0276 4.70973   7
  -1  -6   5 59.1749 3.93994   5
   1  -6  -5 68.1474 4.69751   4
  -1  -6   5 63.7656 4.48281   7
   1  -6  -5 61.5189 6.12242   1
  -1   6   5 60.7888 5.11064   6
   1   6  -5 60.4580 5.55837   1
   0  -6  -5 8.86374 2.07326   4
   0  -6  -5 4.72347 2.70614   1
   0  -6   5 6.35232 1.62402   5
   0  -6  -5 4.96863 1.81230   3
   0  -6  -5 9.76190 2.11323   7
   0  -6   5 8.02890 2.35591   1
   0  -6   5 8.21826 2.23228   7
   0   6   5 8.21042 2.18775   6
   0   6  -5 3.42046 2.87771   1
  -1  -6  -5 118.124 6.01736   4
  -1  -6  -5 118.901 6.45259   3
  -1  -6  -5 108.467 6.21114   7
   1  -6   5 123.927 6.16295   5
   1  -6   5 122.420 6.67391   7
   1   6   5 109.462 7.11596   6
   2  -6   5 0.33510 1.31266   5
  -2  -6  -5 2.51180 1.32482   4
  -2  -6  -5 1.47433 1.12938   7
   2  -6   5 -0.5046 1.17165   7
  -2  -6  -5 2.45636 1.33523   3
   2   6   5 0.52528 1.23802   6
  -3  -6  -5 -1.5084 1.06493   3
  -3  -6  -5 -1.2551 0.98706   4
  -3  -6  -5 1.04832 1.22371   7
   3  -6   5 -0.0485 1.36277   5
   3   6   5 1.12037 1.44383   6
   4  -6   5 8.76277 2.28588   7
   4  -6   5 1.23194 1.85898   5
  -4  -6  -5 1.57549 1.31354   4
  -4  -6  -5 0.23694 1.53323   3
   4   6   5 1.46176 1.47182   6
   5  -6   5 24.8967 3.44060   5
  -5  -6  -5 28.8292 3.28190   3
  -5  -6  -5 27.5269 2.81664   4
   5   6   5 25.1310 4.30754   6
   3  -7  -5 23.8327 3.74593   4
  -3  -7   5 27.3174 3.24960   7
  -2  -7   5 38.8823 3.82290   7
  -2  -7   5 35.7081 3.35375   5
   2  -7  -5 31.0670 3.81969   4
  -1  -7   5 49.6708 4.70374   7
   1  -7  -5 44.6685 4.53564   4
   1  -7  -5 56.6325 4.82157   7
  -1  -7   5 50.8931 4.10288   5
   0  -7  -5 12.7298 2.53965   4
   0  -7  -5 14.4537 2.61549   7
   1  -7   5 5.29628 2.35976   7
   1  -7   5 6.64412 2.06550   5
  -1  -7  -5 8.73859 2.49938   7
  -1  -7  -5 6.73961 1.89118   4
  -2  -7  -5 11.6637 2.37379   3
  -2  -7  -5 7.78686 2.01553   4
  -2  -7  -5 12.5185 2.78018   7
   2  -7   5 7.04482 2.27328   5
  10   0  -6 32.8808 4.16007   5
   9   0  -6 1.22528 1.53721   4
   9   0  -6 1.61835 1.46744   5
   8   0  -6 306.756 10.3425   1
   8   0  -6 344.626 12.0259   5
   8   0  -6 334.506 11.3444   4
   7   0  -6 0.31222 0.72132   1
   7   0  -6 1.41598 1.04299   1
  -7   0   6 0.68875 0.79222   7
   7   0  -6 0.81610 0.98490   4
   7   0  -6 2.29293 1.32510   5
   6   0  -6 6.73987 1.56433   5
   6   0  -6 5.46782 1.12309   1
   6   0  -6 5.42270 1.24291   1
  -6   0   6 9.46453 1.27277   7
   6   0  -6 6.03511 1.41517   4
   5   0  -6 -0.6606 0.56098   1
  -5   0   6 -0.0765 0.45353   3
  -5   0   6 0.78196 0.56533   5
   5   0  -6 0.36536 0.82004   5
   5   0  -6 0.21452 0.51655   1
  -5   0   6 0.38029 0.52130   4
   5   0  -6 1.29305 0.81059   4
  -5   0   6 -0.6674 0.46850   7
   4   0  -6 576.872 15.2083   5
   4   0  -6 596.469 15.3612   4
  -4   0   6 595.497 14.8305   7
  -4   0   6 584.408 13.8633   6
   4   0  -6 575.105 15.2441   1
  -4   0   6 591.742 14.1774   3
   4   0  -6 589.829 15.9107   1
  -4   0   6 581.386 14.6650   4
  -3   0   6 0.09962 0.41662   7
   3   0  -6 -0.2509 0.38365   1
  -3   0   6 0.56801 0.31109   3
  -3   0   6 -0.2859 0.42681   1
   3   0  -6 -0.0893 0.32493   7
   3   0  -6 -0.2474 0.35983   7
  -3   0   6 0.58234 0.43276   6
  -3   0   6 0.26331 0.32622   4
   3   0  -6 -0.8820 0.34410   4
   3   0  -6 -0.1480 0.46239   5
  -2   0   6 1609.15 35.2119   3
  -2   0   6 1554.73 35.8971   6
  -2   0   6 1543.14 36.0493   7
   2   0  -6 1486.25 36.8226   1
   2   0  -6 1565.31 35.3643   5
   2   0  -6 1598.34 35.5716   7
  -2   0   6 1605.85 37.1118   1
   2   0  -6 1553.75 35.4231   3
   2   0  -6 1577.15 35.7771   4
  -1   0   6 -0.5691 0.33360   6
   1   0  -6 0.82256 0.41766   4
   1   0  -6 -0.1926 0.42796   7
   1   0  -6 -0.1545 0.27773   3
  -1   0   6 0.36788 0.30139   3
  -1   0   6 0.79728 0.53866   1
  -1   0   6 -0.1329 0.44415   7
   1   0  -6 0.08944 0.48757   1
   0   0  -6 128.218 4.20943   3
   0   0   6 130.666 4.82046   6
   0   0   6 132.253 5.39804   1
   0   0   6 130.101 4.37059   3
   0   0  -6 130.441 4.64839   7
   0   0  -6 122.162 5.36630   1
   0   0   6 133.490 4.79519   7
   1   0   6 0.07387 0.44484   7
  -1   0  -6 0.18722 0.44059   7
   1   0   6 -0.2707 0.38504   3
   1   0   6 -0.3485 0.37084   1
  -1   0  -6 0.39663 0.38732   5
  -1   0  -6 0.54294 0.42253   3
  -1   0  -6 -0.1685 0.47587   1
  -2   0  -6 264.247 9.46710   1
   2   0   6 264.091 8.36208   6
  -2   0  -6 248.463 8.12342   7
  -2   0  -6 248.705 7.85275   3
  -2   0  -6 246.956 7.80197   5
   2   0   6 260.817 9.18315   1
   2   0   6 256.519 8.12681   7
   3   0   6 1.05873 0.64838   5
  -3   0  -6 0.99694 0.91888   1
   3   0   6 -0.3307 0.67374   1
  -3   0  -6 0.15289 0.72539   3
  -3   0  -6 0.62815 0.61865   5
   3   0   6 0.11571 0.66920   7
   4   0   6 11.5727 1.80615   5
   4   0   6 12.3981 1.85275   6
   4   0   6 9.72885 1.92725   1
  -4   0  -6 10.3719 2.10056   1
  -4   0  -6 9.71717 1.70247   3
   4   0   6 13.0045 1.87571   7
   5   0   6 1.27897 1.14878   1
  -5   0  -6 1.73124 1.11780   3
   5   0   6 1.66851 0.98633   6
   5   0   6 0.15745 0.91531   5
   5   0   6 -0.7870 0.72902   7
  -5   0  -6 -0.2521 0.99558   1
   6   0   6 9.06573 1.82621   5
  -6   0  -6 6.99100 1.71661   3
   6   0   6 3.49189 2.11709   1
  -6   0  -6 9.03769 2.44709   1
   6   0   6 5.88128 1.37173   7
   6   0   6 6.41590 1.68948   6
   7   0   6 1.30464 1.19176   7
   7   0   6 0.03021 0.99333   5
   7   0   6 -1.8164 1.05753   6
  -7   0  -6 -0.6283 1.16263   3
   8   0   6 204.781 8.67991   6
   8   0   6 222.372 9.92055   5
   8   0   6 197.704 8.20640   7
  -8   0  -6 217.246 9.63892   3
  10  -1  -6 8.77609 2.60705   4
  10   1  -6 6.20476 2.87867   5
   9  -1  -6 2.11207 1.95623   4
   9  -1  -6 6.00116 2.16286   5
  -9  -1   6 2.34643 1.33901   3
   9   1  -6 6.40976 2.15410   5
   8  -1  -6 36.4525 3.93845   5
  -8  -1   6 35.9078 2.38521   3
   8  -1  -6 41.3720 3.59054   4
   8  -1  -6 33.1751 3.34662   1
   8   1  -6 39.9693 2.98861   4
   8   1  -6 35.2170 3.23216   5
  -7  -1   6 -0.9969 0.54473   7
   7  -1  -6 -1.0265 1.10439   4
  -7  -1   6 -0.6071 0.63408   3
   7  -1  -6 -0.2373 0.90491   1
  -7  -1   6 0.39600 0.51039   3
   7  -1  -6 0.78146 1.45064   5
  -7   1   6 0.74753 0.90399   7
   7   1  -6 -0.6519 0.98619   5
   7   1  -6 -0.1847 0.77718   4
   6  -1  -6 511.447 15.1718   5
  -6  -1   6 488.797 12.2479   3
   6  -1  -6 500.489 14.6968   1
   6  -1  -6 502.640 15.4210   1
  -6  -1   6 492.702 12.5479   7
  -6  -1   6 487.558 13.0520   4
   6  -1  -6 498.039 14.7802   4
   6   1  -6 495.620 13.9480   5
   6   1  -6 482.401 14.8945   4
  -6   1   6 491.035 14.0975   7
   5  -1  -6 1.90523 0.94977   1
   5  -1  -6 4.53633 1.41921   5
  -5  -1   6 2.53665 0.63087   4
   5  -1  -6 4.38923 0.69956   7
  -5  -1   6 2.20702 0.85571   5
  -5  -1   6 3.71006 0.71364   7
   5  -1  -6 3.27851 0.73755   7
   5  -1  -6 3.14989 1.26347   1
   5  -1  -6 4.10854 1.16475   4
  -5   1   6 1.80309 0.87608   7
   5   1  -6 3.74549 1.02352   5
  -5   1   6 4.40646 1.00006   3
  -5   1   6 2.86656 0.63152   6
   5   1  -6 4.76906 1.02092   4
   5   1  -6 3.66270 0.66058   1
   4  -1  -6 7.21470 1.38139   1
  -4  -1   6 6.91273 0.67246   6
  -4  -1   6 7.98410 0.80090   6
   4  -1  -6 6.05031 1.00769   7
   4  -1  -6 5.69808 1.25901   4
  -4  -1   6 7.26892 0.81864   7
   4  -1  -6 6.82341 0.89097   7
   4  -1  -6 6.40517 0.85555   6
  -4  -1   6 7.29554 0.99091   5
   4  -1  -6 10.0161 1.63573   5
  -4  -1   6 6.41108 0.51478   3
  -4  -1   6 7.17325 0.80039   4
   4  -1  -6 6.71498 1.59120   1
  -4   1   6 7.43565 1.03481   6
   4   1  -6 6.73186 0.96830   5
  -4   1   6 7.28595 1.04137   3
   4   1  -6 6.81057 1.01010   4
  -4   1   6 6.38852 1.25334   7
  -4   1   6 7.02379 1.11521   4
   4   1  -6 6.64638 0.92614   1
   4   1  -6 7.11127 1.02474   1
  -3  -1   6 94.8962 3.77791   1
  -3  -1   6 93.1840 3.36673   7
   3  -1  -6 91.6220 5.82619   1
   3  -1  -6 92.1173 3.65914   7
   3  -1  -6 95.6760 3.59650   7
   3  -1  -6 88.5261 4.05414   4
   3  -1  -6 93.6156 3.51223   6
   3  -1  -6 90.4673 4.03774   5
  -3  -1   6 92.3581 2.55437   3
  -3   1   6 95.8798 3.53808   3
  -3   1   6 97.1569 4.04942   7
  -3   1   6 93.1138 3.64538   6
   3   1  -6 98.9966 3.43779   4
   3   1  -6 96.4500 3.80495   1
   3   1  -6 95.0293 3.02581   5
  -3   1   6 94.0066 3.73344   4
   2  -1  -6 1494.66 35.3400   4
   2  -1  -6 1524.91 36.4706   1
   2  -1  -6 1493.75 35.0942   7
  -2  -1   6 1452.23 33.8684   3
   2  -1  -6 1506.58 35.0014   3
  -2  -1   6 1530.87 35.6394   1
   2  -1  -6 1517.12 35.0141   6
  -2  -1   6 1514.70 34.9015   7
  -2   1   6 1509.11 36.8355   1
   2   1  -6 1520.61 35.7795   1
  -2   1   6 1563.11 35.5713   7
  -2   1   6 1560.38 34.6716   3
   2   1  -6 1549.50 34.1713   7
   2   1  -6 1555.24 34.4244   4
  -2   1   6 1522.17 35.1927   6
   2   1  -6 1505.54 33.7874   3
   1  -1  -6 73.5537 3.92431   1
   1  -1  -6 79.2172 3.42265   6
  -1  -1   6 80.6379 3.78133   1
   1  -1  -6 76.6450 3.22257   4
   1  -1  -6 76.4356 3.32415   7
   1  -1  -6 77.4534 3.14231   3
  -1  -1   6 76.2586 3.28580   7
  -1   1   6 80.2909 4.14591   1
   1   1  -6 75.7293 3.04444   7
  -1   1   6 78.0042 3.07135   3
   1   1  -6 76.9977 2.56262   3
  -1   1   6 79.0866 3.55768   7
  -1   1   6 74.1123 3.40816   6
   0  -1   6 130.633 4.81968   7
   0  -1  -6 128.374 5.55055   1
   0  -1  -6 125.818 4.38201   3
   0  -1  -6 122.340 4.44455   4
   0  -1   6 132.166 5.47526   1
   0   1  -6 126.522 4.12048   3
   0   1  -6 131.580 5.58773   1
   0   1   6 129.532 4.83775   7
   0   1  -6 129.694 3.51945   5
   0   1   6 125.148 4.84796   6
   0   1  -6 129.924 4.63305   7
   0   1   6 131.781 5.61791   1
   0   1   6 122.834 4.42146   3
  -1  -1  -6 266.429 7.75288   5
   1  -1   6 274.666 7.09963   5
  -1  -1  -6 265.563 8.15709   7
   1  -1   6 278.252 9.35751   1
  -1  -1  -6 262.920 7.83432   3
  -1  -1  -6 264.899 9.22337   1
  -1   1  -6 260.878 7.73809   3
   1   1   6 268.436 8.40419   6
   1   1   6 259.402 7.96265   3
   1   1   6 268.481 9.17931   1
  -1   1  -6 261.374 7.32269   5
  -1   1  -6 266.046 9.46972   1
  -1   1  -6 262.226 8.23482   7
   2  -1   6 9.21796 1.15475   5
   2  -1   6 9.71911 1.60897   7
  -2  -1  -6 12.7554 1.46689   3
  -2  -1  -6 11.3257 1.89292   1
   2  -1   6 10.7760 1.84773   1
  -2  -1  -6 11.3208 1.61406   5
   2   1   6 11.3415 1.61678   1
  -2   1  -6 10.6667 1.37260   3
   2   1   6 10.1333 1.67696   6
   2   1   6 13.8376 1.47831   3
   2   1   6 10.6597 1.37409   7
  -2   1  -6 10.8548 2.02554   1
  -2   1  -6 10.9669 1.25461   5
   3  -1   6 19.0121 1.85889   5
   3  -1   6 24.6165 2.28789   7
  -3  -1  -6 20.3916 1.98296   3
   3  -1   6 19.8878 2.41914   1
  -3  -1  -6 21.6211 2.54028   1
  -3   1  -6 22.9613 2.14200   3
  -3   1  -6 20.1137 1.89731   5
   3   1   6 20.4616 2.05503   6
   3   1   6 20.5142 1.98023   7
   3   1   6 23.2051 2.41194   1
  -3   1  -6 21.8437 2.84508   1
   4  -1   6 0.37669 1.08293   1
   4  -1   6 1.41146 0.87326   7
  -4  -1  -6 2.66391 1.04393   3
   4  -1   6 0.14916 0.86736   5
  -4  -1  -6 2.52889 1.24936   1
   4   1   6 1.83275 1.07761   1
  -4   1  -6 1.19486 0.87205   3
   4   1   6 2.83503 1.01181   7
  -4   1  -6 1.46367 1.39237   1
   4   1   6 2.88549 1.00280   6
   5  -1   6 18.0978 2.20368   5
   5  -1   6 13.7139 2.07907   7
   5  -1   6 14.5292 2.45411   1
  -5  -1  -6 18.4231 2.54153   3
   5   1   6 17.7105 1.97372   7
   5   1   6 16.9547 2.38284   6
  -5   1  -6 15.7629 2.85898   1
   6  -1   6 -0.1040 0.90546   7
   6  -1   6 2.61940 1.42618   1
  -6  -1  -6 1.91847 1.05955   3
   6  -1   6 0.21614 1.20493   6
   6  -1   6 2.71987 1.26952   5
   6   1   6 1.17368 1.17797   6
  -6   1  -6 0.51680 0.95495   3
  -6   1  -6 2.98160 1.87872   1
   6   1   6 2.35840 1.09681   7
   7  -1   6 216.144 9.66703   7
   7  -1   6 224.058 9.62938   5
   7  -1   6 235.264 9.03901   6
  -7  -1  -6 217.585 9.15057   3
   7   1   6 213.313 8.76782   6
  -7   1  -6 232.398 9.83878   3
   7   1   6 211.626 7.11182   7
   8  -1   6 1.22876 1.65044   6
   8  -1   6 2.40814 1.55810   5
   8  -1   6 0.18087 1.46747   7
  -8   1  -6 -1.7363 1.57635   3
   8   1   6 0.26289 1.65568   6
  10   2  -6 11.2633 2.75364   5
   9  -2  -6 4.43383 2.22184   5
   9  -2  -6 4.57704 2.30828   4
   9   2  -6 5.11156 1.95330   5
   8  -2  -6 6.28815 2.29819   4
   8  -2  -6 8.01845 2.21381   5
   8   2  -6 8.15451 1.79403   5
   7  -2  -6 9.76137 2.20188   1
  -7  -2   6 4.88976 0.81995   4
   7  -2  -6 6.09423 1.12826   7
   7  -2  -6 4.35929 1.66651   5
   7  -2  -6 3.40928 0.98198   7
   7  -2  -6 2.60047 1.77001   4
  -7  -2   6 6.08325 0.83529   7
   7   2  -6 6.09701 1.43949   5
   6  -2  -6 464.838 14.7722   5
   6  -2  -6 461.446 14.9977   1
  -6  -2   6 445.754 11.1696   4
   6  -2  -6 454.369 11.6529   6
   6  -2  -6 443.790 15.6153   1
   6  -2  -6 440.155 14.4404   4
   6  -2  -6 426.898 12.8751   7
  -6  -2   6 460.321 10.9193   7
   6   2  -6 462.624 12.6330   5
  -6   2   6 462.229 14.0626   7
  -5  -2   6 2.84229 0.51703   6
  -5  -2   6 3.74058 0.56778   7
  -5  -2   6 2.52793 1.00780   5
   5  -2  -6 1.51220 0.93568   1
   5  -2  -6 5.55822 1.18193   7
   5  -2  -6 2.95619 0.93339   7
   5  -2  -6 1.35089 0.77384   6
   5  -2  -6 0.79979 1.03326   5
   5  -2  -6 4.54728 1.41489   4
   5  -2  -6 1.15239 1.30810   1
   5   2  -6 3.66606 0.66791   4
  -5   2   6 3.11470 0.94935   6
   5   2  -6 2.18999 0.77177   5
  -5   2   6 2.96175 1.17689   7
   4  -2  -6 50.2073 3.40627   5
  -4  -2   6 48.6762 2.40914   6
   4  -2  -6 50.5655 2.97229   7
  -4  -2   6 50.6918 2.10803   7
   4  -2  -6 48.4852 3.69186   1
  -4  -2   6 47.8887 2.41039   5
   4  -2  -6 47.9109 2.70420   7
   4  -2  -6 49.2548 3.43474   4
   4  -2  -6 47.5247 3.84170   1
   4  -2  -6 47.5510 2.57099   6
  -4   2   6 47.9073 2.81002   6
   4   2  -6 48.9341 1.82684   4
  -4   2   6 40.4766 3.02183   7
   3  -2  -6 12.4937 1.69626   7
   3  -2  -6 10.7949 1.73829   4
  -3  -2   6 9.29356 0.99435   7
   3  -2  -6 6.97569 1.77204   1
   3  -2  -6 11.2439 1.33164   6
  -3  -2   6 10.6751 1.05611   1
  -3  -2   6 9.20805 0.79127   5
   3  -2  -6 11.0953 1.85760   5
   3  -2  -6 9.76834 1.41269   7
   3  -2  -6 7.33506 1.61786   1
  -3  -2   6 10.4477 1.22459   6
   3   2  -6 10.1453 0.78800   4
  -3   2   6 10.8063 1.53853   6
  -3   2   6 10.5920 1.72530   7
   3   2  -6 8.10153 1.16475   1
  -3   2   6 10.1270 1.26387   3
   2  -2  -6 565.955 15.2842   7
   2  -2  -6 585.899 17.4664   1
   2  -2  -6 578.017 15.2409   7
   2  -2  -6 562.237 17.3887   1
  -2  -2   6 611.649 14.7756   7
  -2  -2   6 600.641 15.3253   1
   2  -2  -6 581.850 15.4304   3
   2  -2  -6 580.852 15.5219   4
  -2   2   6 591.093 14.8838   3
  -2   2   6 573.881 15.0147   4
  -2   2   6 576.709 15.8032   7
   2   2  -6 592.099 15.6899   1
   2   2  -6 586.564 13.6276   4
   1  -2  -6 514.155 14.6859   1
  -1  -2   6 480.464 12.8811   7
   1  -2  -6 477.986 13.0175   4
   1  -2  -6 479.620 12.9906   3
   1  -2  -6 479.411 13.2064   6
   1  -2  -6 469.360 13.1393   7
  -1  -2   6 494.645 13.7510   1
  -1   2   6 481.713 13.4888   6
  -1   2   6 491.064 15.0002   1
  -1   2   6 487.114 12.7195   3
   1   2  -6 502.563 14.1824   1
  -1   2   6 480.562 13.5316   7
   1   2  -6 483.403 11.5831   3
   1   2  -6 494.064 12.3456   7
   0  -2   6 165.046 5.86489   7
   0  -2  -6 166.877 5.61422   4
   0  -2   6 168.769 6.67268   1
   0  -2  -6 153.401 5.48722   3
   0  -2  -6 157.614 5.83746   7
   0  -2  -6 153.098 5.82628   6
   0  -2  -6 165.051 6.77357   1
   0   2   6 157.020 5.47445   3
   0   2   6 162.525 5.99923   7
   0   2   6 169.396 7.06330   1
   0   2   6 162.009 6.10926   6
   0   2  -6 166.204 5.05579   3
   0   2  -6 156.058 6.73264   1
   0   2  -6 158.397 5.53984   7
   0   2  -6 153.166 5.15601   4
  -1  -2  -6 315.390 9.20964   3
   1  -2   6 335.935 9.97229   7
  -1  -2  -6 310.224 10.6668   1
   1  -2   6 320.131 8.43528   5
   1  -2   6 288.702 12.5421   1
  -1  -2  -6 313.240 9.19521   4
   1   2   6 320.067 10.0081   6
   1   2   6 307.533 9.60152   7
   1   2   6 323.872 10.9598   1
  -1   2  -6 339.445 11.4354   1
  -1   2  -6 314.162 9.09916   3
  -1   2  -6 323.170 9.69698   7
  -1   2  -6 309.655 9.23495   4
   2  -2   6 273.208 8.15246   5
  -2  -2  -6 251.214 11.3789   1
   2  -2   6 274.152 9.17649   7
  -2  -2  -6 276.182 8.44263   3
   2  -2   6 286.637 10.3801   1
   2   2   6 280.536 9.18068   6
   2   2   6 281.065 8.71489   7
  -2   2  -6 273.215 8.62736   3
  -2   2  -6 249.544 8.60207   4
  -2   2  -6 276.018 10.7523   1
   2   2   6 279.588 9.98500   1
  -2   2  -6 265.207 8.19491   5
   3  -2   6 133.831 6.12426   7
   3  -2   6 147.330 5.69731   5
  -3  -2  -6 146.746 5.72927   3
   3  -2   6 146.412 7.38368   1
  -3  -2  -6 144.125 6.89830   1
   3   2   6 147.751 6.28030   6
   3   2   6 150.930 6.83421   1
   3   2   6 150.253 5.71619   7
  -3   2  -6 137.467 5.72014   5
  -3   2  -6 147.873 7.84426   1
   4  -2   6 39.3988 3.95589   1
  -4  -2  -6 36.9896 2.76375   3
   4  -2   6 36.6103 2.92216   5
  -4  -2  -6 39.8871 3.52637   1
   4  -2   6 38.2701 3.20236   7
  -4   2  -6 40.2259 4.09592   1
  -4   2  -6 41.8319 3.28109   3
   4   2   6 37.5006 3.00199   6
   4   2   6 34.7508 2.65303   7
   4   2   6 37.3020 3.31050   1
  -5  -2  -6 -0.4563 0.80738   3
   5  -2   6 0.20183 1.00627   5
  -5  -2  -6 -0.8748 1.06809   1
   5  -2   6 -0.9585 0.89619   7
   5  -2   6 -0.5666 1.16412   1
  -5   2  -6 -0.5024 1.43285   1
   5   2   6 -0.3332 0.74688   7
   5   2   6 1.18585 1.02786   1
  -5   2  -6 -0.5935 0.72884   3
   5   2   6 1.02451 1.12236   6
   6  -2   6 1.57208 2.06122   1
   6  -2   6 8.91876 2.09289   5
  -6  -2  -6 6.92296 1.81629   3
   6  -2   6 7.80523 1.83551   7
  -6   2  -6 4.90167 1.61291   3
  -6   2  -6 13.5273 3.19572   1
  -7  -2  -6 119.733 6.27588   3
   7  -2   6 120.252 6.19810   7
   7  -2   6 118.317 6.81273   5
   7   2   6 117.155 6.28344   6
  -7   2  -6 115.506 7.87725   3
   8  -2   6 -1.1806 1.78769   5
   8  -2   6 1.32735 1.53980   7
  -8  -2  -6 1.99468 1.40632   3
   8  -2   6 3.80529 1.72865   6
   8   2   6 -3.6301 1.48861   6
   8  -3  -6 3.48090 1.35246   7
   7  -3  -6 8.34912 1.72020   7
   7  -3  -6 12.5657 2.70208   4
   7  -3  -6 7.01342 2.09754   1
   7  -3  -6 7.16778 2.16473   5
   6  -3  -6 15.1284 2.88434   5
   6  -3  -6 19.6056 2.36187   7
   6  -3  -6 13.9796 2.63410   1
   6  -3  -6 16.1963 2.63044   4
  -6  -3   6 16.4219 0.94795   7
  -6   3   6 24.0407 2.15737   6
  -5  -3   6 54.9371 2.66179   6
  -5  -3   6 56.5071 2.17837   7
   5  -3  -6 51.8454 4.46363   1
   5  -3  -6 57.3540 4.80356   1
  -5  -3   6 44.7874 3.28380   5
   5  -3  -6 55.9606 4.37585   5
   5  -3  -6 52.8602 3.61728   7
  -5   3   6 56.7462 4.08436   7
  -5   3   6 51.6349 3.38111   6
   4  -3  -6 1.11845 1.20495   1
   4  -3  -6 2.25652 1.32278   1
  -4  -3   6 2.61366 0.83187   6
   4  -3  -6 6.08106 1.68320   4
  -4  -3   6 3.24119 0.75640   7
  -4  -3   6 2.73816 0.81421   5
   4  -3  -6 4.95853 1.56366   5
   4  -3  -6 0.01079 0.79409   7
  -4   3   6 2.11081 1.01479   6
  -4   3   6 1.02213 0.89085   7
  -3  -3   6 40.4170 2.73678   6
   3  -3  -6 40.7650 3.95327   1
  -3  -3   6 40.6108 2.28342   1
  -3  -3   6 41.8613 2.30175   7
   3  -3  -6 36.1377 2.98189   4
   3  -3  -6 37.3809 2.99752   7
   3  -3  -6 40.8451 3.22226   5
   3  -3  -6 37.8604 3.62401   1
   3   3  -6 40.6477 2.59781   1
  -3   3   6 37.7656 3.09757   7
  -3   3   6 40.9586 3.04487   6
  -2  -3   6 2.73635 0.48475   5
  -2  -3   6 1.28572 0.67405   7
  -2  -3   6 1.41052 0.87251   6
   2  -3  -6 0.92469 0.83386   7
   2  -3  -6 3.31248 1.41546   1
   2  -3  -6 2.08966 0.96986   4
  -2  -3   6 0.98697 0.67050   1
   2  -3  -6 2.54707 0.97142   3
   2  -3  -6 1.24678 1.20540   1
  -2   3   6 2.42458 1.12179   7
   2   3  -6 2.92590 1.03756   1
  -2   3   6 2.72345 1.13970   6
   1  -3  -6 -0.3898 0.68458   1
   1  -3  -6 0.53805 0.86047   1
   1  -3  -6 0.71339 0.71999   4
  -1  -3   6 0.56080 0.31356   5
   1  -3  -6 0.02178 0.59992   3
  -1  -3   6 0.49978 0.67323   1
  -1   3   6 0.00346 0.59255   7
   1   3  -6 1.03780 1.00216   1
   1   3  -6 -0.6204 0.45555   7
   1   3  -6 -0.7964 0.38775   4
  -1   3   6 -0.6322 0.53748   6
   1   3  -6 1.17135 0.48852   3
   0  -3  -6 0.04457 0.70419   4
   0  -3  -6 0.82359 0.67643   3
   0  -3   6 0.85843 0.50461   5
   0  -3  -6 0.49424 0.82239   1
   0  -3   6 -0.8245 0.52930   1
   0  -3   6 3.03739 1.09201   7
   0   3   6 0.60772 0.73423   7
   0   3   6 1.63732 0.91007   6
   0   3  -6 0.27096 0.55792   4
   0   3  -6 1.09298 0.66973   7
  -1  -3  -6 327.379 9.76349   4
  -1  -3  -6 326.472 11.4002   1
  -1  -3  -6 346.460 10.0662   3
   1  -3   6 325.774 11.7528   1
   1  -3   6 325.043 10.5443   7
   1  -3   6 338.516 9.16472   5
  -1   3  -6 343.162 12.5939   1
   1   3   6 317.484 10.7995   6
   1   3   6 326.998 11.8846   1
  -1   3  -6 317.772 9.84994   4
   1   3   6 319.737 10.3205   7
   2  -3   6 323.392 10.9870   7
  -2  -3  -6 328.368 11.6985   1
  -2  -3  -6 337.784 9.99317   4
   2  -3   6 337.611 9.96741   5
   2  -3   6 331.816 12.4300   1
  -2  -3  -6 336.405 10.2011   3
   2   3   6 336.861 11.1778   6
  -2   3  -6 342.122 13.1584   1
   2   3   6 328.592 10.3607   7
   2   3   6 331.318 12.0669   1
   3  -3   6 1619.24 39.2108   5
  -3  -3  -6 1583.25 38.5267   3
   3  -3   6 1571.88 40.1572   7
  -3  -3  -6 1630.26 40.4988   1
   3  -3   6 1635.51 42.5099   1
   3   3   6 1567.69 40.8309   1
   3   3   6 1629.73 39.9170   6
  -3   3  -6 1615.54 43.7245   1
   3   3   6 1724.37 38.3911   7
   4  -3   6 55.4254 3.86574   5
   4  -3   6 55.5441 4.85408   1
  -4  -3  -6 55.9842 4.30701   1
   4   3   6 54.6819 3.19968   7
   4   3   6 55.2574 4.04517   6
   4   3   6 56.7315 4.22727   1
  -4   3  -6 60.9219 5.87048   1
   5  -3   6 0.29022 1.03587   7
  -5  -3  -6 0.26227 0.70551   3
   5  -3   6 -0.1128 1.26097   5
   5  -3   6 1.48126 1.56374   1
   5   3   6 0.77201 1.04113   6
  -5   3  -6 -2.7505 1.64086   1
  -6  -3  -6 0.39023 1.23691   3
   6  -3   6 -0.7344 1.35916   5
   6  -3   6 -0.9683 1.50870   7
   6   3   6 -1.0507 1.13792   6
   7  -3   6 94.3632 6.15729   5
   7  -3   6 97.6859 5.96364   7
   7   3   6 98.1556 5.93700   6
  -7   3  -6 100.919 6.71007   3
   8  -3   6 5.19948 2.35595   7
   8   3   6 5.74542 2.13174   6
   8  -4  -6 4.07438 1.88855   7
   7  -4  -6 79.4998 4.91579   7
  -6  -4   6 47.0247 2.01482   7
   6  -4  -6 44.9794 3.78143   7
   6  -4  -6 44.7525 4.36140   4
   6  -4  -6 46.1917 5.46917   1
   6  -4  -6 43.8464 4.30257   5
  -6   4   6 47.7473 3.60245   6
  -5  -4   6 135.915 4.62829   7
   5  -4  -6 136.008 8.77497   1
   5  -4  -6 141.950 6.59810   7
   5  -4  -6 150.666 8.69308   1
  -5  -4   6 135.952 5.56082   5
  -5  -4   6 134.144 6.23505   6
   5  -4  -6 129.969 7.04411   4
   5  -4  -6 141.021 7.42382   5
  -5   4   6 135.416 6.47793   6
  -4  -4   6 0.97692 0.65102   7
   4  -4  -6 -0.4065 1.14983   7
   4  -4  -6 0.75127 1.26478   1
  -4  -4   6 1.06459 0.73865   5
   4  -4  -6 1.01224 1.11108   4
   4  -4  -6 0.62108 1.11307   5
   4  -4  -6 -1.5389 1.21851   1
  -4  -4   6 1.03892 0.33780   1
  -4   4   6 1.50386 1.34998   7
  -4   4   6 0.28595 0.95949   6
  -3  -4   6 2.75487 0.87181   1
   3  -4  -6 4.04939 1.59573   5
   3  -4  -6 3.75640 1.30106   7
   3  -4  -6 5.46956 1.72767   4
   3  -4  -6 3.09643 1.61434   1
  -3  -4   6 3.16421 1.11184   7
   3  -4  -6 0.99798 1.81712   1
  -3  -4   6 3.81886 0.83851   5
  -3   4   6 4.06471 1.47978   7
  -3   4   6 4.55637 1.38857   6
   3   4  -6 4.07251 1.10610   1
   2  -4  -6 4.75821 1.49507   4
   2  -4  -6 2.22680 1.41314   1
  -2  -4   6 3.13324 0.69233   5
   2  -4  -6 3.60814 1.88397   1
   2  -4  -6 5.92133 1.61452   3
  -2  -4   6 3.58968 1.09885   7
   2  -4  -6 2.98316 1.20139   7
  -2  -4   6 2.80378 1.03723   1
  -2   4   6 2.91624 1.33830   6
  -2   4   6 3.50033 1.46216   7
   2   4  -6 4.43357 1.34062   1
   2   4  -6 2.36316 0.34097   3
  -1  -4   6 292.238 9.42870   7
   1  -4  -6 276.963 11.8708   1
   1  -4  -6 283.515 9.67197   7
   1  -4  -6 276.828 9.74808   3
  -1  -4   6 277.879 10.1744   1
   1  -4  -6 271.152 9.50150   4
   1  -4  -6 288.361 11.2466   1
  -1  -4   6 278.494 7.95140   5
   1   4  -6 235.305 12.3170   1
  -1   4   6 284.964 10.3499   6
  -1   4   6 295.172 10.1473   7
   1   4  -6 284.071 8.00309   4
   1   4  -6 281.091 7.65865   3
   0  -4   6 25.0388 2.52643   7
   0  -4  -6 22.2876 3.03177   1
   0  -4   6 26.2397 2.97844   1
   0  -4  -6 24.2143 2.91651   1
   0  -4  -6 22.0587 2.34884   4
   0  -4  -6 20.0024 2.23927   3
   0  -4   6 27.7333 1.93719   5
   0   4  -6 25.0456 2.06843   7
   0   4   6 22.8767 2.64621   6
   0   4   6 23.8789 2.57907   7
   0   4  -6 22.6492 1.80593   4
   0   4  -6 30.7053 2.04696   3
   1  -4   6 25.6846 2.59869   7
   1  -4   6 29.3044 2.28095   5
   1  -4   6 33.9054 3.53785   1
  -1  -4  -6 29.2689 2.52966   4
  -1  -4  -6 28.1284 3.48287   1
  -1  -4  -6 25.5580 2.46172   3
  -1  -4  -6 26.6285 3.02730   1
  -1   4  -6 21.3935 3.51391   1
  -1   4  -6 27.1614 2.29147   4
   1   4   6 27.1844 2.87171   6
   1   4   6 26.0663 2.68301   7
   2  -4   6 77.4518 4.12698   5
  -2  -4  -6 80.8831 5.30697   1
   2  -4   6 86.6845 4.99862   7
  -2  -4  -6 81.3757 4.10294   4
  -2  -4  -6 76.0513 5.53844   1
  -2  -4  -6 78.2716 4.30278   3
   2  -4   6 70.7933 5.59168   1
  -2   4  -6 81.1098 6.45445   1
   2   4   6 86.5474 5.99883   6
   2   4   6 87.5741 4.52715   7
  -3  -4  -6 165.227 8.02644   1
   3  -4   6 164.593 7.03559   5
   3  -4   6 179.735 7.91696   7
   3  -4   6 170.077 9.27498   1
  -3  -4  -6 179.883 6.99037   3
  -3  -4  -6 179.402 6.67909   4
  -3   4  -6 170.257 9.86113   1
   3   4   6 165.062 6.55512   7
   3   4   6 179.872 7.98337   6
   4  -4   6 44.7379 3.72249   5
  -4  -4  -6 46.3412 3.41505   3
   4  -4   6 47.1820 4.13146   7
   4  -4   6 44.3423 4.68398   1
   4   4   6 44.7758 2.91514   7
  -4   4  -6 47.8655 5.38269   1
   4   4   6 46.4971 3.92028   6
  -5  -4  -6 8.22121 1.59281   4
   5  -4   6 4.45548 2.39187   1
  -5  -4  -6 6.19960 1.59623   3
   5  -4   6 10.0038 2.31263   7
   5  -4   6 9.47718 2.08431   5
   5   4   6 6.37121 2.01248   6
  -5   4  -6 11.2915 3.07995   1
  -6  -4  -6 29.3824 2.99605   3
   6  -4   6 25.8221 3.49105   5
   6  -4   6 24.4179 4.03701   7
   6   4   6 29.2949 3.44568   6
   7  -4   6 51.2721 4.87122   7
   7  -4   6 48.9594 4.49962   5
  -7  -4  -6 52.2504 3.91076   3
   7   4   6 48.8571 4.64359   6
   8  -5  -6 3.63605 2.41766   7
   7  -5  -6 32.5585 4.62203   7
   6  -5  -6 66.4794 5.02907   7
   6  -5  -6 64.9795 5.74702   4
   6  -5  -6 63.2467 5.85036   5
   5  -5  -6 4.07752 1.60949   7
   5  -5  -6 0.47918 3.17929   1
   5  -5  -6 8.57685 2.47243   4
   5  -5  -6 5.88517 2.28251   5
  -5   5   6 5.61634 1.89254   6
   4  -5  -6 3.28635 1.80222   4
   4  -5  -6 6.03251 3.03484   1
   4  -5  -6 2.80555 1.56554   7
  -4  -5   6 5.62128 1.41848   7
   4  -5  -6 2.71087 1.78294   5
   4  -5  -6 8.87707 2.45690   1
  -4   5   6 4.18926 1.61567   6
   3  -5  -6 22.8644 3.53206   5
   3  -5  -6 27.3169 3.09059   7
   3  -5  -6 19.1404 3.01594   4
   3  -5  -6 21.2442 3.72172   1
  -3  -5   6 26.0110 2.47859   7
   3  -5  -6 22.9330 4.02600   1
  -3  -5   6 29.4870 2.45883   5
  -3  -5   6 22.7612 2.33049   1
  -3   5   6 26.7389 3.17847   6
   2  -5  -6 80.7098 5.97074   1
   2  -5  -6 93.6360 5.31624   4
  -2  -5   6 93.9993 5.06408   1
  -2  -5   6 72.9270 3.84094   5
   2  -5  -6 80.9478 5.22762   7
  -2  -5   6 84.0921 4.55401   7
   2  -5  -6 67.9351 6.37082   1
  -2   5   6 78.3340 5.43348   6
   2   5  -6 79.1875 5.30628   1
   1  -5  -6 64.9938 4.52860   3
  -1  -5   6 66.1535 4.81470   1
   1  -5  -6 74.2992 5.65465   1
   1  -5  -6 67.8311 4.55776   7
  -1  -5   6 71.1921 4.28870   7
   1  -5  -6 64.1869 5.82998   1
   1  -5  -6 68.4137 4.57876   4
   1   5  -6 78.7418 5.51182   1
  -1   5   6 78.4174 4.96871   7
  -1   5   6 72.2763 5.07520   6
   1   5  -6 64.7446 2.92263   3
   0  -5  -6 60.0318 5.64757   1
   0  -5   6 63.5394 4.88034   1
   0  -5   6 66.3501 4.37723   7
   0  -5  -6 57.0304 4.17057   7
   0  -5  -6 63.4706 4.39340   3
   0  -5   6 63.6170 3.47968   5
   0   5   6 62.2549 4.69702   6
   0   5  -6 60.8516 3.06955   4
   0   5  -6 55.4723 5.02442   1
   0   5   6 61.3405 4.32676   7
   1  -5   6 5.80194 1.48709   5
  -1  -5  -6 3.66662 1.36916   7
   1  -5   6 6.65322 1.68972   7
  -1  -5  -6 10.9033 3.03292   1
  -1  -5  -6 8.05945 2.12984   1
   1  -5   6 7.40621 2.51761   1
  -1  -5  -6 8.98823 1.96880   3
  -1   5  -6 8.78379 2.84984   1
   1   5   6 7.27521 1.70904   7
   1   5   6 7.00148 1.99895   6
  -2  -5  -6 0.26784 1.34748   1
  -2  -5  -6 0.81281 1.19540   3
   2  -5   6 2.38156 1.28451   7
  -2  -5  -6 0.56780 1.15738   4
   2  -5   6 -0.2023 0.96076   5
   2  -5   6 3.26388 1.86894   1
  -2   5  -6 -2.9477 1.99718   1
   2   5   6 -1.0778 0.98558   6
   3  -5   6 31.4761 3.08257   5
  -3  -5  -6 32.8596 2.74944   4
   3  -5   6 29.5666 3.38669   7
  -3  -5  -6 30.3492 3.66021   1
  -3  -5  -6 31.6928 2.96504   3
   3  -5   6 31.2664 4.87982   1
  -3   5  -6 38.1418 5.51107   1
   3   5   6 31.0387 3.55855   6
   4  -5   6 0.99848 1.35310   5
   4  -5   6 -2.5213 1.26923   7
  -4  -5  -6 -0.4857 1.02505   4
   4  -5   6 2.02558 2.25527   1
  -4  -5  -6 -0.8388 0.98785   3
   4   5   6 0.32677 1.54046   6
  -4   5  -6 9.28421 4.48135   1
  -5  -5  -6 1.14368 1.49515   3
  -5  -5  -6 2.16728 1.19922   4
   5  -5   6 7.26266 2.07152   5
   5  -5   6 -0.9296 1.18941   7
   5   5   6 -0.4961 1.54636   6
  -6  -5  -6 3.32367 1.48721   3
  -6  -5  -6 3.96045 1.51565   4
   6  -5   6 1.89261 2.02004   5
   6   5   6 4.28767 2.37751   6
   5  -6  -6 0.37011 1.97903   7
  -5   6   6 -2.1558 1.84706   6
   4  -6  -6 85.5292 5.72380   4
   4  -6  -6 64.5040 7.55061   1
   4  -6  -6 65.6502 5.33608   7
   4  -6  -6 63.5032 5.97565   5
  -4  -6   6 79.0650 4.54248   7
  -4   6   6 66.6684 6.20914   6
   3  -6  -6 130.898 7.63640   7
   3  -6  -6 139.436 8.90115   1
  -3  -6   6 123.454 6.96114   7
  -3  -6   6 135.446 6.36426   1
   3  -6  -6 134.929 7.51731   4
  -3   6   6 128.259 7.52960   6
   2  -6  -6 21.5542 3.28777   4
   2  -6  -6 20.5982 3.22892   7
   2  -6  -6 26.3499 4.84285   1
  -2  -6   6 28.1374 3.17664   7
  -2  -6   6 25.1219 2.42905   5
  -2   6   6 30.7638 3.71187   6
   1  -6  -6 8.00386 3.14584   1
   1  -6  -6 10.8884 2.58616   7
  -1  -6   6 10.4105 2.21515   7
  -1  -6   6 11.1538 1.92272   5
   1  -6  -6 11.4688 2.31051   4
  -1   6   6 10.4341 2.59691   6
   0  -6  -6 23.5050 2.98294   7
   0  -6  -6 23.7429 3.11959   3
   0  -6   6 25.3880 2.58170   5
   0  -6  -6 21.3982 2.78350   4
   0  -6   6 24.9146 3.30176   7
   0   6   6 23.8095 3.31589   6
   1  -6   6 4.39412 1.76405   7
   1  -6   6 0.65915 1.22860   5
  -1  -6  -6 0.69107 1.07843   4
  -1  -6  -6 1.91837 1.59248   3
  -1  -6  -6 0.80101 1.18823   7
   1   6   6 2.34498 1.64665   6
  -2  -6  -6 23.7756 2.92519   4
  -2  -6  -6 24.0599 3.00334   3
   2  -6   6 26.1441 3.71318   7
  -2  -6  -6 27.5613 3.08591   7
   3  -6   6 9.18214 2.49399   7
   3  -6   6 5.73896 1.89959   5
  -3  -6  -6 7.56081 1.75215   4
  -3  -6  -6 6.65165 1.67299   7
   3   6   6 4.64756 2.33313   6
  -4  -6  -6 0.62110 1.21339   3
  -4  -6  -6 0.96141 1.32342   4
   4  -6   6 -2.2023 1.58613   5
   4   6   6 -1.3173 1.88973   6
   5  -6   6 -1.4473 1.55740   5
  -5  -6  -6 -0.2974 1.35353   4
  -3  -7   6 48.8375 4.11385   7
  -2  -7   6 65.2416 5.20753   7
   2  -7  -6 64.6322 5.48731   4
   1  -7  -6 66.6055 5.22215   4
   0  -7   6 49.7989 4.72297   7
   1  -7   6 12.9658 3.42348   5
  -1  -7  -6 14.9167 2.80213   4
   2  -7   6 21.1911 4.26196   5
  -2  -7  -6 28.3175 3.39496   4
  10   0  -7 9.91001 3.53129   5
  10   0  -7 13.2439 3.05897   4
   9   0  -7 -0.7689 1.44594   4
   9   0  -7 0.59023 1.93904   5
   8   0  -7 38.9957 3.82561   5
  -7   0   7 1.58605 0.86383   7
   7   0  -7 0.90453 0.87272   1
   7   0  -7 2.53500 1.51898   5
   7   0  -7 -0.0386 1.06934   4
   6   0  -7 78.2717 4.20324   4
   6   0  -7 71.7939 3.57862   1
   6   0  -7 71.2703 4.00169   1
   6   0  -7 76.7994 4.19301   5
  -5   0   7 0.16391 0.43460   3
  -5   0   7 -0.3677 0.25842   6
  -5   0   7 1.23053 0.74216   7
   5   0  -7 -0.9300 0.72073   4
   5   0  -7 -0.7698 0.52913   1
   5   0  -7 0.12057 0.75710   1
  -5   0   7 -1.2018 0.42927   4
   5   0  -7 -0.7803 0.72810   5
   4   0  -7 104.237 4.22426   5
  -4   0   7 98.2149 3.38661   3
  -4   0   7 100.528 4.07354   7
   4   0  -7 99.0116 4.43300   1
  -4   0   7 95.6057 3.77609   4
  -4   0   7 102.630 3.51922   6
   4   0  -7 98.7811 4.83720   1
   4   0  -7 96.1826 4.28788   4
   3   0  -7 0.34114 0.47291   1
  -3   0   7 -0.2089 0.31093   3
  -3   0   7 -0.4113 0.39041   7
   3   0  -7 0.66629 0.43029   7
   3   0  -7 0.03552 0.41473   3
   3   0  -7 0.09867 0.43987   4
  -3   0   7 0.41871 0.60471   1
   3   0  -7 -0.2630 0.38144   7
  -3   0   7 0.61332 0.45528   6
   3   0  -7 0.30917 0.47982   5
   2   0  -7 21.9384 1.45617   3
   2   0  -7 24.8125 1.49688   5
  -2   0   7 22.3032 1.82076   7
  -2   0   7 21.2113 2.02066   1
   2   0  -7 24.4813 1.65987   7
  -2   0   7 25.1775 1.46597   3
  -2   0   7 25.1970 1.82762   6
   2   0  -7 24.9636 1.74596   4
  -1   0   7 -0.2402 0.40042   7
   1   0  -7 0.16322 0.34273   3
   1   0  -7 -0.0650 0.40691   7
   1   0  -7 -0.1474 0.34197   4
  -1   0   7 -0.2443 0.51055   1
  -1   0   7 0.70526 0.49463   6
   1   0  -7 -0.0037 0.43460   1
   0   0  -7 573.670 13.9896   5
   0   0   7 579.864 15.3821   6
   0   0  -7 569.198 16.6612   1
   0   0   7 593.033 15.4737   7
   0   0   7 553.130 14.5997   3
   0   0  -7 574.864 15.1378   7
   0   0  -7 583.741 14.4556   3
   0   0   7 596.177 16.4334   1
  -1   0  -7 -0.2743 0.49076   7
  -1   0  -7 0.22266 0.63855   1
   1   0   7 -1.1921 0.51842   7
  -1   0  -7 0.25687 0.41787   5
   1   0   7 0.04623 0.52954   6
   1   0   7 -0.4297 0.54969   1
  -1   0  -7 0.76842 0.59222   3
   1   0   7 -0.6677 0.43730   3
   2   0   7 1264.51 32.1978   1
  -2   0  -7 1269.13 30.1465   3
  -2   0  -7 1259.46 32.5051   1
  -2   0  -7 1225.59 29.9621   5
   2   0   7 1249.40 30.5379   7
   2   0   7 1252.38 30.8192   6
   3   0   7 -0.2234 0.50219   5
   3   0   7 -0.1749 0.54379   7
  -3   0  -7 0.81707 0.78218   3
  -3   0  -7 -0.2059 0.77998   5
   3   0   7 -0.6618 0.72193   6
   4   0   7 13.1556 1.96860   7
   4   0   7 10.9495 1.56127   5
   4   0   7 13.9053 2.18077   6
  -4   0  -7 11.2471 2.62280   1
   4   0   7 12.6351 2.33181   1
  -4   0  -7 11.2361 1.93128   3
  -5   0  -7 0.01768 1.10000   1
   5   0   7 0.95381 1.06918   6
   5   0   7 -0.4064 0.88802   7
   5   0   7 0.47808 0.80728   5
  -5   0  -7 0.36261 0.82224   3
   6   0   7 135.065 6.61059   6
   6   0   7 134.155 6.02886   7
   6   0   7 131.914 6.57163   5
  -6   0  -7 135.651 6.74901   3
   7   0   7 2.60152 1.59812   6
  -7   0  -7 1.17281 1.38070   3
   7   0   7 2.10390 1.30268   7
   8   0   7 174.383 9.76569   5
   8   0   7 157.797 7.70877   6
  10  -1  -7 4.06602 2.82330   4
  10   1  -7 8.18609 2.28144   5
   9  -1  -7 123.043 7.58194   5
   9  -1  -7 130.141 6.90372   4
   9   1  -7 130.250 6.94767   5
   8  -1  -7 4.73000 1.82404   1
   8  -1  -7 7.73942 2.03346   4
   8  -1  -7 4.65713 1.84814   5
   8   1  -7 6.08578 1.58707   4
   8   1  -7 8.96501 1.91336   5
  -7  -1   7 228.611 6.43283   3
   7  -1  -7 233.324 8.70667   1
  -7  -1   7 222.613 7.21067   7
  -7  -1   7 221.675 6.56332   3
   7  -1  -7 224.344 9.50306   5
  -7   1   7 232.517 8.65735   7
   7   1  -7 236.420 8.35818   5
   7   1  -7 234.987 7.82843   4
  -6  -1   7 0.73824 0.65467   7
  -6  -1   7 0.29859 0.38065   3
   6  -1  -7 0.88709 1.21892   4
   6  -1  -7 0.08023 0.90342   5
   6  -1  -7 0.52835 0.86277   1
   6  -1  -7 2.47392 1.14212   1
  -6  -1   7 0.05121 0.49854   4
   6   1  -7 -0.5056 0.58714   4
   6   1  -7 -0.6490 0.74209   5
   6   1  -7 -0.1563 0.39180   1
   6   1  -7 0.08302 0.39928   1
  -6   1   7 -0.1879 0.76525   7
   5  -1  -7 191.798 7.50148   1
  -5  -1   7 178.963 6.23672   5
  -5  -1   7 181.836 5.61678   4
   5  -1  -7 183.349 5.45896   7
   5  -1  -7 172.644 7.06812   4
   5  -1  -7 182.199 5.36023   7
  -5  -1   7 190.383 4.78442   3
  -5  -1   7 182.798 5.75943   7
   5  -1  -7 184.189 7.92135   1
   5  -1  -7 183.102 7.22676   5
   5   1  -7 182.288 6.10054   5
   5   1  -7 189.181 6.23114   4
  -5   1   7 183.463 6.11804   3
  -5   1   7 181.312 5.56602   6
   5   1  -7 180.513 6.01464   1
  -5   1   7 190.821 6.92018   7
  -4  -1   7 13.0424 0.74271   3
   4  -1  -7 11.1958 1.84228   1
   4  -1  -7 15.5995 2.17717   1
   4  -1  -7 12.2389 1.18745   7
  -4  -1   7 11.6617 1.22047   7
  -4  -1   7 12.0997 1.07037   6
   4  -1  -7 11.4686 1.78505   4
   4  -1  -7 11.1359 1.39074   7
   4  -1  -7 12.8078 1.76620   5
  -4   1   7 14.0347 1.57459   7
   4   1  -7 12.3054 1.15871   5
  -4   1   7 12.4994 1.30124   6
   4   1  -7 13.7132 1.43624   1
  -4   1   7 12.3670 1.32811   3
   4   1  -7 12.3659 1.39316   4
  -3  -1   7 253.218 6.50498   3
   3  -1  -7 268.581 8.41226   4
   3  -1  -7 247.215 7.92365   3
   3  -1  -7 267.399 8.25275   5
  -3  -1   7 266.070 7.59017   6
   3  -1  -7 257.504 7.75040   7
   3  -1  -7 257.949 7.75039   7
  -3  -1   7 273.859 8.37660   1
  -3  -1   7 268.953 7.66777   7
  -3   1   7 264.029 7.53098   3
  -3   1   7 265.521 8.41151   7
   3   1  -7 272.478 8.36665   1
  -3   1   7 260.241 7.90386   6
   3   1  -7 264.023 6.56310   5
  -3   1   7 259.762 7.86779   4
   3   1  -7 273.043 7.51721   4
   2  -1  -7 733.767 18.1878   4
  -2  -1   7 718.116 17.8445   7
   2  -1  -7 717.052 18.0580   7
  -2  -1   7 723.957 18.6816   1
   2  -1  -7 715.907 19.4123   1
   2  -1  -7 726.780 17.8626   3
   2   1  -7 715.322 16.6056   3
  -2   1   7 711.711 18.1551   6
   2   1  -7 716.336 18.8255   1
  -2   1   7 702.976 18.4507   7
  -2   1   7 705.413 19.8008   1
   2   1  -7 716.343 17.2233   4
  -2   1   7 715.630 17.4879   3
   2   1  -7 729.354 17.1641   7
  -1  -1   7 126.016 4.68128   7
   1  -1  -7 120.680 4.40071   3
  -1  -1   7 115.232 5.14208   1
   1  -1  -7 117.173 4.61190   7
   1  -1  -7 121.332 5.57812   1
   1  -1  -7 117.776 4.47419   4
  -1   1   7 115.703 4.82792   6
  -1   1   7 122.330 4.90792   7
   1   1  -7 113.834 4.30950   7
  -1   1   7 120.342 4.35532   3
   1   1  -7 119.170 3.71991   3
  -1   1   7 113.406 5.52996   1
   0  -1  -7 359.680 11.5450   1
   0  -1   7 362.978 11.3281   1
   0  -1  -7 353.068 9.70429   3
   0  -1  -7 353.907 9.90238   4
   0  -1   7 346.253 10.3665   7
   0  -1  -7 325.916 10.0483   7
   0   1   7 342.016 9.80587   3
   0   1   7 343.588 10.3322   7
   0   1  -7 334.543 8.47719   5
   0   1   7 357.075 10.4899   6
   0   1   7 366.008 11.6088   1
   0   1  -7 356.309 9.38984   3
   0   1  -7 356.583 11.5231   1
  -1  -1  -7 17.4113 1.60405   3
   1  -1   7 16.9001 2.09592   1
   1  -1   7 16.8685 1.87747   7
  -1  -1  -7 21.2857 2.29735   1
  -1  -1  -7 15.2813 1.46469   5
  -1   1  -7 15.9670 1.33727   5
   1   1   7 14.4835 1.75530   7
  -1   1  -7 16.8020 1.81933   7
   1   1   7 14.2511 1.91630   1
  -1   1  -7 19.0760 2.30874   1
   1   1   7 13.5370 1.61075   3
   1   1   7 16.3346 1.89486   6
  -2  -1  -7 100.900 5.53018   1
   2  -1   7 98.0351 3.87042   5
   2  -1   7 101.835 4.73500   7
  -2  -1  -7 101.680 4.32941   3
  -2  -1  -7 95.9759 4.39717   5
   2  -1   7 105.935 5.66777   1
   2   1   7 106.261 4.87235   6
   2   1   7 98.0853 4.55148   7
   2   1   7 99.2917 5.40742   1
  -2   1  -7 98.2415 4.41288   3
  -2   1  -7 102.348 5.87571   1
  -2   1  -7 97.5288 4.15634   5
   3  -1   7 0.76080 0.73415   7
   3  -1   7 -0.5966 0.61224   5
   3  -1   7 0.50006 0.80019   1
  -3  -1  -7 0.12473 0.60900   3
  -3  -1  -7 1.49377 1.14702   1
   3   1   7 1.23326 0.85926   7
   3   1   7 0.86458 0.77694   6
  -3   1  -7 1.03487 0.63831   5
  -3   1  -7 -0.2595 0.83510   1
  -3   1  -7 1.55506 0.99736   3
   3   1   7 0.69295 0.72782   1
   4  -1   7 2.62203 1.03301   5
   4  -1   7 2.28813 1.07620   7
  -4  -1  -7 -0.0124 1.02636   1
  -4  -1  -7 2.60942 1.19260   3
   4  -1   7 1.31574 0.98916   1
  -4   1  -7 -0.1553 0.71519   3
   4   1   7 1.66591 0.97363   7
   4   1   7 1.40945 1.15283   1
  -4   1  -7 0.40527 1.05062   1
   4   1   7 1.39411 1.09329   6
   5  -1   7 2.42701 1.40195   1
   5  -1   7 5.16780 1.45001   5
  -5  -1  -7 4.47851 1.77285   1
   5  -1   7 3.15515 1.18341   7
   5  -1   7 3.87649 1.47771   6
  -5  -1  -7 4.27370 1.30965   3
   5   1   7 5.68610 1.54661   7
   5   1   7 2.22437 1.18077   1
  -5   1  -7 5.81885 2.36738   1
   5   1   7 2.22273 1.31596   6
  -5   1  -7 5.13515 1.43904   3
  -6  -1  -7 574.941 17.3654   3
   6  -1   7 579.148 17.4996   6
   6  -1   7 567.809 17.4282   5
   6  -1   7 586.898 16.9743   7
   6   1   7 556.411 17.3213   6
   6   1   7 567.515 16.0052   7
  -6   1  -7 590.663 17.9852   3
   7  -1   7 47.3582 4.17688   6
   7  -1   7 55.4881 4.04847   7
   7  -1   7 55.3681 4.43961   5
  -7  -1  -7 55.5814 5.01802   3
   7   1   7 49.3904 3.30163   7
   7   1   7 57.2640 4.39077   6
   8  -1   7 5.57481 2.11453   6
   8  -1   7 7.55785 2.11922   7
   8  -1   7 7.00300 2.69868   5
   8   1   7 4.72381 2.11023   6
   9  -2  -7 1.93237 2.41913   5
   9  -2  -7 0.58034 2.11418   4
   9   2  -7 2.95326 1.91173   5
   8  -2  -7 3.84406 1.97746   5
   8  -2  -7 4.21909 1.81836   4
   8   2  -7 4.01401 1.86552   5
  -7  -2   7 148.460 4.74780   7
   7  -2  -7 150.540 4.67055   7
   7  -2  -7 156.294 7.56594   4
   7  -2  -7 157.057 7.70992   1
   7  -2  -7 151.491 7.74625   5
   7   2  -7 150.481 6.02655   5
   6  -2  -7 65.9532 4.58873   4
  -6  -2   7 66.6390 3.62941   5
   6  -2  -7 67.4102 3.37233   7
   6  -2  -7 66.2925 2.94358   6
  -6  -2   7 66.5828 2.67565   7
   6  -2  -7 77.2062 4.96827   5
   6  -2  -7 72.5227 6.28362   1
   6  -2  -7 66.3456 4.77449   1
   6   2  -7 71.2432 3.40883   5
  -6   2   7 65.4325 3.16243   6
  -6   2   7 69.9041 4.44812   7
   6   2  -7 70.7861 2.75828   4
  -5  -2   7 74.2601 2.59919   6
   5  -2  -7 53.3346 4.24541   1
   5  -2  -7 68.5646 4.48866   4
   5  -2  -7 70.2034 5.23568   1
   5  -2  -7 69.9057 3.59040   7
  -5  -2   7 69.2017 3.26531   5
  -5  -2   7 71.4885 2.80003   7
   5  -2  -7 71.9860 3.42585   7
   5  -2  -7 72.0442 4.47223   5
   5  -2  -7 69.0112 3.20414   6
  -5   2   7 71.3985 4.25006   7
   5   2  -7 70.9177 2.66374   4
  -5   2   7 74.3710 3.53493   6
  -4  -2   7 7.25620 1.14197   6
   4  -2  -7 3.82529 1.32710   5
   4  -2  -7 6.24071 1.19362   7
   4  -2  -7 7.45496 1.40655   6
  -4  -2   7 6.54445 0.85788   5
   4  -2  -7 4.57097 1.51683   1
  -4  -2   7 6.91309 0.95032   7
   4  -2  -7 6.95723 1.39170   7
  -4  -2   7 5.93895 0.91467   1
   4  -2  -7 5.21507 1.45212   4
   4  -2  -7 5.10660 1.60164   1
   4   2  -7 6.01165 0.82223   4
  -4   2   7 6.99144 1.58844   6
  -4   2   7 5.47726 1.31117   7
   4   2  -7 6.44026 1.01461   1
  -3  -2   7 41.1020 2.28845   7
   3  -2  -7 35.4391 2.68099   3
   3  -2  -7 40.8098 3.35906   1
   3  -2  -7 40.6730 2.54403   6
   3  -2  -7 36.8814 3.60175   1
  -3  -2   7 44.1456 2.49453   1
   3  -2  -7 42.2966 2.99226   4
  -3  -2   7 41.0211 2.50489   6
   3  -2  -7 40.9056 2.73276   7
   3  -2  -7 39.2415 2.96781   5
  -3   2   7 38.3725 2.66796   6
   3   2  -7 41.2514 2.63846   1
   3   2  -7 38.4701 1.78173   4
  -3   2   7 44.6850 3.12752   7
   2  -2  -7 56.4090 3.17654   7
  -2  -2   7 58.1674 2.95359   7
   2  -2  -7 59.9146 3.39289   4
   2  -2  -7 54.5993 3.10933   6
   2  -2  -7 55.9283 3.22215   3
   2  -2  -7 54.9724 3.89661   1
  -2   2   7 53.9045 3.26970   6
   2   2  -7 59.1661 2.05886   7
  -2   2   7 58.7376 3.49488   7
   2   2  -7 55.6846 3.42711   1
   2   2  -7 59.6871 2.26326   4
   1  -2  -7 1.15607 0.70099   3
  -1  -2   7 1.70681 0.73312   7
   1  -2  -7 2.12312 0.97434   1
  -1  -2   7 0.40636 0.63441   1
   1  -2  -7 0.60034 0.59005   4
  -1   2   7 0.01879 0.54808   6
   1   2  -7 1.91351 0.51200   3
  -1   2   7 0.34804 0.76860   7
  -1   2   7 0.49956 0.72022   1
   1   2  -7 2.39759 0.76219   7
   1   2  -7 1.32224 0.89850   1
   0  -2   7 261.602 9.42843   1
   0  -2  -7 271.117 9.74973   1
   0  -2   7 265.657 8.53711   7
   0  -2  -7 261.994 8.20259   4
   0  -2  -7 260.511 8.15613   3
   0   2   7 260.719 8.89453   6
   0   2  -7 262.092 9.83830   1
   0   2  -7 266.852 7.48627   3
   0   2   7 262.836 8.69737   7
   0   2   7 260.527 9.94572   1
   0   2  -7 259.289 7.87272   4
  -1  -2  -7 25.3200 2.60352   1
  -1  -2  -7 23.1562 2.04567   3
  -1  -2  -7 24.8357 2.00395   4
   1  -2   7 27.2679 1.53361   5
   1  -2   7 25.7355 2.46182   7
   1  -2   7 31.4657 2.92475   1
   1   2   7 20.8306 2.70099   1
  -1   2  -7 28.7909 2.17685   4
  -1   2  -7 24.7381 2.27476   3
   1   2   7 25.2834 2.26114   7
   1   2   7 26.5899 2.52457   6
  -1   2  -7 23.7842 4.29960   1
  -2  -2  -7 1502.72 38.2076   1
   2  -2   7 1503.55 38.9072   1
   2  -2   7 1514.97 35.3651   5
  -2  -2  -7 1516.04 35.8608   3
   2  -2   7 1494.98 37.0181   7
   2   2   7 1504.77 38.2071   1
  -2   2  -7 1525.95 39.6432   1
  -2   2  -7 1502.01 36.3241   3
   2   2   7 1504.19 36.3038   7
   2   2   7 1546.33 37.0399   6
  -2   2  -7 1531.75 35.6898   5
   3  -2   7 5.09932 1.69757   1
   3  -2   7 2.62552 1.03387   5
   3  -2   7 4.16320 1.30037   7
  -3  -2  -7 2.98043 0.98835   3
  -3  -2  -7 1.93481 1.37062   1
  -3   2  -7 3.23778 1.57000   1
   3   2   7 2.16314 1.18554   1
  -3   2  -7 3.88388 1.10212   5
   3   2   7 3.59343 1.34347   6
  -3   2  -7 2.70082 1.19461   3
   3   2   7 3.75657 1.10218   7
   4  -2   7 5.00506 1.83812   1
  -4  -2  -7 6.47323 1.86537   1
   4  -2   7 6.31949 1.50668   5
   4  -2   7 6.44138 1.72082   7
  -4   2  -7 4.87815 1.96644   1
   4   2   7 6.81767 1.58382   7
  -4   2  -7 4.79762 1.45126   3
   4   2   7 6.61585 1.64352   6
  -5  -2  -7 1.99129 1.13102   3
   5  -2   7 3.41281 1.52261   7
   5  -2   7 2.22105 1.82330   1
   5  -2   7 2.72373 1.20051   5
  -5   2  -7 5.13385 2.26720   1
   5   2   7 4.30307 1.52340   6
   5   2   7 2.67298 1.18948   7
  -5   2  -7 0.36942 1.20092   3
   6  -2   7 36.8647 3.49273   7
   6  -2   7 34.6728 3.31065   5
  -6  -2  -7 33.4584 3.34865   3
  -6   2  -7 39.0244 3.75939   3
   6   2   7 35.8564 3.53901   6
   6   2   7 30.8507 2.49745   7
   7  -2   7 9.10575 2.39529   5
  -7  -2  -7 15.0241 2.43941   3
   7  -2   7 10.6956 2.15658   7
   7  -2   7 7.91331 2.34630   6
   7   2   7 7.41471 2.27926   6
  -7   2  -7 9.34890 2.14399   3
   8  -2   7 8.33142 2.26985   7
   8  -2   7 7.62799 2.21256   6
   8   2   7 7.63141 2.51677   6
   8  -3  -7 5.63321 2.65251   5
   8  -3  -7 4.49714 2.03165   4
   7  -3  -7 23.4585 2.45361   7
   7  -3  -7 20.7288 3.43328   5
   7  -3  -7 14.9373 2.95670   4
  -6  -3   7 52.4926 3.22627   5
   6  -3  -7 56.9295 4.90502   1
   6  -3  -7 58.2537 4.57608   5
  -6  -3   7 56.4238 2.21945   7
   6  -3  -7 58.4748 4.52560   4
   6  -3  -7 56.1221 3.63651   7
  -6   3   7 52.7618 4.20367   7
  -6   3   7 59.8875 3.53760   6
  -5  -3   7 1.78962 0.74372   6
   5  -3  -7 2.66549 1.55857   4
   5  -3  -7 3.79431 1.86846   1
   5  -3  -7 1.94484 1.52233   1
  -5  -3   7 3.34429 0.73745   7
  -5  -3   7 2.72951 0.80878   5
   5  -3  -7 2.82591 1.26762   7
  -5   3   7 2.61258 1.20466   6
  -5   3   7 2.26238 1.56276   7
  -4  -3   7 20.7389 1.61097   7
   4  -3  -7 18.0385 2.86596   1
   4  -3  -7 17.0698 2.42892   5
   4  -3  -7 19.9547 2.42710   7
   4  -3  -7 19.1699 3.26361   1
  -4  -3   7 20.3762 1.99303   6
  -4  -3   7 15.2817 1.24775   5
  -4  -3   7 19.0137 1.26723   1
   4  -3  -7 14.2956 2.48760   4
  -4   3   7 20.6303 2.48141   7
  -4   3   7 19.2448 2.22965   6
   4   3  -7 19.3198 1.42081   1
   3  -3  -7 887.555 23.0625   7
   3  -3  -7 866.257 26.1109   1
   3  -3  -7 891.594 25.2288   1
  -3  -3   7 863.494 22.9339   6
  -3  -3   7 905.162 22.0251   1
   3  -3  -7 876.591 23.5600   4
   3  -3  -7 883.698 23.6918   5
  -3  -3   7 910.492 21.7700   7
  -3   3   7 880.886 23.7465   7
   3   3  -7 898.513 22.9206   1
  -3   3   7 892.807 23.3011   6
   2  -3  -7 89.6760 4.68103   3
   2  -3  -7 92.9597 5.57592   1
  -2  -3   7 93.9203 4.53587   1
   2  -3  -7 89.1709 7.39683   1
   2  -3  -7 93.1831 4.59518   7
   2  -3  -7 99.4111 4.89199   4
  -2   3   7 88.1171 4.85560   7
  -2   3   7 92.3833 4.84621   6
   2   3  -7 93.9455 2.91156   4
   2   3  -7 91.7039 4.93712   1
   2   3  -7 90.1545 2.70431   4
   1  -3  -7 116.246 5.19031   4
   1  -3  -7 117.713 6.27563   1
  -1  -3   7 121.919 5.08079   7
   1  -3  -7 116.357 5.21383   3
   1  -3  -7 120.172 6.77126   1
  -1  -3   7 111.480 5.49063   1
   1   3  -7 111.935 4.18354   7
  -1   3   7 121.908 5.66742   7
  -1   3   7 112.311 5.49462   6
   1   3  -7 113.230 3.66943   3
   1   3  -7 118.461 6.08966   1
   1   3  -7 116.762 4.05167   4
   0  -3   7 5.80404 1.50825   7
   0  -3  -7 6.73539 1.46387   4
   0  -3   7 10.2643 1.93382   1
   0  -3  -7 9.06372 1.85107   1
   0  -3  -7 7.49878 1.41287   3
   0  -3   7 6.64791 0.71760   5
   0   3  -7 7.92093 1.34969   7
   0   3   7 6.36864 1.71609   6
   0   3  -7 6.47950 1.07851   3
   0   3   7 6.60786 1.45235   7
   0   3  -7 6.14543 1.09342   4
   0   3  -7 4.44502 1.37988   1
  -1  -3  -7 294.606 11.1906   1
   1  -3   7 306.487 8.51210   5
  -1  -3  -7 307.356 9.57543   4
   1  -3   7 305.374 10.3125   7
  -1  -3  -7 301.329 9.67220   3
   1   3   7 308.421 10.0983   7
   1   3   7 292.671 10.5182   6
  -1   3  -7 308.948 9.21529   3
  -1   3  -7 308.702 12.1458   1
  -1   3  -7 304.989 9.58622   4
   1   3   7 314.130 11.7978   1
   2  -3   7 9.77016 1.46977   5
   2  -3   7 5.17813 1.73039   1
   2  -3   7 7.55965 1.73560   7
  -2  -3  -7 9.48261 1.92020   1
  -2  -3  -7 8.34795 1.44797   4
  -2  -3  -7 9.11407 1.54750   3
   2   3   7 7.96252 1.51084   7
  -2   3  -7 10.9472 2.76491   1
   2   3   7 7.47478 1.89437   6
   2   3   7 11.3529 2.15504   1
  -3  -3  -7 1.99117 1.39201   1
   3  -3   7 2.21539 0.98964   5
   3  -3   7 2.65461 1.38158   7
   3  -3   7 1.51026 1.59904   1
   3   3   7 3.18259 1.20914   7
  -3   3  -7 1.12345 2.12297   1
   3   3   7 3.54632 1.02239   1
   3   3   7 0.98917 1.02017   6
   4  -3   7 5.22357 1.44491   5
  -4  -3  -7 5.27560 1.59730   1
   4  -3   7 3.23270 1.97885   1
   4  -3   7 2.93693 1.59683   7
  -4  -3  -7 4.02449 1.33914   3
   4   3   7 4.84165 1.81772   1
   4   3   7 6.22157 1.75956   6
  -4   3  -7 2.61747 2.05902   1
   4   3   7 4.51689 1.27797   7
  -5  -3  -7 10.1890 1.88446   3
   5  -3   7 7.56560 1.77006   5
   5  -3   7 6.26106 2.21143   1
   5  -3   7 6.61389 1.82098   7
  -5   3  -7 9.41961 2.60151   1
  -5   3  -7 4.58303 1.61535   3
   5   3   7 9.41502 2.21552   6
   5   3   7 5.87223 1.32604   7
  -6  -3  -7 3.74211 1.14788   3
   6  -3   7 4.53137 1.64243   5
   6  -3   7 2.58128 1.43342   7
   6   3   7 0.74726 1.63187   6
  -6   3  -7 5.11421 1.70561   3
   7  -3   7 -1.5638 1.95918   7
   7  -3   7 2.24726 2.12488   5
  -7  -3  -7 3.06341 1.70738   3
   7   3   7 0.86989 1.65937   6
   8   3   7 3.14229 2.36818   6
   8  -4  -7 17.0721 3.70495   7
   7  -4  -7 126.148 6.33513   7
   7  -4  -7 124.971 7.57923   4
   7  -4  -7 141.446 8.45329   5
   6  -4  -7 2.42877 1.57624   5
   6  -4  -7 -1.3664 1.20056   7
  -6  -4   7 -1.3328 0.58174   7
   6  -4  -7 -0.0502 1.49838   4
  -6   4   7 0.20443 1.10702   6
   5  -4  -7 26.4168 3.93012   1
   5  -4  -7 28.8030 3.15053   7
   5  -4  -7 16.4690 3.46838   1
  -5  -4   7 24.1123 1.85194   7
   5  -4  -7 27.7237 3.59736   5
   5  -4  -7 23.9463 3.15626   4
  -5   4   7 27.5300 2.91343   6
  -5   4   7 24.4658 3.16588   7
   4  -4  -7 14.7518 2.95104   1
   4  -4  -7 17.8945 2.73154   4
  -4  -4   7 15.2205 1.62903   7
  -4  -4   7 16.3365 1.17028   1
   4  -4  -7 17.3499 3.57391   1
  -4  -4   7 14.4084 1.43932   5
   4  -4  -7 20.5935 2.71812   5
   4  -4  -7 15.9800 2.57426   7
  -4   4   7 13.8937 2.44221   7
   4   4  -7 12.4348 1.21706   1
  -4   4   7 17.8718 2.63764   6
   3  -4  -7 1.17188 1.25631   4
  -3  -4   7 0.56544 0.78267   1
   3  -4  -7 1.72708 1.70041   1
   3  -4  -7 1.66976 1.57310   1
  -3  -4   7 1.91740 0.82172   7
  -3   4   7 1.50734 1.27637   6
  -3   4   7 -0.4901 0.91512   7
  -2  -4   7 74.1161 2.54689   5
   2  -4  -7 73.7497 6.11233   1
   2  -4  -7 75.8657 5.49881   4
  -2  -4   7 75.2567 4.03121   7
   2  -4  -7 79.9221 4.66271   7
  -2  -4   7 73.4035 2.47583   5
  -2  -4   7 69.1137 4.23462   1
  -2   4   7 74.1768 4.78587   6
  -2   4   7 65.7481 4.51481   7
   2   4  -7 73.4914 4.79747   1
   1  -4  -7 32.4947 2.95001   7
   1  -4  -7 30.3910 2.75060   4
   1  -4  -7 30.5557 3.43402   1
   1  -4  -7 27.4377 2.71586   3
  -1  -4   7 29.7681 2.80607   1
  -1  -4   7 29.0600 2.64598   7
  -1  -4   7 27.7821 1.55273   5
   1  -4  -7 33.0566 3.69926   1
   1   4  -7 27.0270 1.64992   3
   1   4  -7 27.3498 1.66363   4
   1   4  -7 22.9843 3.98221   1
  -1   4   7 31.9502 3.10188   6
  -1   4   7 26.6060 2.94055   7
   1   4  -7 32.1757 1.73020   3
   1   4  -7 28.0115 1.77874   7
   0  -4  -7 10.1778 1.77019   4
   0  -4  -7 10.1751 2.44368   1
   0  -4   7 12.2408 2.27124   1
   0  -4  -7 10.3219 2.13726   1
   0  -4  -7 11.5969 2.21591   3
   0  -4   7 9.32042 1.85112   7
   0  -4   7 11.5896 1.22265   5
   0   4  -7 9.02858 1.53638   7
   0   4  -7 13.0019 1.51712   4
   0   4   7 10.3006 2.09014   7
   0   4   7 9.93681 2.44971   6
   1  -4   7 331.501 12.7275   1
  -1  -4  -7 341.837 10.7350   4
   1  -4   7 334.017 9.59878   5
  -1  -4  -7 329.577 12.5615   1
  -1  -4  -7 323.879 13.2829   1
  -1  -4  -7 274.858 11.6117   3
   1  -4   7 360.295 11.6320   7
   1   4   7 334.624 12.1907   6
  -1   4  -7 337.875 13.8089   1
   1   4   7 345.318 11.2307   7
   2  -4   7 199.217 9.46809   1
   2  -4   7 187.746 8.23887   7
  -2  -4  -7 184.663 7.44421   3
   2  -4   7 188.975 6.79838   5
  -2  -4  -7 178.366 8.68224   1
  -2  -4  -7 191.654 7.27672   4
   2   4   7 185.110 7.48437   7
   2   4   7 182.995 8.40767   6
  -2   4  -7 187.298 10.2316   1
   3  -4   7 75.8277 6.06433   1
  -3  -4  -7 73.4253 4.12890   4
   3  -4   7 71.6439 4.15496   5
  -3  -4  -7 74.3128 4.31210   3
   3  -4   7 71.3815 4.94091   7
  -3   4  -7 67.0675 6.57060   1
   3   4   7 76.4143 4.33057   7
   3   4   7 72.1010 5.07091   6
   4  -4   7 0.89218 1.57818   1
   4  -4   7 -0.4946 1.15386   5
   4  -4   7 1.26068 1.11814   7
  -4  -4  -7 2.47264 1.18037   4
  -4  -4  -7 -1.0069 0.93113   3
   4   4   7 0.66663 1.21609   6
  -4   4  -7 -0.8219 2.46830   1
   4   4   7 1.32345 1.14689   7
   5  -4   7 4.31838 1.62028   5
   5  -4   7 2.97158 1.86378   7
  -5  -4  -7 2.06122 1.14964   3
  -5  -4  -7 5.28463 1.43792   4
   5  -4   7 5.31319 2.87318   1
  -5   4  -7 6.09471 4.62862   1
   5   4   7 4.20018 2.05075   6
   5   4   7 1.09049 1.14990   7
   6  -4   7 1.96035 1.82845   7
   6  -4   7 3.19119 1.62362   5
  -6  -4  -7 -1.2247 1.20715   3
  -6  -4  -7 1.30071 1.08620   4
   6   4   7 -1.5097 1.68521   6
   7   4   7 35.6022 3.99495   6
   6  -5  -7 13.8045 3.38467   5
   6  -5  -7 16.2344 3.09671   4
   6  -5  -7 15.3903 2.86418   7
  -6   5   7 14.9886 2.54091   6
  -5  -5   7 38.9109 2.67935   7
   5  -5  -7 35.1052 3.89703   7
   5  -5  -7 38.0512 4.67826   5
  -5   5   7 26.1193 3.25851   6
   4  -5  -7 159.583 10.2068   1
   4  -5  -7 185.737 8.49412   7
   4  -5  -7 163.086 9.63680   1
   4  -5  -7 172.129 8.70828   5
   4  -5  -7 157.811 8.23158   4
  -4  -5   7 173.943 6.53218   7
  -4  -5   7 172.130 5.28724   1
  -4   5   7 166.503 8.19304   6
   3  -5  -7 132.293 8.56428   1
   3  -5  -7 142.498 7.39853   4
   3  -5  -7 148.204 9.82419   1
   3  -5  -7 133.289 7.16517   7
   3  -5  -7 141.359 7.61121   5
  -3  -5   7 145.704 6.13913   1
  -3  -5   7 146.152 6.19931   7
  -3   5   7 134.618 7.36953   6
  -3   5   7 133.979 7.24752   7
   3   5  -7 150.452 6.74621   1
   2  -5  -7 3.12659 2.30357   1
  -2  -5   7 3.54613 0.91086   5
  -2  -5   7 1.56511 1.21200   1
   2  -5  -7 3.22488 1.77545   1
   2  -5  -7 2.04456 1.56792   4
  -2  -5   7 3.45058 0.87696   5
   2  -5  -7 1.70976 1.47254   7
  -2   5   7 5.50310 1.97165   6
   2   5  -7 1.57321 1.70526   1
  -2   5   7 3.65124 1.55035   7
  -1  -5   7 1.55959 1.28818   1
  -1  -5   7 0.83237 1.16576   7
   1  -5  -7 0.32403 1.11108   4
   1  -5  -7 0.23201 2.00783   1
   1  -5  -7 -0.2025 1.24163   7
  -1  -5   7 0.91354 0.73838   5
   1  -5  -7 1.34676 1.53601   1
   1  -5  -7 1.12448 1.18564   3
   1   5  -7 0.83964 0.72866   3
   1   5  -7 2.66363 1.98033   1
  -1   5   7 0.56766 1.16650   6
  -1   5   7 1.03854 1.13048   7
   0  -5  -7 28.7095 4.45230   1
   0  -5   7 35.5988 3.23563   7
   0  -5   7 28.2287 3.49294   1
   0  -5  -7 28.8594 3.03463   3
   0  -5  -7 33.6099 3.94414   1
   0  -5  -7 31.6408 3.22367   4
   0  -5   7 28.9147 2.21335   5
   0  -5  -7 32.4243 3.32654   7
   0   5   7 31.4393 3.15957   7
   0   5   7 31.1088 3.63293   6
   0   5  -7 17.8623 3.73021   1
  -1  -5  -7 15.1831 2.49349   3
  -1  -5  -7 18.6000 2.39727   4
   1  -5   7 13.3430 2.53954   7
  -1  -5  -7 13.1845 2.97403   1
   1  -5   7 14.7420 1.91853   5
   1  -5   7 15.2009 2.79147   1
   1   5   7 14.6010 2.66724   6
  -1   5  -7 11.6649 3.44844   1
   1   5   7 14.6435 2.39657   7
  -2  -5  -7 8.21043 2.77419   1
  -2  -5  -7 9.81269 1.84824   4
  -2  -5  -7 11.3446 2.19313   3
   2  -5   7 7.74578 1.99415   7
   2  -5   7 11.9742 2.69645   1
   2  -5   7 10.0548 1.86047   5
   2   5   7 9.75571 2.40658   6
   2   5   7 9.40940 1.97028   7
  -2   5  -7 8.38584 3.71191   1
   3  -5   7 14.6729 2.90646   7
   3  -5   7 20.7236 2.48067   5
  -3  -5  -7 22.3668 2.29863   4
   3  -5   7 19.9084 3.90303   1
  -3  -5  -7 22.7613 2.77759   3
  -3   5  -7 15.2338 4.74945   1
   3   5   7 18.7183 3.37011   6
   4  -5   7 -1.4146 1.37481   5
  -4  -5  -7 1.09847 1.06285   3
  -4  -5  -7 2.28274 1.34076   4
   4   5   7 0.67846 1.88293   6
   5  -5   7 3.76720 1.72941   7
  -5  -5  -7 5.95122 1.73241   3
   5  -5   7 2.43528 1.97809   5
  -5  -5  -7 5.06881 1.61791   4
   5   5   7 1.43793 2.06447   6
  -6  -5  -7 34.8045 3.24745   4
  -5   6   7 4.57882 1.93135   6
   4  -6  -7 30.2431 3.74833   7
   4  -6  -7 29.4076 3.84430   5
   4  -6  -7 28.0890 3.89066   4
  -4  -6   7 25.7698 2.88689   7
  -4   6   7 30.5029 3.74856   6
   3  -6  -7 0.40205 1.44778   5
   3  -6  -7 -1.2444 1.55217   4
  -3  -6   7 3.10341 1.50241   7
   3  -6  -7 -1.7677 1.48815   7
   2  -6  -7 21.2766 3.35259   4
  -2  -6   7 34.1945 3.38784   7
  -2  -6   7 25.3146 2.80406   5
  -1  -6   7 63.4768 3.63955   5
  -1  -6   7 74.8604 4.97416   7
   1  -6  -7 70.2767 5.21425   4
   1  -6  -7 66.5575 5.10356   7
   0  -6   7 55.0000 3.42513   5
   0  -6  -7 46.3295 4.71645   3
   0  -6  -7 52.9610 4.43605   4
   0  -6  -7 55.0600 4.59325   7
   0  -6   7 54.3695 4.38069   7
   1  -6   7 0.85949 1.53697   7
  -1  -6  -7 1.02979 1.52609   7
   1  -6   7 0.90074 1.19375   5
  -1  -6  -7 3.61194 1.63611   4
   1   6   7 -0.2667 1.49871   6
  -2  -6  -7 38.5284 3.69093   4
   2  -6   7 40.0460 3.50402   5
  -2  -6  -7 36.1062 3.69637   3
   2  -6   7 36.9833 4.96066   7
   2   6   7 38.8851 4.43209   6
   3  -6   7 4.47258 1.92243   5
  -3  -6  -7 3.35763 1.72187   4
  -3  -6  -7 5.37054 1.90180   3
   3  -6   7 2.57174 1.62059   7
   3   6   7 2.53580 2.72448   6
   4  -6   7 8.23492 2.18712   5
   5  -6   7 4.35220 2.22804   5
  -5  -6  -7 2.86443 1.72313   4
  -3  -7   7 3.08841 2.07285   7
   1  -7  -7 30.9936 4.09799   4
  -1  -7   7 41.6169 4.33493   7
   0  -7  -7 55.8993 4.78304   4
   0  -7   7 57.8651 5.84591   7
  -1  -7  -7 47.0952 4.32203   4
  -2  -7  -7 19.3988 3.02645   4
  10   0  -8 106.221 8.23497   5
   9   0  -8 1.17091 1.78329   4
   9   0  -8 3.00579 2.00560   5
  -8   0   8 471.026 14.1172   7
   8   0  -8 466.053 14.7238   4
   8   0  -8 486.986 15.2515   5
  -7   0   8 -0.7845 0.78766   7
  -7   0   8 0.25539 0.73152   3
   7   0  -8 1.45916 0.96441   1
   7   0  -8 0.68917 1.31544   5
   7   0  -8 1.33341 1.23488   4
   6   0  -8 55.7086 3.74814   1
   6   0  -8 58.0390 3.70495   5
   6   0  -8 60.9853 3.42734   1
  -6   0   8 64.8903 3.48719   7
   6   0  -8 60.0944 3.81845   4
  -5   0   8 1.02823 0.71310   7
  -5   0   8 -0.3811 0.38138   6
   5   0  -8 0.73635 0.81567   1
   5   0  -8 0.89066 0.91578   5
   5   0  -8 0.56061 0.82264   4
  -5   0   8 0.18255 0.40831   3
   4   0  -8 761.783 19.3799   4
  -4   0   8 739.940 18.2851   6
   4   0  -8 734.833 17.1848   7
   4   0  -8 774.357 19.9498   1
   4   0  -8 737.841 17.1717   7
   4   0  -8 742.991 20.4252   1
   4   0  -8 763.578 18.7869   5
  -4   0   8 740.790 17.8470   3
  -4   0   8 749.392 19.1885   7
  -3   0   8 0.39412 0.56576   7
  -3   0   8 -0.0786 0.48987   6
  -3   0   8 0.31377 0.32868   3
   3   0  -8 0.18001 0.55452   5
  -3   0   8 0.02010 0.61024   1
   3   0  -8 1.03139 0.70746   1
   3   0  -8 -0.1967 0.43681   4
   3   0  -8 0.55901 0.55120   3
   3   0  -8 -0.1071 0.54847   7
   3   0  -8 0.61634 0.52386   7
   2   0  -8 71.1506 3.02429   3
  -2   0   8 73.7601 3.04877   3
   2   0  -8 78.4669 3.41034   4
  -2   0   8 73.2078 3.66672   7
   2   0  -8 77.2489 2.92195   5
  -2   0   8 75.9956 4.30808   1
   2   0  -8 72.1849 3.31053   7
  -1   0   8 -0.5152 0.58292   7
  -1   0   8 -0.4787 0.41965   3
   1   0  -8 -0.2125 0.54046   7
   1   0  -8 0.26179 0.66998   1
  -1   0   8 -0.1113 0.46492   1
  -1   0   8 -0.3725 0.42413   6
   1   0  -8 0.02618 0.50568   4
   1   0  -8 0.20185 0.28723   5
   1   0  -8 -0.1086 0.35404   3
   0   0  -8 56.1506 3.94975   1
   0   0  -8 56.9506 2.45248   5
   0   0  -8 57.2465 2.73239   3
   0   0   8 55.0445 3.27117   7
   0   0   8 53.9233 3.24107   6
   0   0  -8 58.1016 3.55572   7
   0   0   8 52.9239 3.70048   1
   0   0   8 50.5099 2.82040   3
  -1   0  -8 -0.0107 0.72457   1
   1   0   8 -0.0086 0.54207   6
  -1   0  -8 0.19244 0.46691   3
   1   0   8 0.53244 0.77486   7
  -1   0  -8 0.54569 0.50258   5
   1   0   8 0.50991 0.78033   1
  -2   0  -8 12.0288 1.52795   5
  -2   0  -8 11.1522 1.49885   3
   2   0   8 13.6292 1.81165   6
  -2   0  -8 16.7757 2.40157   1
   2   0   8 9.36555 1.95197   1
   2   0   8 12.1058 1.84490   7
  -3   0  -8 -0.8654 0.89766   1
  -3   0  -8 0.83741 0.81044   3
   3   0   8 1.09063 0.89652   7
   3   0   8 1.12389 0.98217   1
   3   0   8 -0.6617 0.59627   6
   4   0   8 2.58237 1.20821   7
   4   0   8 0.94293 1.13734   1
  -4   0  -8 -0.3374 1.33066   1
   4   0   8 0.74644 0.96727   6
  -5   0  -8 4.33783 1.97551   1
  -5   0  -8 0.12637 1.23842   3
   5   0   8 -0.4546 0.72130   5
   5   0   8 -0.0481 0.99888   6
   5   0   8 -1.1055 1.09210   1
   5   0   8 0.41826 1.23483   7
  -6   0  -8 66.5473 4.83791   3
   6   0   8 65.6266 4.39304   7
   6   0   8 66.3845 4.84464   6
   6   0   8 74.2305 4.78454   5
   7   0   8 -1.8987 1.43499   6
   7   0   8 -0.4241 1.23712   7
  -7   0  -8 2.04179 1.54886   3
   8   0   8 12.9062 2.68067   6
  10   1  -8 35.1478 4.47018   5
   9  -1  -8 10.4951 2.82607   4
   9  -1  -8 12.5972 3.13861   5
   9   1  -8 14.0761 2.75542   5
   8  -1  -8 52.3910 4.20199   1
  -8  -1   8 57.3578 3.28564   7
   8  -1  -8 62.3924 4.68005   4
   8  -1  -8 51.8776 4.32077   5
   8   1  -8 57.7042 3.75213   4
   7  -1  -8 1.39815 1.55793   1
  -7  -1   8 1.16942 0.55184   3
  -7  -1   8 -0.7507 0.97734   7
   7  -1  -8 1.78394 1.55761   4
  -7   1   8 0.36073 1.11780   7
   7   1  -8 0.91598 1.11848   5
   7   1  -8 2.58933 1.10811   4
   6  -1  -8 79.2903 4.74768   5
   6  -1  -8 83.8425 4.87254   4
  -6  -1   8 81.0924 3.61159   7
  -6  -1   8 72.9580 3.27409   4
   6  -1  -8 80.6020 4.65276   1
   6   1  -8 80.4580 3.80571   5
  -6   1   8 71.4087 4.23256   7
   6   1  -8 76.9048 3.07559   1
   6   1  -8 76.0641 3.28960   1
   6   1  -8 80.0885 3.86365   4
  -6   1   8 75.1844 2.69738   6
   5  -1  -8 0.63942 1.00259   4
   5  -1  -8 -0.0548 0.78969   1
  -5  -1   8 0.82178 0.66094   7
  -5  -1   8 0.28594 0.41588   6
   5  -1  -8 0.48210 1.08756   1
  -5  -1   8 0.37656 0.29537   3
   5  -1  -8 -0.3791 0.58880   7
   5  -1  -8 1.31697 0.65136   7
   5  -1  -8 -0.2750 0.99700   5
   5   1  -8 1.23389 0.79885   1
  -5   1   8 1.10333 0.77818   7
   5   1  -8 0.51549 0.66390   5
   5   1  -8 0.77425 0.75571   1
  -5   1   8 1.57684 0.64396   6
   4  -1  -8 232.579 7.99343   5
  -4  -1   8 228.387 7.13980   7
   4  -1  -8 231.817 6.96916   7
   4  -1  -8 222.058 8.12473   4
   4  -1  -8 231.364 8.67269   1
  -4  -1   8 222.651 5.78862   3
   4  -1  -8 227.249 9.30311   1
  -4  -1   8 227.665 6.77959   6
  -4  -1   8 231.008 7.86502   1
   4  -1  -8 238.966 7.14016   7
  -4   1   8 232.448 7.00258   3
  -4   1   8 232.578 7.27150   6
   4   1  -8 236.870 7.73150   1
   4   1  -8 225.710 7.20035   4
   4   1  -8 227.454 6.33324   5
  -4   1   8 226.296 7.98757   7
  -3  -1   8 8.54328 1.17649   6
   3  -1  -8 12.0520 2.94900   1
  -3  -1   8 11.0951 1.35567   7
  -3  -1   8 8.30446 1.43545   1
   3   1  -8 7.61518 1.41084   1
   3   1  -8 8.76389 0.68506   7
   3   1  -8 8.74983 1.24342   4
  -3   1   8 11.6566 1.72214   7
  -2  -1   8 4.14414 1.08708   1
   2  -1  -8 5.04341 1.07796   7
   2  -1  -8 5.00179 1.20326   4
   2  -1  -8 3.21613 0.91357   3
   2  -1  -8 4.82327 1.33596   1
  -2   1   8 5.55071 1.31486   7
   2   1  -8 4.14220 1.12388   1
   2   1  -8 4.52092 0.68054   3
   2   1  -8 4.76391 0.88893   7
   2   1  -8 4.31437 0.85465   4
  -2   1   8 3.76257 1.11035   6
  -2   1   8 3.99554 0.79860   3
  -2   1   8 6.00621 1.47491   1
   1  -1  -8 692.684 17.1462   3
  -1  -1   8 682.451 17.7530   7
  -1  -1   8 670.248 18.7532   1
   1  -1  -8 703.762 19.3975   1
   1  -1  -8 675.146 17.4045   4
  -1   1   8 679.901 18.0098   7
   1   1  -8 666.075 17.2526   7
   1   1  -8 691.495 16.3686   3
  -1   1   8 690.030 18.0189   6
  -1   1   8 695.176 19.5828   1
   1   1  -8 633.844 19.0204   1
  -1   1   8 657.280 17.0645   3
   0  -1  -8 325.108 9.32612   5
   0  -1  -8 335.069 9.89929   4
   0  -1   8 341.254 10.4090   7
   0  -1   8 338.892 11.3308   1
   0  -1  -8 340.365 9.60127   3
   0  -1  -8 340.375 11.6226   1
   0   1   8 324.114 10.3877   7
   0   1   8 341.630 10.5685   6
   0   1   8 328.390 11.5914   1
   0   1  -8 347.311 11.6412   1
   0   1  -8 340.193 9.21471   3
   0   1  -8 333.316 8.34037   5
   0   1  -8 340.745 10.1439   7
  -1  -1  -8 18.7710 1.82718   3
  -1  -1  -8 20.0078 1.66511   5
   1  -1   8 21.1307 2.19826   7
  -1  -1  -8 21.0298 2.57932   1
   1  -1   8 16.7031 2.32985   1
   1   1   8 21.1077 2.15210   6
   1   1   8 19.6827 2.07641   7
  -1   1  -8 17.3708 1.46967   5
  -1   1  -8 16.8794 2.35231   1
   1   1   8 22.0747 2.56680   1
  -1   1  -8 19.6250 1.77105   3
   2  -1   8 44.2223 3.17319   7
  -2  -1  -8 41.2901 3.96974   1
  -2  -1  -8 36.5906 2.59418   3
   2  -1   8 37.7019 3.46919   1
   2   1   8 35.9726 3.04561   6
  -2   1  -8 38.7541 3.91702   1
  -2   1  -8 39.3491 2.79493   3
   2   1   8 35.5456 3.49019   1
   2   1   8 38.4537 2.95536   7
  -2   1  -8 37.7196 2.51033   5
  -3  -1  -8 17.3714 1.97118   3
   3  -1   8 19.5112 1.85596   5
   3  -1   8 22.4563 3.01923   1
   3  -1   8 19.4885 2.41665   7
  -3  -1  -8 24.1440 3.11702   1
  -3   1  -8 17.6836 4.95869   1
   3   1   8 16.8464 2.28785   6
   3   1   8 21.9808 2.79763   1
   3   1   8 20.9040 2.35142   7
  -3   1  -8 16.7822 2.07339   5
  -3   1  -8 20.0539 2.29555   3
   4  -1   8 -0.5530 0.81848   5
   4  -1   8 1.09091 1.08143   7
   4  -1   8 0.44372 1.13292   1
  -4  -1  -8 -2.2410 1.12448   1
  -4  -1  -8 0.23028 0.79899   3
   4   1   8 -0.7686 0.77917   6
   4   1   8 -0.5825 0.98738   1
   4   1   8 -0.4270 0.93642   7
  -4   1  -8 0.77454 1.29452   1
   5  -1   8 3.07049 1.21923   6
   5  -1   8 2.80173 1.57953   1
   5  -1   8 2.35490 1.10802   7
   5  -1   8 3.04506 1.45378   5
  -5  -1  -8 2.41789 1.36627   3
  -5  -1  -8 3.01598 2.20024   1
   5   1   8 2.69288 1.41273   1
  -5   1  -8 3.36187 2.08060   1
   5   1   8 1.14189 1.26517   7
  -5   1  -8 1.80301 1.15833   3
   5   1   8 2.63010 1.26265   6
   6  -1   8 67.2481 4.60846   5
   6  -1   8 70.7115 4.71193   7
   6  -1   8 69.4611 4.88987   6
  -6  -1  -8 63.6170 4.61888   3
  -6   1  -8 72.8486 5.22249   3
   6   1   8 65.9791 4.71050   6
   6   1   8 69.2288 4.28971   7
   7  -1   8 74.6765 5.99291   5
  -7  -1  -8 81.4415 5.50423   3
   7  -1   8 72.3378 4.82606   7
  -7   1  -8 76.1495 5.46675   3
   7   1   8 75.3310 5.04293   7
   7   1   8 80.5496 5.47509   6
   8  -1   8 7.86181 2.42919   6
   8  -1   8 7.75107 2.20008   7
   9  -2  -8 0.32378 2.20485   4
   9  -2  -8 1.02697 1.80001   5
   8  -2  -8 9.68414 2.72960   5
   8  -2  -8 13.6919 2.69621   4
   8   2  -8 13.7487 2.09023   5
   7  -2  -8 42.5928 4.24604   1
   7  -2  -8 42.7442 2.09062   7
   7  -2  -8 47.4224 4.08160   5
   7  -2  -8 43.6077 4.06022   4
  -7  -2   8 48.4962 2.40400   7
  -7   2   8 47.7453 3.91543   7
   7   2  -8 43.8958 2.84649   5
   6  -2  -8 55.1684 4.27304   5
  -6  -2   8 53.0781 2.59224   7
   6  -2  -8 51.9936 4.30305   1
   6  -2  -8 52.0211 2.89855   7
   6  -2  -8 53.3562 4.13547   4
  -6  -2   8 47.3306 3.26774   5
  -6   2   8 53.0397 2.88484   6
   6   2  -8 50.3726 2.39767   4
  -6   2   8 52.9147 4.00623   7
  -5  -2   8 37.1896 2.13889   7
   5  -2  -8 32.7702 2.84250   7
   5  -2  -8 30.6940 2.14490   6
  -5  -2   8 33.7810 1.95158   6
   5  -2  -8 36.0380 3.85927   1
   5  -2  -8 43.3548 3.57160   5
   5  -2  -8 33.9738 3.32097   4
  -5  -2   8 33.3819 1.82377   6
   5  -2  -8 33.9129 2.60505   7
   5  -2  -8 23.2700 2.94491   1
   5   2  -8 34.6912 1.64408   1
   5   2  -8 35.3439 1.95191   1
  -5   2   8 36.2004 3.12868   7
  -5   2   8 36.1956 2.54981   6
   5   2  -8 37.2089 1.95182   4
   4  -2  -8 246.234 10.6089   1
   4  -2  -8 244.850 9.02569   5
   4  -2  -8 244.157 9.74608   1
  -4  -2   8 243.090 7.76327   6
   4  -2  -8 251.640 8.36562   7
  -4  -2   8 253.280 7.78803   1
   4  -2  -8 256.592 9.18503   4
   4  -2  -8 240.989 7.90216   6
  -4  -2   8 248.190 7.50972   7
   4   2  -8 248.725 6.95676   4
  -4   2   8 260.126 9.15744   7
   4   2  -8 254.139 7.97163   1
  -4   2   8 248.687 8.33938   6
   3  -2  -8 25.7240 2.57482   4
  -3  -2   8 28.6953 2.19430   1
   3  -2  -8 24.1971 3.26343   1
   3  -2  -8 29.8907 2.36023   7
   3  -2  -8 25.9758 2.38591   3
   3  -2  -8 30.6106 3.09454   1
   3  -2  -8 28.4529 2.49878   5
  -3  -2   8 26.6379 2.04984   7
  -3   2   8 27.5573 2.54998   7
   3   2  -8 25.2653 2.37097   1
   3   2  -8 24.1395 1.56309   4
  -3   2   8 24.7907 2.26729   6
   2  -2  -8 158.101 7.36741   1
  -2  -2   8 171.729 6.60516   1
  -2  -2   8 162.223 6.69090   7
   2  -2  -8 173.308 6.47661   4
   2  -2  -8 168.127 6.26538   3
  -2   2   8 161.161 6.46919   6
  -2   2   8 174.724 6.85428   7
  -2   2   8 152.205 7.67268   1
   2   2  -8 164.323 4.24909   3
   2   2  -8 157.970 7.33006   1
   2   2  -8 164.281 4.96861   4
  -1  -2   8 72.0575 3.81616   7
   1  -2  -8 72.5480 4.73185   1
   1  -2  -8 70.9375 3.77690   4
   1  -2  -8 71.5621 3.69293   3
  -1  -2   8 70.6222 4.25664   1
   1   2  -8 67.5350 4.45457   1
  -1   2   8 71.0811 4.08599   7
  -1   2   8 74.4146 4.11075   6
   1   2  -8 69.3350 3.35043   7
   1   2  -8 73.7147 2.69111   3
  -1   2   8 79.0599 5.11101   1
   0  -2  -8 1.75974 0.87519   4
   0  -2   8 0.61284 0.84343   1
   0  -2   8 1.60269 0.87840   7
   0  -2  -8 0.13857 0.77231   1
   0  -2  -8 0.98914 0.66556   3
   0   2  -8 1.75325 0.74260   7
   0   2  -8 1.15935 0.91204   1
   0   2   8 0.66130 0.79271   7
   0   2   8 1.28659 0.88047   6
   0   2  -8 -0.0052 0.49595   3
   0   2   8 0.26145 0.90298   1
  -1  -2  -8 697.165 17.8235   3
   1  -2   8 680.101 20.3161   1
  -1  -2  -8 680.685 18.0161   4
  -1  -2  -8 675.428 20.2729   1
   1  -2   8 683.113 16.3237   5
   1  -2   8 715.084 18.7707   7
  -1   2  -8 677.473 20.7524   1
  -1   2  -8 694.040 17.5202   3
   1   2   8 674.923 18.6552   7
   1   2   8 658.781 18.9683   6
   2  -2   8 8.60192 1.90035   7
  -2  -2  -8 8.91004 1.46924   3
   2  -2   8 10.9097 2.14822   1
   2  -2   8 9.77675 1.18072   5
  -2  -2  -8 7.85092 1.76554   1
  -2   2  -8 6.75917 2.42597   1
   2   2   8 10.7355 2.22765   1
   2   2   8 8.92944 1.78471   6
  -2   2  -8 8.42625 1.33027   5
  -2   2  -8 6.92430 1.46010   3
   2   2   8 8.83382 1.79568   7
   3  -2   8 0.54261 0.82225   5
  -3  -2  -8 -0.0180 1.06966   1
   3  -2   8 0.89658 0.91982   7
   3  -2   8 2.78658 1.38890   1
  -3  -2  -8 0.98315 0.88865   3
  -3   2  -8 -0.6532 0.80535   5
  -3   2  -8 3.03478 1.12481   3
  -3   2  -8 5.10685 1.76639   1
   3   2   8 0.86683 1.14106   1
   3   2   8 2.39904 1.12385   6
   3   2   8 2.36090 0.99624   7
   4  -2   8 -1.3203 1.13309   1
  -4  -2  -8 1.00979 1.21097   1
   4  -2   8 -1.3457 0.70764   5
  -4  -2  -8 -1.3066 0.78520   3
   4  -2   8 1.13889 1.33351   7
  -4   2  -8 -0.4291 0.78392   3
   4   2   8 -0.3151 1.11806   6
  -4   2  -8 1.47785 2.20391   1
   4   2   8 -0.3104 0.95370   7
   4   2   8 -0.8623 0.87052   1
  -5  -2  -8 424.623 13.4954   3
   5  -2   8 430.784 17.1448   1
  -5   2  -8 410.994 14.0957   3
   5   2   8 420.035 12.7828   7
  -6  -2  -8 3.40483 1.49612   3
   6  -2   8 1.55823 1.59421   7
   6  -2   8 -0.3350 1.38919   5
   6   2   8 -0.0184 1.61182   6
  -6   2  -8 -0.0813 1.18376   3
   6   2   8 1.09272 1.25953   7
  -7  -2  -8 24.3496 3.15094   3
   7  -2   8 18.0849 2.89071   7
   7   2   8 22.0653 3.01566   6
   8   2   8 73.1344 5.51322   6
   8  -3  -8 14.5607 2.96110   4
   8  -3  -8 9.02502 2.77528   5
   7  -3  -8 39.0622 4.11570   5
   7  -3  -8 42.7941 4.19454   4
   7  -3  -8 39.1862 3.05402   7
   6  -3  -8 3.21268 2.11962   1
  -6  -3   8 2.13802 0.54853   6
   6  -3  -8 0.00852 1.24631   7
  -6  -3   8 2.88995 0.78504   7
   6  -3  -8 5.02418 1.79636   4
   6  -3  -8 -0.0725 1.19409   5
  -6   3   8 4.08074 1.54129   7
  -6   3   8 0.44789 0.96070   6
   5  -3  -8 19.5337 2.62648   5
   5  -3  -8 19.3503 2.92821   4
   5  -3  -8 21.6640 3.06081   1
  -5  -3   8 17.8209 1.53137   7
  -5  -3   8 16.0286 1.31986   5
   5  -3  -8 18.4409 3.35697   1
   5  -3  -8 17.8967 2.39164   7
  -5  -3   8 18.2054 1.66006   6
  -5   3   8 15.7883 2.08149   6
  -5   3   8 16.4221 2.60969   7
  -4  -3   8 51.1064 2.56281   1
   4  -3  -8 59.6055 4.16555   4
   4  -3  -8 48.2195 3.95964   5
   4  -3  -8 49.7041 3.58289   7
  -4  -3   8 43.4614 2.99016   6
  -4  -3   8 48.0269 2.71740   7
   4  -3  -8 50.8940 4.41824   1
   4  -3  -8 47.8750 4.56707   1
  -4   3   8 58.0611 4.15152   7
  -4   3   8 49.3671 3.51399   6
   4   3  -8 47.7916 2.79971   1
   3  -3  -8 219.675 8.21390   7
   3  -3  -8 201.357 10.1257   1
   3  -3  -8 215.190 8.37414   3
  -3  -3   8 217.893 8.17393   7
   3  -3  -8 223.461 8.71679   4
  -3  -3   8 238.309 7.78699   1
   3  -3  -8 228.730 9.87656   1
  -3   3   8 224.098 8.83662   7
  -3   3   8 225.249 8.53751   6
   3   3  -8 229.029 8.32071   1
  -2  -3   8 28.2759 2.37859   7
   2  -3  -8 33.3089 3.82181   1
   2  -3  -8 35.1421 3.59360   1
   2  -3  -8 28.7531 2.66661   3
   2  -3  -8 30.2547 2.79060   4
   2  -3  -8 31.4097 2.80138   7
  -2  -3   8 32.2257 2.73587   1
   2   3  -8 34.3811 3.04716   1
   2   3  -8 30.7902 1.65757   4
  -2   3   8 28.9298 2.84961   7
  -2   3   8 30.9320 2.77786   6
   2   3  -8 30.5676 1.48625   4
   1  -3  -8 7.92512 1.93255   1
   1  -3  -8 9.87477 1.69738   3
   1  -3  -8 5.48878 1.43366   4
  -1  -3   8 8.77619 1.69036   7
  -1  -3   8 9.57900 1.74865   1
   1   3  -8 9.40386 1.98261   1
  -1   3   8 9.92774 1.93609   6
   1   3  -8 8.40260 0.91801   3
  -1   3   8 7.50851 1.76904   7
   1   3  -8 7.73402 1.17537   4
   1   3  -8 8.09261 1.19587   7
   0  -3  -8 81.8705 4.28034   4
   0  -3   8 78.1276 4.44200   7
   0  -3   8 83.5060 5.11606   1
   0  -3  -8 80.0052 4.21998   3
   0  -3  -8 82.6495 5.35004   1
   0   3  -8 80.7167 3.44116   3
   0   3   8 80.3795 4.63754   7
   0   3   8 84.2651 4.92344   6
   0   3  -8 74.4560 3.71538   4
   0   3  -8 74.9942 5.52714   1
   0   3   8 79.4825 5.58480   1
   1  -3   8 730.553 19.8641   7
  -1  -3  -8 738.691 21.4617   1
   1  -3   8 708.570 21.6554   1
   1  -3   8 709.572 17.2768   5
  -1  -3  -8 720.796 19.0516   4
  -1  -3  -8 715.530 19.1598   3
  -1   3  -8 718.051 18.5025   3
   1   3   8 700.232 20.2819   6
   1   3   8 697.622 21.7967   1
   1   3   8 700.072 19.6900   7
  -1   3  -8 717.984 23.9417   1
   2  -3   8 117.947 6.95170   1
  -2  -3  -8 106.057 6.31702   1
  -2  -3  -8 114.455 5.13529   4
   2  -3   8 108.713 5.86240   7
   2  -3   8 110.073 4.37730   5
   2   3   8 114.664 5.54860   7
   2   3   8 95.2291 6.21275   1
  -2   3  -8 105.449 7.32087   1
  -2   3  -8 109.931 5.17205   3
   3  -3   8 6.46775 1.75926   7
  -3  -3  -8 2.89228 1.08606   4
   3  -3   8 2.98351 1.05513   5
   3  -3   8 6.88095 2.31064   1
  -3  -3  -8 4.75593 1.74925   1
  -3  -3  -8 2.87529 1.14479   3
   3   3   8 4.96702 1.63534   6
   3   3   8 2.45187 1.44652   1
   3   3   8 5.31250 1.49316   7
  -3   3  -8 2.54464 1.78178   1
  -3   3  -8 3.58042 1.20753   3
   4  -3   8 47.1593 3.95449   7
   4  -3   8 39.7943 4.37470   1
  -4  -3  -8 44.6987 3.38581   3
   4  -3   8 45.2286 3.31642   5
   4   3   8 47.0482 3.99046   6
  -4   3  -8 46.3387 3.77360   3
   4   3   8 45.7365 3.37160   7
  -4   3  -8 45.6926 5.61103   1
  -5  -3  -8 264.637 9.70873   3
   5  -3   8 260.810 9.78994   5
   5  -3   8 253.474 10.3995   7
   5  -3   8 233.694 12.2297   1
  -5   3  -8 256.005 14.5665   1
   5   3   8 262.444 10.5913   6
  -5   3  -8 263.397 10.5846   3
   5   3   8 258.696 8.82852   7
   6  -3   8 23.7351 3.10175   5
  -6  -3  -8 24.5425 2.83635   3
  -6   3  -8 17.5850 3.13912   3
   6   3   8 25.8493 3.28980   6
   7  -3   8 9.92972 2.34374   5
   7  -3   8 9.32181 2.36218   7
   7   3   8 7.82125 2.72410   6
   7  -4  -8 2.04342 1.84638   4
   7  -4  -8 4.08965 2.25305   5
   7  -4  -8 3.68851 1.70086   7
   6  -4  -8 23.2834 4.04867   4
   6  -4  -8 37.6510 3.59974   7
   6  -4  -8 41.6513 4.54056   5
  -6   4   8 34.3185 3.75619   6
   5  -4  -8 54.5119 4.65343   4
  -5  -4   8 52.0535 2.84929   7
   5  -4  -8 53.4835 4.07935   7
   5  -4  -8 50.4959 5.27234   1
   5  -4  -8 46.2853 4.42281   5
  -5   4   8 53.0586 4.59746   7
   4  -4  -8 30.7012 3.28793   7
   4  -4  -8 25.3995 3.29477   4
   4  -4  -8 31.6138 4.37041   1
   4  -4  -8 29.7431 3.57604   5
   4  -4  -8 21.8392 3.52778   1
  -4  -4   8 29.1456 2.34906   7
  -4  -4   8 27.6634 1.82787   1
  -4   4   8 32.4920 3.51112   7
   4   4  -8 30.8697 2.17985   1
   3  -4  -8 58.5811 4.39855   4
   3  -4  -8 59.3122 4.96638   1
  -3  -4   8 57.5093 3.40558   7
  -3  -4   8 47.2628 4.13346   1
   3  -4  -8 48.1509 5.41993   1
   3  -4  -8 54.5871 4.17698   7
  -3   4   8 58.9431 4.41986   7
   2  -4  -8 0.47679 0.94316   3
   2  -4  -8 1.09178 1.01841   7
   2  -4  -8 1.72140 1.33746   4
  -2  -4   8 0.96867 0.82466   1
   2  -4  -8 -1.1595 1.30018   1
   2  -4  -8 0.42930 1.54139   1
  -2  -4   8 1.69382 0.99090   7
  -2   4   8 0.58333 1.03422   7
  -2   4   8 0.87161 1.48702   6
   2   4  -8 1.26801 1.46751   1
   1  -4  -8 24.0661 2.74403   3
   1  -4  -8 29.7262 5.09038   1
  -1  -4   8 21.9343 2.45691   7
   1  -4  -8 26.7632 3.22342   1
   1  -4  -8 20.8839 2.54240   4
   1  -4  -8 20.8548 2.43529   7
  -1  -4   8 23.2828 2.64751   1
   1   4  -8 24.5081 1.71005   4
   1   4  -8 24.2899 1.53119   3
  -1   4   8 23.7522 2.93552   7
   1   4  -8 22.9913 1.77777   7
  -1   4   8 24.2813 2.80983   6
   1   4  -8 19.7841 1.50283   3
   0  -4  -8 194.305 7.65103   4
   0  -4   8 178.479 5.16765   5
   0  -4   8 190.253 8.93001   1
   0  -4  -8 190.798 7.81693   3
   0  -4  -8 173.266 9.49247   1
   0  -4  -8 194.611 9.27265   1
   0  -4   8 198.737 7.95362   7
   0   4  -8 189.148 6.66368   4
   0   4   8 188.395 8.48534   6
   0   4  -8 191.628 6.32555   3
  -1  -4  -8 257.276 9.13203   4
   1  -4   8 239.456 11.3715   1
   1  -4   8 255.918 7.45796   5
   1  -4   8 257.304 11.0054   7
  -1  -4  -8 253.240 10.8757   1
  -1  -4  -8 253.292 9.33776   3
   1   4   8 264.836 9.78048   7
  -1   4  -8 248.142 8.47503   3
   1   4   8 254.429 10.3435   6
  -1   4  -8 251.915 11.9119   1
   2  -4   8 0.58261 1.35267   7
  -2  -4  -8 -0.0962 1.02621   3
  -2  -4  -8 1.11838 1.05475   4
   2  -4   8 1.47741 0.90809   5
   2  -4   8 -0.3033 1.49506   1
  -2  -4  -8 1.75784 1.70259   1
   2   4   8 -0.1227 1.01972   7
   2   4   8 0.20761 1.14323   6
  -2   4  -8 0.24410 0.88524   3
  -2   4  -8 3.89585 2.42983   1
   3  -4   8 9.34459 2.13291   7
   3  -4   8 6.94004 2.54444   1
   3  -4   8 10.0736 1.76924   5
  -3  -4  -8 8.40443 1.75379   4
  -3  -4  -8 8.82317 1.86951   3
   3   4   8 3.38307 1.55887   6
  -3   4  -8 8.14287 1.76444   3
   3   4   8 7.43662 1.68085   7
  -3   4  -8 4.89561 3.16841   1
   4  -4   8 10.8627 3.25300   1
  -4  -4  -8 8.09640 1.76644   4
  -4  -4  -8 8.23642 1.78873   3
   4  -4   8 12.5867 2.14318   5
   4  -4   8 5.41426 1.91753   7
   4   4   8 11.4631 2.35945   6
   4   4   8 8.37214 1.76170   7
  -4   4  -8 10.4672 2.24502   3
  -4   4  -8 10.0926 3.56411   1
   5  -4   8 150.706 7.08389   5
   5  -4   8 142.085 9.20050   1
  -5  -4  -8 147.600 7.02552   3
   5  -4   8 142.620 7.86108   7
   5   4   8 141.752 5.81144   7
   6  -4   8 61.5889 4.98630   5
  -6  -4  -8 62.3980 4.21907   4
   6   4   8 60.1292 5.10130   6
   7  -5  -8 10.1856 2.89652   7
   6  -5  -8 46.4850 6.08734   5
  -6   5   8 52.5411 4.30360   6
   5  -5  -8 53.6107 4.67486   7
   5  -5  -8 50.9417 5.00540   4
   5  -5  -8 53.4712 5.20570   5
  -5  -5   8 50.0931 3.20867   7
  -5   5   8 55.0405 4.43918   6
   4  -5  -8 26.8504 3.63103   7
   4  -5  -8 40.7517 4.30604   4
   4  -5  -8 32.5290 5.50130   1
   4  -5  -8 33.4055 4.16145   5
  -4  -5   8 34.3732 2.70099   7
  -4   5   8 32.6093 3.54407   6
  -3  -5   8 21.9623 2.50332   1
   3  -5  -8 17.9740 2.96131   7
   3  -5  -8 21.5181 3.52340   5
   3  -5  -8 15.2587 3.19122   1
  -3  -5   8 23.7804 2.45426   7
   3  -5  -8 19.7232 3.78111   1
   3  -5  -8 26.1410 3.55160   4
   3   5  -8 16.7390 2.69759   1
  -3   5   8 19.8567 3.23217   7
  -3   5   8 18.4370 2.98529   6
  -2  -5   8 59.8360 4.06512   7
   2  -5  -8 59.6414 6.50242   1
   2  -5  -8 56.9451 4.60630   7
   2  -5  -8 56.7518 5.56108   1
   2  -5  -8 52.0207 4.45869   4
   2  -5  -8 52.5071 4.33758   3
  -2  -5   8 59.6283 4.42714   1
  -2   5   8 65.7180 4.89561   7
   2   5  -8 61.7070 5.07980   1
  -2   5   8 58.7467 4.78219   6
  -1  -5   8 62.0962 4.39907   7
  -1  -5   8 65.5475 5.05822   1
  -1  -5   8 57.4018 2.27818   5
   1  -5  -8 67.2700 4.75936   7
   1  -5  -8 70.3048 6.46753   1
   1  -5  -8 57.1163 4.50553   4
   1  -5  -8 59.5709 4.61271   3
   1  -5  -8 69.2184 7.03353   1
  -1   5   8 63.2431 5.07364   6
  -1   5   8 58.5407 4.55500   7
   1   5  -8 61.0638 2.72530   3
   0  -5  -8 169.917 9.32593   1
   0  -5   8 169.294 5.58555   5
   0  -5   8 179.787 8.89992   1
   0  -5  -8 177.229 7.88624   4
   0  -5  -8 175.637 8.13247   3
   0  -5  -8 187.780 10.6055   1
   0  -5  -8 184.778 8.11301   7
   0  -5   8 178.025 7.95253   7
   0   5   8 198.069 8.47392   7
   0   5  -8 158.804 9.77259   1
   0   5   8 172.835 8.87529   6
   0   5  -8 184.302 6.39575   3
  -1  -5  -8 7.48583 1.91658   3
   1  -5   8 5.07430 2.34639   1
  -1  -5  -8 7.04616 1.72677   4
   1  -5   8 5.53933 1.90629   7
  -1  -5  -8 6.06581 2.55112   1
  -1   5  -8 2.81781 2.78227   1
   1   5   8 5.20427 1.81091   6
   1   5   8 6.08295 1.82467   7
  -2  -5  -8 3.19983 1.21209   3
   2  -5   8 2.82027 1.13262   5
  -2  -5  -8 0.68706 1.19459   4
   2  -5   8 2.71682 1.36375   7
   2   5   8 1.22982 1.77658   6
   2   5   8 3.83358 1.44073   7
   3  -5   8 2.20628 1.18533   5
  -3  -5  -8 0.83900 1.14626   4
   3   5   8 -1.6382 1.22935   7
   4  -5   8 27.8925 2.98950   5
   4  -5   8 26.6456 3.35974   7
  -4  -5  -8 23.7790 2.87544   4
  -4  -5  -8 33.6465 3.10921   3
   4   5   8 21.7290 3.54312   6
  -5  -5  -8 14.1175 2.41019   4
   5  -5   8 11.4118 2.25374   5
   6  -5   8 23.9740 3.74518   5
  -4  -6   8 36.5112 3.33726   7
   4  -6  -8 36.2347 4.98313   7
  -4   6   8 38.6633 4.05631   6
  -3  -6   8 32.1651 3.28114   7
   3  -6  -8 29.1772 3.43474   4
   3  -6  -8 26.5286 3.82506   5
   3  -6  -8 34.1625 4.27624   7
  -3   6   8 34.9695 4.17405   6
  -2  -6   8 21.2112 2.98307   7
   2  -6  -8 24.3746 3.25160   4
   2  -6  -8 18.0772 3.03627   7
  -2   6   8 26.7694 3.40150   6
   1  -6  -8 25.6051 3.35675   3
   1  -6  -8 33.1252 3.91621   7
  -1  -6   8 32.6904 3.62480   7
  -1   6   8 32.2068 4.15800   6
   0  -6  -8 1.49065 1.70720   3
   0  -6  -8 6.86549 2.16142   4
   0  -6   8 4.20066 2.07300   7
   0  -6  -8 1.98935 1.62184   7
   0   6   8 3.33441 2.26641   6
  -1  -6  -8 29.1319 3.25773   3
  -1  -6  -8 27.4477 3.36778   7
  -1  -6  -8 26.5971 3.41403   4
   1   6   8 32.5081 4.22037   6
  -2  -6  -8 5.56931 1.89804   7
  -2  -6  -8 6.85552 2.25430   3
   2  -6   8 0.01778 1.83875   7
  -3  -6  -8 2.56047 1.70042   4
  -4  -6  -8 12.1598 2.55984   4
  -3  -7   8 -1.7291 1.79679   7
  -2  -7   8 9.88473 2.56419   7
   9   0  -9 -2.5311 2.11820   4
   9   0  -9 3.44815 2.07359   5
  -8   0   9 3.61454 1.49312   7
   8   0  -9 3.71966 1.82139   5
   8   0  -9 3.74381 1.45481   4
  -7   0   9 0.80137 0.85735   7
   7   0  -9 0.85780 1.45306   4
   7   0  -9 -0.1531 1.05983   1
   7   0  -9 1.37064 1.21227   5
   6   0  -9 15.0793 1.98325   5
  -6   0   9 11.6442 1.89068   7
   6   0  -9 9.05852 1.85684   1
   6   0  -9 13.0897 2.20852   4
  -5   0   9 -0.0859 0.68393   7
   5   0  -9 -0.4600 0.74960   4
  -5   0   9 0.02614 0.41874   3
  -5   0   9 -0.3015 0.43606   6
   5   0  -9 1.70199 0.91703   1
   5   0  -9 0.10451 0.79387   1
  -4   0   9 146.713 5.22211   6
   4   0  -9 139.512 4.29563   7
   4   0  -9 149.803 5.87921   4
  -4   0   9 148.604 5.80160   7
   4   0  -9 144.467 5.16287   5
  -4   0   9 137.301 4.63573   3
   4   0  -9 142.726 6.28806   1
   3   0  -9 -0.2521 0.47727   4
  -3   0   9 0.62293 0.58694   6
  -3   0   9 0.44515 0.48083   3
   3   0  -9 0.29163 0.59759   3
   3   0  -9 0.37024 0.83125   1
  -3   0   9 1.35419 0.69306   7
   3   0  -9 -0.1096 0.54358   5
   3   0  -9 0.16072 0.60562   7
  -3   0   9 1.12382 0.80214   1
   3   0  -9 0.45820 0.54048   7
  -2   0   9 1046.92 27.2321   1
  -2   0   9 1052.92 25.8869   6
  -2   0   9 1032.52 24.8207   3
  -2   0   9 1059.96 25.8091   7
   2   0  -9 1051.73 24.0203   5
   2   0  -9 1057.66 25.1202   4
   2   0  -9 1014.64 25.2821   7
   2   0  -9 940.597 27.4395   1
   2   0  -9 1049.64 24.5502   3
  -1   0   9 -0.0697 0.49337   3
   1   0  -9 0.57465 0.40167   5
   1   0  -9 -0.6368 0.93826   1
   1   0  -9 0.35593 0.61066   4
  -1   0   9 0.37457 0.83768   7
   1   0  -9 -0.3158 0.44791   3
  -1   0   9 0.46686 0.71973   6
  -1   0   9 1.44165 0.90544   1
   0   0   9 227.851 8.30116   3
   0   0  -9 251.459 7.57604   3
   0   0  -9 230.784 6.93116   5
   0   0   9 246.001 8.50048   7
   0   0   9 248.880 8.55723   6
   0   0  -9 238.904 9.80877   1
   0   0   9 245.380 9.53258   1
  -1   0  -9 -0.8627 0.60083   5
   1   0   9 0.43712 0.78295   6
   1   0   9 -0.7778 0.60310   7
  -1   0  -9 0.00239 0.59906   3
  -1   0  -9 -1.2365 0.87587   1
  -2   0  -9 27.1914 2.24897   5
  -2   0  -9 26.3707 3.05424   1
   2   0   9 21.7819 2.41729   6
   2   0   9 25.1559 2.49982   7
  -2   0  -9 24.2364 2.31504   3
   2   0   9 21.9910 2.79686   1
   3   0   9 0.19168 0.95266   1
   3   0   9 -0.2278 0.91621   7
  -3   0  -9 1.97373 1.46543   1
  -3   0  -9 -0.2173 0.63740   3
   3   0   9 0.36686 0.78376   6
   4   0   9 475.339 14.7148   7
  -4   0  -9 447.911 14.1081   3
  -4   0  -9 457.091 17.0036   1
   4   0   9 466.267 14.8264   6
   4   0   9 433.356 16.1212   1
   5   0   9 0.20576 1.06832   7
  -5   0  -9 1.81485 2.03972   1
  -5   0  -9 0.14560 0.85600   3
   6   0   9 45.6965 3.73831   7
   6   0   9 40.3977 3.81427   6
   7   0   9 -1.3703 1.40141   7
   7   0   9 0.54366 1.69662   6
   9   1  -9 144.387 6.97573   5
   8  -1  -9 59.8194 4.78305   4
   8  -1  -9 68.5527 4.94333   5
  -8  -1   9 64.6585 3.72879   7
   8   1  -9 61.5152 3.99985   4
   8   1  -9 60.2909 4.25538   5
  -8   1   9 58.7823 4.34388   7
   7  -1  -9 8.62511 1.91011   1
   7  -1  -9 7.43409 2.05451   4
  -7  -1   9 7.90795 1.40089   7
   7   1  -9 7.41343 1.51586   5
  -7   1   9 7.43930 1.86877   7
   7   1  -9 6.80631 1.58548   4
   6  -1  -9 5.08882 1.61828   1
  -6  -1   9 5.65112 1.20932   7
  -6  -1   9 7.17702 0.57025   3
   6  -1  -9 6.70709 1.87045   4
   6  -1  -9 7.10961 1.80510   5
  -6   1   9 6.19878 0.93359   6
   6   1  -9 7.75903 1.31836   5
  -6   1   9 7.32995 1.65674   7
   6   1  -9 7.28166 1.44913   4
   6   1  -9 4.85150 1.07255   1
   5  -1  -9 3.80072 1.31996   5
  -5  -1   9 3.28769 0.96805   7
  -5  -1   9 3.12252 0.43367   3
   5  -1  -9 2.53668 1.13436   1
   5  -1  -9 1.36837 1.40460   1
  -5  -1   9 2.52339 0.68832   6
   5  -1  -9 5.60453 1.61107   4
   5  -1  -9 3.21954 0.82887   7
   5  -1  -9 2.85205 0.80031   7
   5   1  -9 2.84292 0.77349   5
  -5   1   9 5.27397 1.42091   7
   5   1  -9 3.76370 1.03899   1
   5   1  -9 0.65321 1.01531   1
   5   1  -9 4.42538 1.02943   4
  -5   1   9 3.23278 0.99287   6
   4  -1  -9 -0.3426 0.72996   7
   4  -1  -9 -0.8273 0.69783   4
  -4  -1   9 -0.0164 0.76950   1
   4  -1  -9 1.74157 0.96895   5
  -4  -1   9 -0.1014 0.62792   7
  -4  -1   9 1.42838 0.66171   6
   4  -1  -9 1.73882 1.22321   1
   4  -1  -9 0.30149 0.91497   1
   4  -1  -9 -0.1017 0.82589   7
   4   1  -9 0.60911 0.76755   4
  -4   1   9 0.09332 0.58081   6
   4   1  -9 0.16042 0.77784   1
  -4   1   9 0.66859 0.79037   7
   4   1  -9 -0.3298 0.35833   5
   3  -1  -9 133.133 6.48930   1
   3  -1  -9 136.879 5.11369   7
   3  -1  -9 133.859 5.13721   7
   3  -1  -9 124.405 5.17553   3
  -3  -1   9 127.799 5.22865   7
  -3  -1   9 124.887 3.97202   3
   3  -1  -9 135.069 5.66601   4
  -3  -1   9 131.131 5.11891   6
  -3  -1   9 131.336 6.13038   1
   3  -1  -9 128.087 5.31859   5
   3   1  -9 128.835 4.10092   3
  -3   1   9 130.352 5.37096   6
   3   1  -9 132.557 5.88554   1
  -3   1   9 124.332 6.62514   1
  -3   1   9 127.205 5.22961   3
  -3   1   9 129.638 5.75937   7
   3   1  -9 129.223 4.85626   4
   3   1  -9 129.601 3.88034   7
   2  -1  -9 0.39310 0.82560   1
   2  -1  -9 1.17450 0.78071   4
  -2  -1   9 0.23556 0.59404   6
  -2  -1   9 0.73313 0.74645   1
   2  -1  -9 0.48086 0.66729   3
   2   1  -9 0.43451 0.69002   7
  -2   1   9 0.51593 0.75791   1
   2   1  -9 0.37758 0.50625   4
  -2   1   9 1.41857 0.84354   7
   2   1  -9 -0.1878 0.34971   3
  -2   1   9 1.01375 0.71957   6
   2   1  -9 -0.7812 0.76106   1
  -1  -1   9 108.452 4.92551   6
   1  -1  -9 105.659 5.84169   1
  -1  -1   9 106.380 4.85473   7
   1  -1  -9 108.087 4.66697   4
   1  -1  -9 104.755 4.41201   3
  -1  -1   9 108.588 5.49405   1
   1   1  -9 102.975 5.65691   1
  -1   1   9 106.157 5.86795   1
  -1   1   9 106.533 5.06559   7
  -1   1   9 97.0904 4.86691   6
   1   1  -9 105.895 4.19881   4
   1   1  -9 108.016 3.82587   3
   1   1  -9 102.465 4.48933   7
   0  -1  -9 1209.12 28.6657   3
   0  -1   9 1166.77 35.1607   1
   0  -1  -9 1199.64 31.9784   1
   0  -1  -9 1202.42 29.7223   5
   0  -1   9 1218.31 29.7894   7
   0  -1  -9 1205.69 28.9701   4
   0   1   9 1196.98 30.1995   7
   0   1   9 1200.38 29.8620   6
   0   1   9 1187.47 31.9204   1
   0   1  -9 1188.72 27.4295   5
   0   1  -9 1213.96 28.2312   3
   0   1  -9 1209.67 31.5983   1
  -1  -1  -9 7.47847 1.39479   3
  -1  -1  -9 4.08446 1.55836   1
   1  -1   9 6.45590 1.59288   7
   1  -1   9 3.99711 1.41822   1
  -1  -1  -9 8.24159 1.40181   5
  -1   1  -9 7.15272 1.23442   3
   1   1   9 6.14849 1.67398   1
   1   1   9 7.96796 1.70206   7
  -1   1  -9 6.62382 1.03981   5
   1   1   9 8.24953 1.70194   6
  -1   1  -9 8.34048 2.01459   1
   2  -1   9 12.3102 2.40254   1
   2  -1   9 10.6779 1.85181   7
  -2  -1  -9 11.0187 1.76794   3
  -2  -1  -9 10.3508 2.47940   1
  -2   1  -9 14.2014 2.72989   1
   2   1   9 13.6606 2.51153   1
  -2   1  -9 12.3953 1.81881   3
   2   1   9 13.5281 2.12579   7
  -2   1  -9 12.3351 1.64391   5
   2   1   9 9.63874 1.88369   6
   3  -1   9 2.04407 1.09535   7
  -3  -1  -9 3.32639 1.54164   1
   3  -1   9 7.21776 2.09068   1
  -3   1  -9 2.49402 1.04991   3
  -3   1  -9 3.46188 1.58954   1
   3   1   9 3.46253 1.53970   1
   3   1   9 2.11152 1.02262   7
  -4  -1  -9 85.7867 6.68022   1
  -4  -1  -9 82.8483 4.69771   3
   4  -1   9 81.6352 5.86669   1
   4  -1   9 76.2346 4.84673   7
   4  -1   9 82.3286 4.32428   5
   4  -1   9 86.5150 5.20969   6
   4   1   9 85.9606 5.52869   7
   4   1   9 73.8937 5.85529   1
  -4   1  -9 91.9194 5.13087   3
  -4   1  -9 75.2696 6.12296   1
   4   1   9 79.4611 5.00317   6
   5  -1   9 5.12877 2.29715   1
   5  -1   9 7.49229 2.00819   7
  -5  -1  -9 10.6270 2.02422   3
   5  -1   9 8.87690 1.78293   5
   5  -1   9 7.57243 1.98889   6
   5   1   9 11.0026 2.19380   6
   5   1   9 6.40132 1.89277   7
  -5   1  -9 10.0029 1.94106   3
  -5   1  -9 4.51638 2.67769   1
   6  -1   9 24.4613 2.96402   6
   6  -1   9 20.5797 2.65453   5
   6  -1   9 28.4865 3.17694   7
   6   1   9 27.5313 3.01703   7
   6   1   9 25.0690 3.30786   6
   7  -1   9 66.8950 4.82043   7
   7  -1   9 68.2542 4.87036   5
   7   1   9 65.3040 4.44777   7
   7   1   9 62.8214 5.11285   6
   9  -2  -9 -1.4610 2.18481   5
   8  -2  -9 11.8351 2.78938   5
  -8   2   9 10.9995 2.47038   7
  -7  -2   9 32.2968 2.26827   7
   7  -2  -9 29.4903 3.64700   5
   7  -2  -9 33.5451 3.88233   4
  -7   2   9 30.4225 3.46210   7
   7   2  -9 27.5260 1.96853   4
   6  -2  -9 1.61663 1.48755   4
  -6  -2   9 3.47313 0.84467   7
   6  -2  -9 1.53056 1.45901   1
   6  -2  -9 1.22136 1.00229   7
   6   2  -9 -0.0488 0.66724   4
  -6   2   9 -0.1870 0.98248   7
  -5  -2   9 216.954 6.98495   7
   5  -2  -9 216.220 7.52350   7
  -5  -2   9 218.161 6.52292   6
   5  -2  -9 207.315 10.5160   1
   5  -2  -9 210.188 8.65388   5
  -5  -2   9 206.322 6.73185   6
   5  -2  -9 230.417 8.98453   4
   5   2  -9 209.713 6.40458   4
  -5   2   9 222.410 7.55536   6
  -5   2   9 218.698 8.80311   7
   5   2  -9 215.649 6.76981   1
   5   2  -9 210.180 6.73371   1
   4  -2  -9 182.847 8.57769   1
  -4  -2   9 209.651 7.46134   7
  -4  -2   9 196.772 7.07029   1
   4  -2  -9 203.140 7.36426   7
   4  -2  -9 194.894 8.04000   4
   4  -2  -9 203.277 8.01500   5
   4   2  -9 198.473 7.28124   1
   4   2  -9 191.392 6.03336   4
  -4   2   9 199.458 7.38784   6
  -4   2   9 206.275 8.17733   7
   3  -2  -9 2.35517 1.18745   3
   3  -2  -9 2.48648 0.93860   7
   3  -2  -9 2.25217 1.06015   5
  -3  -2   9 1.67795 0.89203   1
   3  -2  -9 0.68759 1.27435   1
   3  -2  -9 2.26072 1.12137   4
  -3  -2   9 2.31373 0.89342   7
   3  -2  -9 1.55261 1.07413   1
   3   2  -9 1.98927 0.66670   4
  -3   2   9 2.70959 1.06471   7
   3   2  -9 0.64250 0.92410   1
  -3   2   9 2.65555 1.11575   6
   2  -2  -9 16.9778 1.94825   3
  -2  -2   9 20.1396 2.24503   1
   2  -2  -9 17.4323 2.43220   1
  -2  -2   9 16.0940 1.90678   7
   2  -2  -9 19.0034 2.19236   4
   2   2  -9 18.0387 1.44503   4
  -2   2   9 16.1999 2.80638   1
   2   2  -9 16.6792 1.43802   7
   2   2  -9 17.1478 1.04316   3
  -2   2   9 15.9802 2.11579   6
  -2   2   9 16.4910 2.09283   7
   1  -2  -9 82.3392 4.22103   4
   1  -2  -9 89.2136 5.45694   1
  -1  -2   9 81.2807 4.82446   1
  -1  -2   9 78.5114 4.28318   7
   1  -2  -9 82.3056 4.11116   3
  -1   2   9 80.7866 5.59665   1
  -1   2   9 78.5648 4.49921   6
  -1   2   9 84.5712 4.69328   7
   1   2  -9 83.3719 3.07418   3
   0  -2  -9 164.370 7.90317   1
   0  -2   9 151.218 7.39017   1
   0  -2  -9 166.728 6.34837   3
   0  -2   9 168.619 6.82234   7
   0  -2  -9 164.926 6.41339   4
   0   2  -9 166.190 8.09365   1
   0   2   9 169.186 7.02580   7
   0   2   9 158.789 8.03760   1
   0   2  -9 165.929 5.65181   3
   0   2   9 165.110 7.11014   6
   1  -2   9 -1.6326 0.95222   1
  -1  -2  -9 -0.2973 0.55655   4
   1  -2   9 2.15473 1.12486   7
  -1  -2  -9 0.45366 0.82039   3
  -1  -2  -9 -1.0843 0.98813   1
   1   2   9 0.17073 1.00134   1
  -1   2  -9 3.39831 1.57273   1
   1   2   9 1.38520 1.08215   7
  -1   2  -9 0.62923 0.74584   3
   1   2   9 0.15907 0.74934   6
  -2  -2  -9 0.16820 1.17051   1
  -2  -2  -9 0.40838 0.86613   3
   2  -2   9 2.27825 1.48555   1
   2  -2   9 0.51396 0.95366   7
   2  -2   9 0.17122 0.58076   5
  -2   2  -9 2.25331 1.83129   1
   2   2   9 1.19661 1.12684   6
   2   2   9 1.15285 0.89259   7
  -2   2  -9 1.98685 0.87010   5
   2   2   9 0.99974 1.12486   1
  -2   2  -9 0.85062 0.81938   3
  -3  -2  -9 45.4373 3.32319   3
   3  -2   9 39.8124 4.18724   1
  -3  -2  -9 40.4790 4.37903   1
   3  -2   9 38.8850 3.51279   7
   3  -2   9 43.9549 2.77063   5
   3   2   9 37.9103 3.34038   7
  -3   2  -9 44.6428 4.70423   1
  -3   2  -9 42.1712 3.31788   3
   3   2   9 47.3355 3.78712   6
   3   2   9 47.6049 4.37854   1
   4  -2   9 531.116 18.7274   1
  -4  -2  -9 566.932 21.6561   1
   4  -2   9 512.250 15.0909   5
  -4  -2  -9 532.666 15.8533   3
  -4   2  -9 532.137 16.3387   3
   4   2   9 546.649 16.9886   6
  -4   2  -9 521.263 19.9531   1
  -5  -2  -9 11.8231 2.15566   3
   5  -2   9 8.87363 1.74788   5
   5  -2   9 7.68996 2.08888   7
   5  -2   9 6.63661 2.48030   1
   5   2   9 5.70262 1.95997   6
  -5   2  -9 7.40079 3.54254   1
   5   2   9 9.34366 2.04668   7
  -5   2  -9 5.22382 1.76280   3
   6  -2   9 83.4110 5.28544   5
   6  -2   9 83.0113 5.36712   7
  -6  -2  -9 95.1806 5.56536   3
   6   2   9 80.0496 4.92895   7
  -6   2  -9 96.7683 5.92709   3
   6   2   9 89.1613 5.95734   6
   7  -2   9 34.4571 3.80542   7
   7  -2   9 40.1147 3.75262   5
   7  -2   9 22.1534 3.96293   6
   7   2   9 29.3136 4.23155   6
   8  -3  -9 2.09475 2.32357   5
   7  -3  -9 131.855 7.71045   5
   7  -3  -9 124.744 5.54210   7
  -7   3   9 130.470 7.46261   7
   6  -3  -9 11.0588 2.11966   7
  -6  -3   9 12.1187 1.15895   6
  -6  -3   9 15.0026 1.45349   7
   6  -3  -9 9.49693 2.45104   4
   6  -3  -9 8.30436 2.26108   5
  -6   3   9 10.3837 2.38608   7
  -6   3   9 9.50895 1.88278   6
   5  -3  -9 27.7259 3.81490   1
  -5  -3   9 23.9889 2.20601   7
   5  -3  -9 26.4833 3.43440   4
  -5  -3   9 28.1670 2.41130   6
   5  -3  -9 31.7428 3.53876   5
   5  -3  -9 29.0957 2.97684   7
  -5   3   9 23.3663 3.14450   7
  -5   3   9 28.9033 2.76491   6
   4  -3  -9 14.7103 3.17232   1
   4  -3  -9 16.2114 3.10877   1
  -4  -3   9 16.1278 1.71021   1
   4  -3  -9 19.0443 2.50863   7
   4  -3  -9 16.0080 2.64955   4
  -4  -3   9 18.8763 1.80271   7
   4  -3  -9 20.0737 2.80185   5
   4   3  -9 16.2981 1.99388   1
  -4   3   9 21.9630 2.80188   7
  -4   3   9 16.8592 2.28932   6
   3  -3  -9 3.09831 1.39927   5
  -3  -3   9 5.76905 1.42245   7
   3  -3  -9 7.48243 1.83536   4
   3  -3  -9 3.38641 1.50408   3
   3  -3  -9 6.44533 2.16006   1
   3  -3  -9 5.85349 1.74651   7
   3  -3  -9 3.53883 2.24758   1
  -3  -3   9 4.12508 1.33760   1
   3   3  -9 5.55731 0.80848   4
  -3   3   9 7.53380 1.87990   6
   3   3  -9 6.45359 0.79838   4
   3   3  -9 2.06046 1.46138   1
   2  -3  -9 5.12628 1.81249   1
   2  -3  -9 4.25508 1.31976   7
  -2  -3   9 3.98041 1.22315   7
   2  -3  -9 7.34875 1.67918   3
   2  -3  -9 3.16659 1.65215   1
  -2  -3   9 4.21642 1.34944   1
   2   3  -9 6.56773 0.80426   4
   2   3  -9 5.50919 0.66484   7
   2   3  -9 6.76709 1.77585   1
  -2   3   9 7.21482 1.66086   6
  -2   3   9 5.97387 1.58263   7
   2   3  -9 4.90342 0.91465   4
   1  -3  -9 28.4059 3.10285   1
  -1  -3   9 24.3269 2.44683   7
  -1  -3   9 23.4951 2.58520   1
   1  -3  -9 22.7081 3.17794   4
   1  -3  -9 21.8340 2.44797   3
   1   3  -9 22.5976 1.94589   7
  -1   3   9 23.3878 2.76755   6
   1   3  -9 21.4948 2.97518   1
   1   3  -9 21.7621 1.40422   3
  -1   3   9 22.0065 2.57009   7
   1   3  -9 21.8135 1.85810   4
   0  -3   9 25.5249 2.67810   7
   0  -3  -9 31.4076 3.07310   3
   0  -3   9 26.9254 3.09086   1
   0  -3  -9 28.3658 3.33162   1
   0   3   9 29.1224 3.00381   7
   0   3   9 28.9383 3.46159   1
   0   3   9 31.0341 3.66023   6
   0   3  -9 27.6167 2.03159   3
   0   3  -9 27.6064 3.73717   1
   1  -3   9 35.7100 3.61030   1
   1  -3   9 36.2207 1.60496   5
  -1  -3  -9 36.1033 3.65823   1
  -1  -3  -9 34.2660 2.75998   4
   1  -3   9 43.9272 3.45409   7
  -1  -3  -9 33.3098 2.91788   3
  -1   3  -9 37.1113 2.58975   3
  -1   3  -9 32.3365 4.27367   1
   1   3   9 34.0013 3.21838   7
   1   3   9 34.6262 3.31388   6
   1   3   9 27.1664 3.45580   1
   2  -3   9 -0.1786 0.55929   5
   2  -3   9 -2.2661 1.38638   1
  -2  -3  -9 -1.7512 1.12706   1
  -2  -3  -9 -1.6477 0.59717   4
  -2  -3  -9 -0.2978 0.83469   3
   2  -3   9 1.27373 1.11332   7
   2   3   9 0.91782 1.12569   6
  -2   3  -9 -3.9546 1.55619   1
   2   3   9 0.46761 1.20222   7
  -2   3  -9 -1.0309 0.79177   3
   2   3   9 0.51138 1.29137   1
  -3  -3  -9 -0.1299 1.18098   4
   3  -3   9 -1.6991 1.50192   1
   3  -3   9 -0.8445 1.47995   7
  -3  -3  -9 -3.5188 1.55236   1
  -3  -3  -9 -0.3258 1.19898   3
   3  -3   9 -0.3159 0.96005   5
  -3   3  -9 -1.5586 1.04491   3
  -3   3  -9 -1.4492 3.80545   1
   3   3   9 -2.6518 0.99613   6
  -4  -3  -9 15.6401 2.13278   3
   4  -3   9 15.5725 2.62053   7
   4  -3   9 13.3987 2.19506   5
   4  -3   9 13.7656 3.02543   1
   4   3   9 14.7278 2.83627   6
  -4   3  -9 12.1194 3.69965   1
  -4   3  -9 18.3247 2.72390   3
   4   3   9 13.4830 2.18972   7
   5  -3   9 56.5950 4.75851   7
   5  -3   9 52.4794 5.56049   1
   5  -3   9 57.2221 4.03424   5
   5   3   9 51.6249 4.89110   6
  -5   3  -9 57.8272 7.47487   1
  -5   3  -9 53.8112 4.50739   3
   6  -3   9 1.66736 1.68211   7
   6  -3   9 -1.3459 1.58228   5
   6   3   9 -4.4831 1.72571   6
   7  -4  -9 21.8069 3.60977   5
   7  -4  -9 22.9560 2.93797   7
   6  -4  -9 94.6565 5.57818   7
   6  -4  -9 93.8904 6.34587   4
   6  -4  -9 99.2814 6.86995   5
  -6   4   9 91.8438 5.39752   6
   5  -4  -9 261.902 10.4317   7
  -5  -4   9 265.918 8.55882   7
   5  -4  -9 277.972 11.5905   4
   5  -4  -9 272.992 11.5953   5
  -5   4   9 286.251 11.7300   7
  -5   4   9 280.948 10.5890   6
   4  -4  -9 -0.5588 1.26722   7
  -4  -4   9 -1.1856 0.71159   1
   4  -4  -9 -0.4164 2.56726   1
   4  -4  -9 1.59711 1.57320   5
   4  -4  -9 -1.4911 1.72395   1
  -4  -4   9 0.31466 0.86733   7
   4  -4  -9 -1.4666 1.38256   4
   4   4  -9 -0.8971 1.08334   1
  -4   4   9 -0.4931 1.49517   7
  -4   4   9 0.17846 1.27061   6
   3  -4  -9 80.1125 6.11328   1
   3  -4  -9 62.4900 6.44280   1
  -3  -4   9 80.0025 4.29956   7
   3  -4  -9 69.0948 5.05639   4
   3  -4  -9 82.2788 5.11833   7
  -3   4   9 78.7266 5.41009   7
   3   4  -9 74.7114 4.93825   1
  -3   4   9 73.7947 5.08920   6
  -2  -4   9 1.90808 1.21551   1
   2  -4  -9 1.67532 1.60974   1
   2  -4  -9 0.34174 1.30185   7
   2  -4  -9 1.90354 1.27138   4
   2  -4  -9 3.76015 1.57499   3
  -2  -4   9 2.21696 1.15549   7
   2  -4  -9 1.84773 1.82315   1
  -2   4   9 -1.6098 1.05027   7
   2   4  -9 2.55288 1.72454   1
  -2   4   9 0.82319 1.37934   6
   1  -4  -9 177.787 7.89812   3
   1  -4  -9 186.293 10.1931   1
   1  -4  -9 178.235 7.73360   4
  -1  -4   9 181.984 7.63056   7
  -1  -4   9 184.371 8.41841   1
   1  -4  -9 195.629 7.90446   7
   1  -4  -9 185.569 9.24918   1
   1   4  -9 178.285 5.56016   3
  -1   4   9 191.662 8.37762   7
   1   4  -9 182.274 5.88923   7
  -1   4   9 178.810 8.31657   6
   1   4  -9 174.541 5.97199   4
   1   4  -9 182.427 5.36007   3
   0  -4  -9 21.0818 2.38719   4
   0  -4   9 18.5737 2.76635   7
   0  -4  -9 21.0456 2.65422   3
   0  -4   9 18.2361 2.98010   1
   0  -4  -9 18.6802 3.67438   1
   0  -4  -9 19.7412 3.17812   1
   0   4   9 18.5809 2.82098   7
   0   4  -9 18.9729 1.77322   3
   0   4   9 23.7115 3.35026   6
  -1  -4  -9 56.6917 4.06772   3
   1  -4   9 53.7552 4.24587   7
  -1  -4  -9 53.5039 5.05637   1
   1  -4   9 59.3622 6.54728   1
  -1  -4  -9 51.5148 3.88727   4
   1  -4   9 53.2096 2.25944   5
  -1   4  -9 54.7399 3.40588   3
   1   4   9 50.1190 4.37379   6
  -1   4  -9 53.3795 5.42571   1
   1   4   9 55.8431 4.13403   7
   2  -4   9 2.63002 2.02677   1
   2  -4   9 1.10923 1.37373   7
  -2  -4  -9 1.36343 0.98477   3
  -2  -4  -9 1.22782 1.12938   4
  -2   4  -9 2.37931 2.80601   1
   2   4   9 -0.3429 1.14151   7
   2   4   9 0.60150 1.37913   6
  -2   4  -9 0.58993 1.06048   3
   3  -4   9 2.96363 2.11063   1
  -3  -4  -9 0.57694 1.05348   3
   3  -4   9 0.13296 0.99421   5
   3  -4   9 0.85790 1.46138   7
  -3  -4  -9 1.80345 1.15437   4
  -3   4  -9 -1.8655 0.96522   3
   3   4   9 0.10012 1.23114   6
   3   4   9 1.37230 1.23258   7
   4  -4   9 70.9973 4.27193   5
  -4  -4  -9 69.6847 4.44183   4
  -4   4  -9 76.2651 4.98604   3
   4   4   9 69.0515 4.45328   7
   5  -4   9 89.8466 6.36821   7
  -5  -4  -9 85.8529 6.27196   3
  -5  -4  -9 93.1371 5.35702   4
   5  -4   9 93.9639 5.20479   5
  -5   4  -9 92.2466 5.94584   3
   5   4   9 92.8485 6.55397   6
   6  -4   9 9.21364 2.61943   5
   7  -5  -9 2.97585 2.58846   7
   6  -5  -9 11.7189 2.78261   7
  -6   5   9 13.6870 2.67882   6
   5  -5  -9 0.93929 1.83725   4
   5  -5  -9 -0.6796 1.67182   5
  -5   5   9 2.29891 1.66347   6
   4  -5  -9 6.00649 2.01596   7
   4  -5  -9 4.30366 2.00743   4
  -4  -5   9 6.45268 1.66665   7
  -4   5   9 5.41121 1.98388   6
   3  -5  -9 7.40531 3.03411   1
   3  -5  -9 9.45728 2.53297   4
  -3  -5   9 7.35433 1.87543   1
   3  -5  -9 8.76255 2.30449   7
   3  -5  -9 14.0236 2.90966   5
   3  -5  -9 12.2459 3.22217   1
  -3  -5   9 7.80420 1.78153   7
  -3   5   9 10.2294 2.56670   6
   3   5  -9 9.15696 2.55061   1
  -3   5   9 8.85618 2.43847   7
  -2  -5   9 43.3799 3.66510   7
  -2  -5   9 41.0050 4.53552   1
   2  -5  -9 54.4463 4.35081   3
   2  -5  -9 50.5626 4.34225   7
   2  -5  -9 41.9090 4.74406   1
   2  -5  -9 47.1554 4.13098   4
   2  -5  -9 42.1210 5.66814   1
  -2   5   9 46.1679 4.43670   7
  -2   5   9 44.8707 4.56964   6
   2   5  -9 49.4110 4.99938   1
   1  -5  -9 118.022 7.78114   1
   1  -5  -9 111.626 6.69304   3
   1  -5  -9 125.898 8.88337   1
   1  -5  -9 123.360 6.79435   7
  -1  -5   9 115.113 6.28607   7
   1  -5  -9 124.875 6.70597   4
   1   5  -9 129.325 4.03642   3
  -1   5   9 124.477 7.36583   6
  -1   5   9 120.469 7.04507   7
   0  -5  -9 36.4581 3.62960   3
   0  -5  -9 45.6809 4.05731   7
   0  -5  -9 35.7672 3.75745   4
   0  -5   9 38.3061 3.78216   7
   0  -5  -9 43.4772 5.87159   1
   0   5   9 36.9497 4.01308   7
   0   5   9 34.0358 4.12522   6
   0   5  -9 43.3573 2.67560   3
  -1  -5  -9 14.7317 2.57673   3
  -1  -5  -9 13.9460 2.56241   4
   1   5   9 16.6627 2.85601   7
  -1   5  -9 17.9994 2.27336   3
   1   5   9 11.5239 2.85544   6
   2  -5   9 40.9834 2.60888   5
  -2  -5  -9 39.5689 3.50677   4
   2  -5   9 46.3061 4.14130   7
   2   5   9 36.5153 3.76790   7
  -2   5  -9 39.7923 3.32217   3
   2   5   9 37.9531 4.16078   6
   3  -5   9 4.68046 2.03100   7
   3  -5   9 7.13155 1.62281   5
  -3  -5  -9 6.90211 1.80745   3
   3   5   9 5.38633 1.84296   7
  -3   5  -9 3.75181 1.76274   3
   3   5   9 6.31821 2.21262   6
  -4  -5  -9 4.88064 1.85669   4
   4  -5   9 7.71514 2.66952   5
   4   5   9 2.14129 2.97706   7
  -4   5  -9 9.11285 2.15492   3
  -3  -6   9 7.34118 1.89727   7
  -3   6   9 3.73766 2.47870   6
   2  -6  -9 152.898 8.10275   4
   2  -6  -9 153.028 8.43072   7
  -2  -6   9 162.474 7.47925   7
  -2   6   9 158.125 8.98058   6
   1  -6  -9 97.1147 6.31261   4
   1  -6  -9 100.391 6.42157   7
  -1  -6   9 95.7140 6.11214   7
  -1   6   9 95.8232 8.00325   6
   0  -6  -9 55.8832 4.87545   7
   0  -6  -9 62.5822 5.03456   4
   1  -6   9 2.35910 1.64329   7
  -1  -6  -9 0.64455 1.77679   4
  -1   6  -9 -1.4442 1.65897   3
  -2  -6  -9 7.16018 2.02431   4
  -2   6  -9 6.52203 2.09698   3
   9   0 -10 2.17499 2.42894   4
   9   0 -10 -2.5832 1.96738   5
   8   0 -10 8.57743 2.18075   4
   8   0 -10 7.07372 2.10696   5
  -7   0  10 0.00107 1.04899   7
   7   0 -10 0.16045 1.17856   5
   7   0 -10 -1.1403 1.25882   1
   7   0 -10 0.87453 2.63332   4
  -6   0  10 87.5694 4.69646   7
   6   0 -10 86.9780 4.93608   4
   6   0 -10 90.3059 4.43477   5
  -6   0  10 85.3693 2.91761   6
  -5   0  10 -0.3643 0.78046   7
   5   0 -10 1.83736 1.09216   4
  -5   0  10 -0.2886 0.66182   6
  -4   0  10 182.262 6.92133   7
  -4   0  10 172.186 6.08415   3
   4   0 -10 172.914 5.24922   7
   4   0 -10 171.035 5.27954   7
   4   0 -10 177.968 5.80694   5
   4   0 -10 180.753 6.84924   4
   4   0 -10 172.884 7.46320   1
  -4   0  10 170.237 9.14980   1
  -4   0  10 173.820 6.24133   6
  -3   0  10 0.39272 0.86051   1
   3   0 -10 -1.6021 0.83963   7
   3   0 -10 -0.0254 0.98152   1
  -3   0  10 -0.3625 0.53675   3
  -3   0  10 0.94230 0.87265   7
   3   0 -10 -0.7548 0.69791   4
   3   0 -10 -0.5073 0.57523   5
   2   0 -10 554.398 13.5388   5
  -2   0  10 537.633 14.5259   3
   2   0 -10 548.193 14.3190   3
  -2   0  10 549.949 15.4012   6
   2   0 -10 551.037 14.8898   4
   2   0 -10 543.237 17.1996   1
  -2   0  10 547.914 17.2317   1
  -2   0  10 574.251 15.7349   7
   2   0 -10 550.571 13.1233   5
   1   0 -10 0.12328 0.56134   3
   1   0 -10 0.35897 0.92599   1
  -1   0  10 0.56886 0.96104   7
   1   0 -10 0.61923 0.48493   5
  -1   0  10 0.66340 0.88500   6
  -1   0  10 0.76558 1.20923   1
   1   0 -10 -0.1862 0.64922   4
   0   0  10 108.346 5.50605   6
   0   0  10 114.317 6.30201   1
   0   0 -10 115.452 4.61754   3
   0   0  10 120.639 5.65054   7
   0   0 -10 111.848 4.17604   5
   0   0 -10 120.298 6.75581   1
   1   0  10 -0.7573 0.86140   7
  -1   0 -10 -0.9328 0.96444   1
  -1   0 -10 -0.0304 0.77770   3
  -1   0 -10 0.89360 0.67639   5
   1   0  10 -0.3545 0.89924   6
   1   0  10 -1.0083 0.77824   1
  -2   0 -10 22.7806 4.28155   1
  -2   0 -10 15.2767 1.84817   3
   2   0  10 14.1611 2.50832   1
   2   0  10 11.4813 2.19733   7
   3   0  10 1.34555 1.27005   6
   3   0  10 -1.2720 1.01029   1
   3   0  10 1.74623 1.17076   7
  -3   0 -10 -1.1601 1.50064   1
  -3   0 -10 2.42714 1.17990   3
   4   0  10 9.95724 2.23588   6
  -4   0 -10 8.35305 1.75694   3
   4   0  10 8.32394 2.57814   1
   4   0  10 10.7719 2.16705   7
  -5   0 -10 0.61918 1.14147   3
   5   0  10 0.83551 1.34634   7
   5   0  10 -1.6648 1.29851   6
   6   0  10 153.241 7.25592   7
  -6   0 -10 150.614 7.51397   3
   7   0  10 -0.3200 1.75758   7
   9  -1 -10 3.14523 2.45089   4
   8  -1 -10 0.68617 1.82219   4
   8  -1 -10 1.52493 1.89680   5
   8   1 -10 -1.8229 1.65991   4
  -8   1  10 -2.6628 1.54857   7
   8   1 -10 2.68984 1.63969   5
  -7  -1  10 2.85128 1.22361   7
   7  -1 -10 3.01580 1.78314   4
   7  -1 -10 3.59854 2.18809   5
  -7   1  10 3.39998 1.50609   7
   7   1 -10 6.20921 1.64784   4
   7   1 -10 3.20751 1.22319   5
   6  -1 -10 201.911 8.00002   5
   6  -1 -10 191.837 8.18638   4
  -6  -1  10 192.184 7.02304   7
   6  -1 -10 189.865 8.26525   1
   6   1 -10 180.887 6.77045   1
  -6   1  10 190.221 6.04843   6
   6   1 -10 192.143 6.16454   5
  -6   1  10 190.129 8.01454   7
   6   1 -10 191.519 7.09675   4
   5  -1 -10 -0.1072 0.71752   7
  -5  -1  10 1.51255 0.97088   7
   5  -1 -10 0.11563 1.18677   4
   5  -1 -10 2.57753 1.42170   1
   5  -1 -10 0.13188 0.81700   7
   5  -1 -10 1.27107 1.19604   5
  -5  -1  10 1.29104 0.72985   6
  -5   1  10 -1.0607 0.63984   7
   5   1 -10 1.43951 0.89594   4
   5   1 -10 0.25028 0.56350   5
  -5   1  10 1.08985 0.79063   6
   4  -1 -10 2.00221 1.12234   5
   4  -1 -10 -0.4183 0.81677   7
   4  -1 -10 -1.4373 0.91729   4
  -4  -1  10 2.06540 0.78563   6
  -4  -1  10 1.84656 1.04835   1
  -4  -1  10 2.15838 1.04607   7
   4  -1 -10 1.15080 0.95036   7
   4  -1 -10 1.55658 1.24941   1
   4  -1 -10 0.70513 1.18136   1
   4   1 -10 0.52433 1.11662   1
  -4   1  10 0.55231 0.85087   7
  -4   1  10 0.80770 0.75725   6
   4   1 -10 0.34319 0.57206   4
   3  -1 -10 278.647 8.65747   7
   3  -1 -10 268.322 10.5789   1
   3  -1 -10 275.183 9.34711   4
   3  -1 -10 274.907 8.94334   3
   3  -1 -10 283.377 9.87359   5
  -3  -1  10 280.553 8.84017   6
  -3  -1  10 274.055 9.11304   7
   3   1 -10 271.503 7.38182   7
   3   1 -10 260.170 9.92582   1
  -3   1  10 271.175 11.0693   1
   3   1 -10 275.271 7.51001   7
  -3   1  10 276.984 9.14567   6
   3   1 -10 276.280 8.45797   4
  -3   1  10 274.826 9.59231   7
   3   1 -10 256.580 7.49313   3
  -2  -1  10 3.52798 1.13647   6
  -2  -1  10 3.15172 1.24762   1
   2  -1 -10 3.66589 1.40486   1
   2  -1 -10 4.51460 1.13380   3
   2  -1 -10 4.11860 1.23852   4
  -2  -1  10 4.49970 1.17277   7
   2   1 -10 3.31785 0.98260   4
  -2   1  10 5.73758 1.94315   1
  -2   1  10 4.39280 1.23108   6
   2   1 -10 2.98195 0.77607   3
   2   1 -10 1.12847 1.22917   1
  -2   1  10 6.30728 1.46339   7
  -1  -1  10 454.270 14.8665   1
  -1  -1  10 453.571 13.7993   6
  -1  -1  10 453.707 13.7157   7
   1  -1 -10 452.748 15.4791   1
   1  -1 -10 458.751 13.2805   4
   1  -1 -10 459.899 12.7164   3
  -1   1  10 479.834 13.9903   7
  -1   1  10 446.513 15.4717   1
   1   1 -10 460.490 11.9528   3
   1   1 -10 441.725 15.1125   1
  -1   1  10 458.508 13.9864   6
   1   1 -10 464.611 12.5083   4
   0  -1 -10 18.4391 2.95444   1
   0  -1  10 18.0145 2.28754   7
   0  -1  10 19.9623 2.81679   1
   0  -1 -10 22.5114 2.10707   4
   0  -1  10 20.9039 2.29127   6
   0  -1 -10 20.7203 2.01171   3
   0  -1 -10 21.6101 1.84556   5
   0   1  10 19.0379 2.27924   7
   0   1 -10 19.1110 1.73560   3
   0   1 -10 17.6200 2.86574   1
   0   1 -10 19.4829 1.13563   5
   0   1  10 20.1699 2.46892   6
   0   1  10 16.7700 2.70497   1
  -1  -1 -10 0.92420 1.21084   1
   1  -1  10 0.21721 0.88105   7
  -1  -1 -10 0.99909 0.86160   3
   1  -1  10 0.72051 0.95656   1
   1  -1  10 2.16501 1.11044   6
  -1   1 -10 0.19969 0.72778   3
  -1   1 -10 0.65060 1.59014   1
   1   1  10 2.85209 1.24555   7
  -1   1 -10 0.82894 0.65864   5
   1   1  10 1.34361 1.04600   1
   1   1  10 2.34148 1.15562   6
  -2  -1 -10 1.13963 1.66295   1
   2  -1  10 0.33753 0.95540   6
   2  -1  10 3.22447 1.55847   1
  -2   1 -10 3.23865 1.17630   3
   2   1  10 3.82582 1.72540   1
   2   1  10 1.83414 1.33958   7
  -2   1 -10 6.99489 1.97563   1
   2   1  10 1.47284 1.11084   6
   3  -1  10 22.0028 2.62333   7
  -3  -1 -10 25.7037 3.81632   1
   3  -1  10 20.9522 3.43276   1
   3  -1  10 23.6295 2.83436   6
  -3  -1 -10 26.4129 2.71064   3
   3   1  10 30.5176 3.26829   6
   3   1  10 20.1561 3.22870   1
  -3   1 -10 24.6729 2.52499   3
   3   1  10 25.6931 2.94144   7
  -3   1 -10 25.6331 3.84587   1
   4  -1  10 23.1132 2.97990   6
  -4  -1 -10 32.5237 3.07279   3
  -4  -1 -10 26.6155 4.23082   1
   4  -1  10 31.2461 3.93018   1
   4  -1  10 24.5621 3.06857   7
  -4   1 -10 25.7619 4.44729   1
   4   1  10 27.1663 3.84158   1
   4   1  10 27.2061 3.20302   6
   4   1  10 28.0861 2.91484   7
  -4   1 -10 25.1721 3.01521   3
   5  -1  10 51.9165 4.45153   6
   5  -1  10 56.5169 4.42244   7
  -5  -1 -10 57.0696 4.20220   3
   5   1  10 52.5960 4.18547   7
   5   1  10 55.9884 4.40231   6
  -5   1 -10 54.6269 4.41977   3
  -6  -1 -10 14.6427 2.80332   3
   6  -1  10 21.4455 2.87462   6
   6  -1  10 16.8826 2.81057   7
  -6   1 -10 24.7260 3.05564   3
   6   1  10 20.9217 3.33870   6
   7  -1  10 -1.6197 1.68892   7
   7   1  10 2.12081 2.13778   7
   8  -2 -10 77.6598 5.76765   4
   8  -2 -10 77.2671 5.80215   5
  -8   2  10 70.0547 5.56722   7
   7  -2 -10 12.4691 2.85732   4
  -7  -2  10 14.0453 1.82979   7
   7  -2 -10 11.7521 2.26107   5
  -7   2  10 15.3540 2.55759   7
   6  -2 -10 14.4855 3.01045   1
   6  -2 -10 13.6305 2.73193   4
  -6  -2  10 16.0880 1.85536   7
   6  -2 -10 16.7102 2.04010   7
   6  -2 -10 13.6472 2.55195   5
  -6  -2  10 14.3878 1.03976   6
   6   2 -10 18.3811 1.73670   4
  -6   2  10 16.9686 2.71770   7
  -6   2  10 17.9550 2.03356   6
  -5  -2  10 22.0329 2.14440   7
   5  -2 -10 25.2024 2.91188   4
   5  -2 -10 25.3179 2.95227   5
   5  -2 -10 27.5888 2.51748   7
   5   2 -10 25.6407 1.91012   4
  -5   2  10 24.9017 3.02412   7
  -5   2  10 26.5044 2.58829   6
   5   2 -10 25.5289 2.26610   1
   4  -2 -10 17.4594 2.68037   4
   4  -2 -10 17.0001 2.17351   7
   4  -2 -10 16.3789 3.13174   1
   4  -2 -10 11.0757 2.11542   1
  -4  -2  10 16.2549 1.81285   7
  -4  -2  10 13.8311 1.99679   1
  -4  -2  10 16.6123 1.79392   6
   4  -2 -10 15.9472 2.46037   5
   4   2 -10 14.5586 2.10877   1
  -4   2  10 16.1087 2.25774   6
   4   2 -10 11.7500 1.46113   4
   3  -2 -10 104.495 6.61563   1
   3  -2 -10 97.2800 4.76303   7
  -3  -2  10 95.0059 5.00260   1
  -3  -2  10 93.5756 4.54965   7
   3  -2 -10 90.8428 4.86024   5
   3  -2 -10 90.3297 7.20460   1
   3  -2 -10 85.9334 4.76690   3
   3   2 -10 95.1943 3.77563   4
   3   2 -10 89.4766 5.13416   1
  -3   2  10 92.7474 5.31548   7
  -3   2  10 95.1013 4.97089   6
  -2  -2  10 32.9326 3.02024   1
   2  -2 -10 40.0911 3.85058   1
   2  -2 -10 28.9751 2.67576   4
   2  -2 -10 29.0119 2.65008   3
  -2  -2  10 34.5720 2.66274   7
  -2   2  10 34.5586 3.82931   1
   2   2 -10 30.8554 1.56574   3
   2   2 -10 34.2028 2.10402   4
  -2   2  10 33.2011 2.85069   6
   2   2 -10 28.7603 2.07753   7
   2   2 -10 33.3917 3.22459   1
  -2   2  10 37.4740 3.14395   7
   1  -2 -10 206.088 7.80489   4
   1  -2 -10 210.557 9.40740   1
  -1  -2  10 207.331 8.74637   1
   1  -2 -10 207.423 7.52814   3
  -1  -2  10 204.968 7.93076   7
   1   2 -10 214.580 6.16122   3
  -1   2  10 206.361 8.33578   6
   1   2 -10 198.339 7.20802   7
  -1   2  10 206.611 8.37716   7
  -1   2  10 202.953 9.69935   1
   0  -2 -10 59.9518 4.97132   1
   0  -2  10 65.1281 4.15320   7
   0  -2 -10 63.3581 3.72524   3
   0  -2 -10 59.5613 4.60720   4
   0  -2  10 69.4763 4.83483   1
   0   2  10 59.2975 4.26162   6
   0   2 -10 67.5709 3.18510   3
   0   2  10 71.5560 4.51175   7
   0   2  10 65.7493 5.10708   1
   0   2 -10 69.9203 5.24167   1
  -1  -2 -10 50.8682 3.51396   4
   1  -2  10 55.7492 4.53015   1
  -1  -2 -10 57.5344 4.64454   1
   1  -2  10 51.7706 3.87283   7
   1   2  10 53.6467 4.02494   6
   1   2  10 52.0741 4.57835   1
  -1   2 -10 48.9398 3.05112   3
  -1   2 -10 53.2164 4.89987   1
   2  -2  10 8.79202 2.16752   1
   2  -2  10 5.56733 1.51778   7
  -2  -2 -10 4.16804 1.38596   3
  -2  -2 -10 6.09141 1.93326   1
  -2   2 -10 6.73454 1.51117   3
  -2   2 -10 7.47986 2.22540   1
   2   2  10 6.34195 1.67350   7
   2   2  10 6.35666 1.88182   6
   2   2  10 4.97725 1.86848   1
  -2   2 -10 5.82388 1.19462   5
  -3  -2 -10 28.0664 2.82368   3
   3  -2  10 29.8884 3.19101   7
  -3  -2 -10 26.7117 3.71343   1
   3  -2  10 25.5651 3.61164   1
  -3   2 -10 32.5579 2.97642   3
  -3   2 -10 23.6075 4.08017   1
   3   2  10 30.4874 3.35525   6
   3   2  10 26.9960 3.10368   7
   3   2  10 29.7008 4.01627   1
   4  -2  10 95.2256 4.62496   5
  -4  -2 -10 100.394 5.41366   3
   4  -2  10 96.0474 7.02548   1
   4  -2  10 94.2833 5.81787   7
   4   2  10 93.3932 5.86521   6
  -4   2 -10 99.8169 5.62238   3
   4   2  10 87.8937 5.44392   7
  -4   2 -10 85.7659 7.38806   1
   5  -2  10 5.93647 1.53371   5
  -5  -2 -10 5.68795 2.06262   3
   5  -2  10 5.26859 1.80654   7
   5   2  10 5.25761 1.76995   7
  -5   2 -10 6.19605 2.07269   3
   5   2  10 7.08926 2.28500   6
   6  -2  10 32.2699 3.39087   7
   6  -2  10 34.3318 3.07202   5
   6  -2  10 28.2520 3.60365   6
   6   2  10 31.7479 3.72295   6
   8  -3 -10 -0.8909 1.95173   5
   7  -3 -10 36.4659 4.08455   5
   7  -3 -10 36.8296 3.46892   7
   7  -3 -10 34.9476 4.34057   4
   6  -3 -10 29.9920 3.92495   4
   6  -3 -10 27.6546 2.86952   7
  -6  -3  10 23.7504 2.07645   7
   6  -3 -10 25.4046 3.37283   5
  -6   3  10 21.3737 3.33358   7
  -6   3  10 27.2535 2.75076   6
   5  -3 -10 76.3907 5.17948   5
  -5  -3  10 76.8569 3.81668   7
   5  -3 -10 67.0505 5.66648   1
   5  -3 -10 79.9470 5.35628   4
   5   3 -10 73.5208 3.57848   1
  -5   3  10 74.8180 5.29597   7
  -5   3  10 71.2887 4.48963   6
   4  -3 -10 62.4204 4.64754   4
   4  -3 -10 55.3813 4.37828   5
   4  -3 -10 62.0962 4.88144   7
  -4  -3  10 51.6251 3.23963   7
   4  -3 -10 55.5034 4.84275   1
  -4  -3  10 55.4667 3.39365   1
  -4   3  10 53.7778 4.02904   6
   4   3 -10 58.2658 3.85670   1
  -4   3  10 61.4520 4.60978   7
   3  -3 -10 0.61296 1.35966   5
  -3  -3  10 0.78208 0.87944   7
   3  -3 -10 0.15576 1.13075   7
  -3  -3  10 1.82103 0.97056   1
   3  -3 -10 -0.3576 1.83605   1
   3  -3 -10 3.73136 1.74161   1
   3  -3 -10 0.31436 1.16054   3
   3  -3 -10 -1.7785 1.09070   4
  -3   3  10 -0.0540 1.08813   7
   3   3 -10 0.29160 0.54021   4
   3   3 -10 0.41765 0.68824   4
  -3   3  10 -0.1648 0.96403   6
   3   3 -10 0.32216 1.14495   1
   2  -3 -10 0.74344 0.93415   4
   2  -3 -10 0.30270 1.09060   7
  -2  -3  10 0.10916 0.86581   1
   2  -3 -10 0.16392 1.23791   1
   2  -3 -10 1.33317 0.97614   3
   2  -3 -10 -1.5008 1.37390   1
  -2  -3  10 2.14055 1.11402   7
   2   3 -10 1.69270 1.58401   1
   2   3 -10 0.74927 0.56423   4
  -2   3  10 -0.8126 1.06492   7
   2   3 -10 -0.9804 0.72177   4
   1  -3 -10 32.4193 3.03827   3
   1  -3 -10 40.9246 4.14680   1
  -1  -3  10 30.7406 3.22323   1
   1  -3 -10 34.1039 2.93572   4
  -1  -3  10 30.2693 2.92127   7
   1   3 -10 32.0159 2.42610   7
  -1   3  10 32.5241 3.27059   7
   1   3 -10 30.4573 3.82202   1
   1   3 -10 29.6013 2.26233   4
  -1   3  10 30.7991 3.94611   1
  -1   3  10 27.7972 3.12157   6
   1   3 -10 30.7822 1.73932   3
   0  -3 -10 9.04756 1.91785   4
   0  -3 -10 10.0760 1.82698   3
   0  -3  10 8.97115 2.19892   1
   0   3  10 9.78576 2.18040   6
   0   3 -10 8.30504 2.62653   1
   0   3  10 10.2352 2.12701   7
   0   3 -10 12.1894 1.42423   3
   0   3  10 9.77935 2.60184   1
  -1  -3 -10 6.88437 1.98202   1
   1  -3  10 9.87271 1.93413   7
   1  -3  10 10.4024 2.19749   1
  -1  -3 -10 8.05084 1.67612   4
  -1  -3 -10 7.17971 1.69932   3
  -1   3 -10 8.14646 1.45725   3
  -1   3 -10 6.32326 2.60408   1
   1   3  10 7.88976 2.32701   1
   1   3  10 8.86391 2.06413   7
   1   3  10 8.97948 2.09906   6
   2  -3  10 22.2643 1.61796   5
   2  -3  10 24.3143 3.36166   1
  -2  -3 -10 21.2925 2.42854   4
   2  -3  10 24.0025 3.08991   7
  -2  -3 -10 18.6769 3.42338   1
  -2  -3 -10 23.6285 2.61143   3
  -2   3 -10 19.4423 2.36468   3
   2   3  10 26.7253 3.01506   7
  -2   3 -10 19.4289 3.68989   1
   2   3  10 20.2944 3.30899   1
   2   3  10 23.9815 2.90004   6
   3  -3  10 702.986 23.6895   1
  -3  -3 -10 702.005 20.5746   3
  -3  -3 -10 719.597 19.9722   4
   3  -3  10 708.479 18.3081   5
   3   3  10 727.828 20.5481   7
  -3   3 -10 704.964 25.2356   1
  -3   3 -10 744.046 20.3635   3
   3   3  10 727.212 21.7077   6
   4  -3  10 78.2202 5.26942   7
   4  -3  10 78.3501 6.16372   1
   4  -3  10 71.1117 4.00912   5
  -4   3 -10 66.8965 8.17745   1
   4   3  10 71.0156 4.75681   7
   4   3  10 71.0399 5.31208   6
  -4   3 -10 70.6493 4.89603   3
   5  -3  10 72.4081 4.32197   5
  -5  -3 -10 73.5506 4.98764   3
  -5   3 -10 76.7409 5.13982   3
   5   3  10 65.7963 5.71500   6
   5   3  10 74.6060 4.63231   7
   6  -3  10 0.16063 1.64805   5
   7  -4 -10 6.30367 2.42942   7
   6  -4 -10 1.28923 2.00885   4
   6  -4 -10 0.61511 1.53669   7
   6  -4 -10 4.70018 2.55150   5
  -6   4  10 -0.8440 1.47483   6
  -6   4  10 2.52376 1.67821   7
  -5  -4  10 7.47933 1.51344   7
   5  -4 -10 10.1247 2.57576   5
   5  -4 -10 8.08427 3.19307   4
   5  -4 -10 8.21981 2.19332   7
  -5   4  10 5.09593 1.85574   6
  -5   4  10 10.6368 2.79495   7
  -4  -4  10 4.50469 1.37102   1
   4  -4 -10 2.69937 1.84929   7
  -4  -4  10 2.23749 1.25919   7
   4  -4 -10 2.71008 2.51627   1
   4  -4 -10 4.93505 1.68604   4
   4  -4 -10 -1.0534 1.15285   5
  -4   4  10 3.17644 1.64965   7
  -4   4  10 2.43355 1.67438   6
   3  -4 -10 71.7824 4.94522   3
   3  -4 -10 73.7226 6.21467   1
   3  -4 -10 74.2289 5.04448   7
  -3  -4  10 71.5418 4.22279   7
   3  -4 -10 70.2401 6.67808   1
  -3  -4  10 65.1909 4.18692   1
   3  -4 -10 69.7624 5.16708   4
   3   4 -10 69.6857 5.19797   1
  -3   4  10 76.4952 5.50152   7
  -3   4  10 73.2911 5.22809   6
   2  -4 -10 9.41058 2.05459   4
   2  -4 -10 0.70623 1.42994   7
   2  -4 -10 2.84925 1.42273   3
  -2  -4  10 4.15264 1.35358   7
   2  -4 -10 2.39791 1.87547   1
  -2  -4  10 3.48039 1.45258   1
   2  -4 -10 1.45937 2.57875   1
  -2   4  10 2.57803 1.63438   7
   2   4 -10 3.55030 0.66262   4
  -2   4  10 3.60887 1.79920   6
   2   4 -10 5.78758 2.17175   1
   1  -4 -10 100.939 5.76279   7
  -1  -4  10 102.752 5.71177   7
   1  -4 -10 95.8679 7.37699   1
   1  -4 -10 98.3150 6.76887   1
   1  -4 -10 100.947 5.88717   4
  -1  -4  10 97.1262 5.97435   1
   1  -4 -10 99.2357 5.82051   3
   1   4 -10 102.488 3.46249   3
  -1   4  10 106.187 6.24822   7
  -1   4  10 98.8808 6.21360   6
   0  -4 -10 4.19098 1.47242   4
   0  -4 -10 5.06363 2.20708   1
   0  -4  10 1.99743 1.56116   7
   0  -4 -10 5.96721 2.67483   1
   0  -4 -10 5.07766 1.57349   3
   0  -4  10 1.07618 1.72901   1
   0   4  10 4.51849 1.75689   6
   0   4  10 1.00382 1.19618   7
   0   4 -10 4.33295 1.04506   3
  -1  -4 -10 52.1780 3.92141   4
   1  -4  10 45.9222 4.96283   1
  -1  -4 -10 46.5749 3.71403   3
  -1  -4 -10 49.7889 5.00519   1
   1  -4  10 46.6936 4.10977   7
  -1   4 -10 26.4378 7.59741   1
   1   4  10 57.5336 4.53968   7
   1   4  10 50.0538 4.33451   6
  -1   4 -10 47.6088 3.24166   3
  -2  -4 -10 63.7033 4.34221   3
   2  -4  10 67.2574 4.93411   7
   2  -4  10 62.3664 2.77783   5
  -2  -4 -10 59.8842 4.18478   4
   2   4  10 59.9606 4.99447   6
  -2   4 -10 63.5900 4.08486   3
   2   4  10 63.4093 4.69326   7
  -3  -4 -10 116.661 6.15639   4
  -3  -4 -10 119.496 7.45767   3
   3  -4  10 117.311 4.77694   5
   3   4  10 122.568 6.30436   7
  -3   4 -10 114.245 6.03756   3
  -4  -4 -10 18.8478 2.84671   3
   4  -4  10 17.3739 2.41082   5
   4  -4  10 18.8469 2.94269   7
  -4  -4 -10 13.3351 2.32187   4
   4   4  10 17.6574 3.47876   6
   4   4  10 11.9272 2.26813   7
   5  -4  10 3.56113 2.41159   5
   6  -5 -10 21.7274 3.53246   7
   5  -5 -10 21.3001 3.58833   7
  -5   5  10 24.2208 4.00108   6
   4  -5 -10 3.80793 2.09814   7
   4  -5 -10 0.67405 2.12559   4
   4  -5 -10 2.43444 2.15078   5
  -4   5  10 -0.7450 1.46544   6
  -4   5  10 6.16667 2.30551   7
   3  -5 -10 114.107 7.12477   4
  -3  -5  10 108.920 5.66034   7
  -3   5  10 114.622 7.09548   6
  -3   5  10 109.316 6.97695   7
   2  -5 -10 147.935 9.17875   3
   2  -5 -10 143.934 9.64243   1
  -2  -5  10 154.586 7.05660   7
   2  -5 -10 142.288 9.77015   1
  -2   5  10 138.581 7.91326   6
   1  -5 -10 156.071 9.00538   7
   1  -5 -10 152.688 10.6993   1
  -1  -5  10 163.421 7.71771   7
  -1   5  10 171.710 8.52303   7
   0  -5  10 7.26374 1.95433   7
   0  -5 -10 7.83557 1.99363   3
   0  -5 -10 5.33755 2.05450   4
   0   5 -10 7.00670 1.40527   3
   0   5  10 6.37959 1.95027   7
   0   5  10 10.5187 2.74956   6
  -1  -5 -10 2.08555 1.37603   3
   1  -5  10 3.84842 1.82095   7
   1   5  10 0.63002 1.31876   7
   1   5  10 3.66593 1.63217   6
  -1   5 -10 3.54226 1.45489   3
  -2  -5 -10 14.5003 2.55887   3
  -2  -5 -10 12.6783 2.48766   4
   2  -5  10 13.6114 2.94026   7
   2   5  10 15.1175 3.11246   6
  -2   5 -10 12.8356 2.11283   3
   2   5  10 12.4440 2.66992   7
  -3  -5 -10 30.6402 3.37038   4
   3   5  10 30.8467 3.70135   7
  -3   5 -10 33.7372 3.23934   3
  -3  -6  10 45.0921 3.84752   7
  -2  -6  10 43.1529 4.70404   7
  -1  -6  10 66.9129 4.98887   7
   0  -6  10 -1.0509 1.24031   7
   0   6  10 1.32552 1.94456   7
   1   6  10 5.49250 2.48486   7
   8   0 -11 3.79305 2.18148   5
  -8   0  11 -0.5784 1.44687   7
   8   0 -11 1.09634 1.83319   4
   7   0 -11 1.60061 1.54686   5
   7   0 -11 -0.2656 1.33325   4
   7   0 -11 2.86060 1.99095   1
   6   0 -11 1.56062 1.20515   4
   6   0 -11 2.48019 1.20164   5
   6   0 -11 2.62594 2.16851   1
  -6   0  11 0.00281 1.09838   7
  -6   0  11 0.27247 0.69362   6
  -5   0  11 1.36269 0.84723   6
  -5   0  11 -0.4471 0.78682   7
   5   0 -11 -0.3019 0.87408   5
   5   0 -11 -0.9944 0.88924   4
  -5   0  11 -0.0900 0.72362   3
   5   0 -11 0.61825 1.29664   1
   4   0 -11 128.090 4.42986   7
   4   0 -11 124.955 4.40375   7
   4   0 -11 128.785 4.50140   5
  -4   0  11 123.867 4.65070   3
   4   0 -11 126.373 5.77084   4
  -4   0  11 128.403 5.88900   7
   4   0 -11 122.668 6.60475   1
  -4   0  11 126.550 5.35132   6
   3   0 -11 0.27171 1.14240   1
   3   0 -11 1.38769 0.77231   3
   3   0 -11 0.52728 0.89133   4
  -3   0  11 1.43920 1.04095   1
   3   0 -11 -0.6711 0.59469   5
  -3   0  11 -0.6028 0.78233   6
   3   0 -11 0.61650 0.81449   7
  -3   0  11 -1.1373 0.81033   7
   3   0 -11 1.04486 0.83001   7
  -3   0  11 -0.0417 0.68533   3
   2   0 -11 1242.50 28.4848   5
   2   0 -11 1243.30 33.4950   1
   2   0 -11 1241.55 28.5971   5
   2   0 -11 1248.63 29.9797   3
  -2   0  11 1251.47 31.1482   6
  -2   0  11 1236.70 33.5338   1
  -2   0  11 1250.66 31.7064   7
   2   0 -11 1247.98 30.2030   4
   1   0 -11 0.00469 1.49926   1
   1   0 -11 0.10689 0.64037   3
  -1   0  11 1.22878 0.90675   6
   1   0 -11 -0.8251 0.70118   4
  -1   0  11 -0.4556 0.85994   7
   1   0 -11 -0.8042 0.49404   5
  -1   0  11 0.50590 1.08866   1
   0   0  11 37.3952 3.78265   1
   0   0 -11 43.7533 4.26905   1
   0   0 -11 36.3323 2.23553   5
   0   0 -11 43.3526 2.77437   3
   0   0 -11 39.1221 2.82958   4
   0   0  11 38.2984 3.40287   6
   0   0  11 43.7608 3.58541   7
   1   0  11 -0.6027 0.92000   7
   1   0  11 0.59242 1.01840   6
  -1   0 -11 -1.8582 1.16208   1
  -1   0 -11 0.72083 0.91125   5
  -1   0 -11 -1.2440 0.63610   3
   1   0  11 1.20011 1.31856   1
   2   0  11 33.2462 3.11841   7
  -2   0 -11 29.7682 4.15009   1
   2   0  11 33.8964 3.92627   1
   2   0  11 26.3686 3.22637   6
  -2   0 -11 25.8631 2.62622   3
   3   0  11 1.82265 1.44257   1
  -3   0 -11 3.76684 1.83747   1
  -3   0 -11 1.15265 1.10783   3
   3   0  11 0.14518 0.90489   7
   4   0  11 47.7107 5.01952   1
  -4   0 -11 63.9283 6.21121   1
   4   0  11 61.5023 4.60984   6
   4   0  11 52.8824 4.30723   7
  -4   0 -11 55.2947 4.15361   3
   5   0  11 -0.2156 1.20491   6
  -5   0 -11 1.42289 1.34571   3
   5   0  11 1.71208 1.61173   7
   7   0  11 3.03205 2.59164   7
   8  -1 -11 4.51184 2.10309   4
   8  -1 -11 1.85190 2.32852   5
  -8   1  11 4.67962 1.76562   7
   7  -1 -11 37.7811 3.83322   4
   7  -1 -11 32.3839 3.50636   5
  -7  -1  11 40.0934 3.09900   7
   7   1 -11 37.5549 3.40642   4
  -7   1  11 34.4617 3.41508   7
  -6  -1  11 51.4634 3.49823   7
   6  -1 -11 62.9268 4.80008   1
   6  -1 -11 55.5327 4.33151   4
   6  -1 -11 53.6497 4.03243   5
  -6  -1  11 45.4854 2.43445   6
   6   1 -11 57.7728 3.69321   4
  -6   1  11 57.3564 4.23605   7
   6   1 -11 56.2432 2.49322   5
   6   1 -11 53.2231 3.73174   1
   5  -1 -11 60.0667 4.78009   1
  -5  -1  11 61.2955 3.74645   7
   5  -1 -11 65.9104 4.50517   4
   5  -1 -11 64.5235 4.07621   5
  -5  -1  11 58.2631 3.16527   6
   5   1 -11 57.7665 3.64959   4
  -5   1  11 66.8590 3.64780   6
   4  -1 -11 120.266 5.31374   5
  -4  -1  11 122.316 5.13719   6
   4  -1 -11 117.213 6.51917   1
  -4  -1  11 116.393 5.46902   7
   4  -1 -11 118.088 5.00020   7
  -4  -1  11 111.384 6.11136   1
  -4   1  11 121.465 6.11637   7
   4   1 -11 117.318 5.12740   4
   4   1 -11 110.852 6.06352   1
  -4   1  11 120.303 5.46699   6
  -3  -1  11 120.832 6.79612   1
   3  -1 -11 122.082 5.25366   7
   3  -1 -11 121.249 6.90532   1
   3  -1 -11 119.590 5.36804   3
  -3  -1  11 126.866 5.51019   6
   3  -1 -11 122.446 5.73772   4
   3  -1 -11 120.271 5.12483   5
  -3  -1  11 124.468 5.64146   7
  -3   1  11 123.636 5.61076   6
   3   1 -11 121.774 4.41056   7
  -3   1  11 122.057 7.09781   1
   3   1 -11 119.908 5.06273   4
   3   1 -11 119.975 4.14049   7
   3   1 -11 111.554 6.41371   1
  -3   1  11 118.444 6.03312   7
   3   1 -11 114.859 4.22271   3
  -2  -1  11 21.2071 2.28678   6
   2  -1 -11 19.8352 2.06615   3
   2  -1 -11 19.5232 2.33684   4
  -2  -1  11 18.4974 2.53194   1
  -2  -1  11 19.8821 2.42429   7
   2   1 -11 19.5141 2.11864   7
  -2   1  11 21.4798 2.64233   7
   2   1 -11 17.3371 2.69206   1
   2   1 -11 20.7302 1.99865   4
  -2   1  11 15.6843 2.85613   1
  -2   1  11 21.6107 2.47676   6
  -1  -1  11 0.98249 1.15192   1
   1  -1 -11 0.88090 0.80644   5
  -1  -1  11 1.57584 1.10614   6
  -1  -1  11 2.27204 1.14770   7
   1  -1 -11 1.91351 1.41377   1
   1  -1 -11 0.39335 0.71435   4
   1  -1 -11 1.17987 0.86922   3
  -1   1  11 1.99534 1.03142   7
   1   1 -11 -0.0745 0.64715   4
  -1   1  11 0.62425 1.34501   1
   1   1 -11 0.99675 1.44708   1
  -1   1  11 2.09141 1.14049   6
   1   1 -11 0.09473 0.52439   3
   0  -1 -11 31.1594 3.70017   1
   0  -1 -11 25.3451 2.17352   5
   0  -1  11 24.8805 2.74981   7
   0  -1  11 26.0650 2.97284   1
   0  -1 -11 25.0980 2.35327   3
   0   1 -11 25.0009 1.14218   5
   0   1 -11 26.0904 2.10766   3
   0   1  11 24.0078 3.27115   7
   0   1 -11 31.7616 3.67899   1
   0   1  11 26.0091 3.41774   1
  -1  -1 -11 24.3438 3.49873   1
   1  -1  11 29.4664 3.11779   6
   1  -1  11 24.4312 3.22564   1
   1  -1  11 24.5462 2.77064   7
   1   1  11 29.6048 3.75099   1
  -1   1 -11 25.7023 3.57814   1
  -1   1 -11 26.0647 2.32752   3
   1   1  11 29.4366 3.02536   6
   1   1  11 31.7242 3.00377   7
  -1   1 -11 29.0952 1.96282   5
   2  -1  11 477.888 15.6966   6
   2  -1  11 498.687 15.6103   7
  -2  -1 -11 490.444 14.4857   3
  -2  -1 -11 465.485 17.5276   1
   2  -1  11 490.272 18.3125   1
   2   1  11 499.938 15.2057   7
  -2   1 -11 463.404 13.4387   5
   2   1  11 485.532 15.8331   6
   2   1  11 474.849 17.2761   1
   3  -1  11 7.13147 2.21773   1
  -3  -1 -11 5.48111 1.45179   3
   3  -1  11 5.21439 1.53299   7
   3  -1  11 5.31023 1.71655   6
   3   1  11 4.23860 1.72888   6
   3   1  11 7.09525 1.91193   7
  -3   1 -11 4.62314 2.76532   1
  -3   1 -11 6.81691 1.56795   3
  -4  -1 -11 1.91143 1.27304   3
   4  -1  11 -1.1797 1.39585   7
   4  -1  11 -1.8093 1.12519   6
   4  -1  11 -2.0442 1.38588   1
   4   1  11 0.52896 1.22246   6
  -4   1 -11 0.92362 1.37681   3
  -4   1 -11 -1.0551 2.41068   1
   4   1  11 0.72008 1.30793   7
  -5  -1 -11 123.871 6.47003   3
   5  -1  11 128.917 7.11718   6
  -5   1 -11 140.508 7.05510   3
   5   1  11 128.763 7.21970   6
   8  -2 -11 2.10274 2.38425   4
  -8   2  11 9.18262 3.04197   7
   7  -2 -11 8.26078 2.42609   5
  -7   2  11 1.60340 1.50990   7
   6  -2 -11 41.4233 3.65795   5
   6  -2 -11 38.9227 2.82801   7
  -6  -2  11 45.2415 3.07404   7
   6  -2 -11 41.5467 4.19847   4
  -6   2  11 41.5526 3.91241   7
  -6   2  11 47.9561 3.15419   6
   6   2 -11 38.3010 2.54061   4
   5  -2 -11 62.4137 4.73742   4
   5  -2 -11 57.5324 4.33993   5
  -5  -2  11 60.9163 3.18811   6
  -5  -2  11 67.2427 3.77082   7
   5  -2 -11 62.1221 3.75735   7
  -5   2  11 58.7679 3.91937   6
  -5   2  11 65.8662 4.62290   7
   5   2 -11 58.3639 3.89134   1
   4  -2 -11 46.6049 3.89722   4
   4  -2 -11 46.0453 4.35402   1
  -4  -2  11 52.7869 3.34484   6
   4  -2 -11 44.7385 3.43979   7
   4  -2 -11 45.4134 3.71048   5
  -4  -2  11 53.1442 3.72737   1
  -4  -2  11 47.2275 3.33668   7
   4   2 -11 47.3562 3.94170   1
  -4   2  11 43.0996 3.53074   6
   4   2 -11 47.1952 2.93697   4
  -4   2  11 47.1100 4.03903   7
   3  -2 -11 66.2209 5.09492   1
   3  -2 -11 63.0299 4.03327   5
  -3  -2  11 56.5045 3.64783   6
  -3  -2  11 60.3898 4.23459   1
  -3  -2  11 60.5643 3.75926   7
   3  -2 -11 55.8773 4.06754   4
   3  -2 -11 62.9342 3.79154   7
   3  -2 -11 59.2071 3.97128   3
   3   2 -11 61.0678 3.12712   4
  -3   2  11 60.4023 4.41769   7
  -3   2  11 60.1282 4.04976   6
   3   2 -11 59.8578 4.39669   1
  -2  -2  11 10.7085 2.12516   1
   2  -2 -11 11.8837 2.07132   4
   2  -2 -11 11.6412 1.94802   3
  -2  -2  11 9.79362 1.89155   7
   2  -2 -11 8.40135 2.15473   1
   2   2 -11 9.53934 1.01012   3
  -2   2  11 12.0027 2.06913   6
   2   2 -11 12.1585 2.49148   1
   2   2 -11 12.4886 1.51002   4
   2   2 -11 10.1464 1.39369   7
  -2   2  11 12.1191 2.49715   1
  -2   2  11 13.2729 2.36074   7
   1  -2 -11 65.9168 4.22354   4
  -1  -2  11 71.6573 4.94532   1
  -1  -2  11 75.2631 4.43104   7
   1  -2 -11 77.7300 5.58794   1
   1   2 -11 74.4710 3.58776   4
  -1   2  11 66.3670 4.70606   7
  -1   2  11 64.8152 5.45797   1
   1   2 -11 69.7567 3.10377   3
  -1   2  11 70.4825 4.64835   6
   0  -2  11 20.3353 4.53996   1
   0  -2 -11 15.2930 2.33150   4
   0  -2  11 16.6827 2.26236   7
   0  -2 -11 17.3071 2.23445   3
   0  -2 -11 19.7687 3.19242   1
   0   2 -11 18.5373 3.06107   1
   0   2  11 19.4822 3.27515   1
   0   2 -11 17.9063 1.71114   3
   0   2  11 12.8963 2.34705   6
   0   2  11 22.6655 2.81697   7
  -1  -2 -11 -0.3482 0.74605   4
   1  -2  11 0.41950 1.16548   1
  -1  -2 -11 0.78091 1.51709   1
  -1  -2 -11 -0.2265 0.74714   3
   1  -2  11 0.73200 0.94756   7
  -1   2 -11 0.61423 0.83386   3
   1   2  11 1.13606 1.14723   6
  -1   2 -11 0.09032 2.00640   1
   1   2  11 0.21283 1.24031   7
   1   2  11 -2.1027 1.37876   1
  -2  -2 -11 179.408 7.25137   4
  -2  -2 -11 163.519 6.93480   3
   2  -2  11 168.482 8.93507   1
   2  -2  11 168.105 7.72337   7
  -2  -2 -11 160.569 9.11840   1
  -2   2 -11 152.028 5.65763   5
   2   2  11 164.628 7.94739   6
   2   2  11 176.719 7.86527   7
  -2   2 -11 163.227 9.54796   1
   2   2  11 145.912 8.64127   1
   3  -2  11 10.7699 2.99385   1
  -3  -2 -11 10.6424 2.03569   3
   3  -2  11 8.72405 2.17938   7
  -3   2 -11 13.4004 2.19740   3
   3   2  11 8.32148 2.13682   7
   3   2  11 7.52147 2.08405   6
  -3   2 -11 10.6784 3.05742   1
   4  -2  11 91.1790 9.11697   1
   4   2  11 85.3159 6.36743   6
   4   2  11 90.6584 5.57401   7
  -4   2 -11 99.7034 5.66046   3
  -4   2 -11 115.537 10.8378   1
  -5  -2 -11 -0.6926 0.84564   3
   5  -2  11 1.68640 1.28175   6
   5  -2  11 -1.0130 1.55224   7
  -5   2 -11 1.22611 1.51919   3
   5   2  11 0.34313 1.53233   6
   5   2  11 -1.7314 1.35219   7
   6   2  11 5.42562 2.12100   7
  -7   3  11 85.3355 6.14063   7
   6  -3 -11 5.02357 2.17831   5
   6  -3 -11 6.44586 1.90058   7
  -6  -3  11 5.55954 1.33169   7
   6  -3 -11 6.72326 2.19941   4
  -6   3  11 0.38313 1.50728   6
  -6   3  11 4.99237 1.66056   7
  -5  -3  11 1.75752 1.11335   7
  -5  -3  11 0.56591 0.99183   6
   5  -3 -11 3.36882 1.91127   5
   5  -3 -11 1.60784 1.65596   4
   5  -3 -11 0.86308 1.36501   7
  -5   3  11 2.46804 1.78731   6
  -5   3  11 -1.4319 1.13739   7
   4  -3 -11 -1.6330 0.92750   4
   4  -3 -11 -2.1889 2.02772   1
  -4  -3  11 -0.5089 0.82844   7
   4  -3 -11 -2.1871 1.46364   5
  -4  -3  11 0.80629 1.18898   1
   4  -3 -11 2.92347 1.41621   7
  -4   3  11 1.01603 1.29832   7
   4   3 -11 -2.4673 1.37471   1
  -4   3  11 -0.8644 0.99777   6
   3  -3 -11 32.6988 3.09136   3
  -3  -3  11 33.9277 2.90036   7
   3  -3 -11 30.4949 3.33417   4
   3  -3 -11 32.1192 3.27627   7
   3  -3 -11 32.6461 3.42128   5
   3  -3 -11 34.5946 4.90629   1
   3  -3 -11 24.2413 4.02117   1
  -3  -3  11 32.6675 3.04695   1
  -3   3  11 33.1759 3.27463   6
   3   3 -11 34.2422 1.92469   4
  -3   3  11 35.1565 3.56005   7
   3   3 -11 31.5599 3.93450   1
  -2  -3  11 -0.4060 1.11871   1
  -2  -3  11 2.29567 1.36495   7
   2  -3 -11 2.95716 1.22474   7
   2  -3 -11 1.98975 1.13113   3
   2  -3 -11 0.23020 1.59826   1
   2  -3 -11 3.95810 1.28733   4
  -2   3  11 2.40256 1.31002   6
   2   3 -11 1.41409 0.74813   4
  -2   3  11 -0.3604 1.31761   7
   2   3 -11 0.34413 1.88931   1
   2   3 -11 0.68469 1.08697   4
   1  -3 -11 11.9535 2.07336   4
   1  -3 -11 5.77914 2.01955   1
  -1  -3  11 11.7481 2.18383   1
  -1  -3  11 11.8649 2.07910   7
   1  -3 -11 11.4840 2.14963   3
  -1   3  11 12.5637 3.03840   1
   1   3 -11 6.37439 2.47522   1
  -1   3  11 13.3015 2.37807   7
  -1   3  11 12.6955 2.30826   6
   1   3 -11 13.2305 1.24670   3
   0  -3  11 1.26420 1.18025   1
   0  -3 -11 -0.3234 1.75629   1
   0  -3 -11 0.78147 0.98057   4
   0  -3 -11 -0.0306 0.83584   3
   0   3 -11 1.91549 0.81772   3
   0   3  11 0.70189 1.96926   1
   0   3  11 -0.9468 0.90839   6
   0   3  11 1.68915 1.16186   7
   0   3 -11 1.69711 1.81062   1
  -1  -3 -11 26.4113 2.77786   3
   1  -3  11 23.0739 3.50360   1
  -1  -3 -11 19.7885 3.85806   1
   1  -3  11 18.7129 2.97603   7
  -1  -3 -11 23.4609 2.71309   4
   1   3  11 20.5893 4.44199   1
   1   3  11 19.3480 2.91714   7
  -1   3 -11 25.1179 4.11117   1
  -1   3 -11 20.8556 2.13939   3
   1   3  11 25.3649 3.18040   6
  -2  -3 -11 56.2226 3.99372   4
   2  -3  11 56.4102 4.40701   7
  -2  -3 -11 55.1896 4.04655   3
   2  -3  11 55.3173 5.71938   1
  -2   3 -11 60.7657 3.88970   3
   2   3  11 55.9562 4.61286   6
   2   3  11 58.8171 4.48332   7
  -2   3 -11 60.1808 6.15034   1
  -3  -3 -11 117.749 6.12307   4
   3  -3  11 114.053 6.75924   7
  -3   3 -11 117.237 5.95577   3
   3   3  11 116.389 6.34435   7
   3   3  11 114.800 8.27044   6
  -4  -3 -11 14.7002 2.48047   4
   4  -3  11 20.5025 3.30076   7
   4  -3  11 26.0971 2.42097   5
  -4  -3 -11 21.8851 2.89922   3
   4   3  11 19.3020 3.30970   6
   4   3  11 21.8948 2.90940   7
  -4   3 -11 18.6434 3.27846   3
   5  -3  11 1.93836 1.39191   5
   5   3  11 0.61202 1.76492   7
   6  -4 -11 -1.7375 1.63345   7
   6  -4 -11 -1.5333 1.70056   5
  -6   4  11 -0.3502 1.82212   6
  -5  -4  11 0.65123 1.28450   7
   5  -4 -11 3.04543 2.11207   4
   5  -4 -11 1.72804 2.30419   5
   5  -4 -11 1.66271 1.83852   7
  -5   4  11 2.82021 1.89902   7
  -5   4  11 1.34291 1.64011   6
  -4  -4  11 111.002 5.34690   7
   4  -4 -11 94.7758 6.00684   7
   4  -4 -11 99.6606 6.51591   4
   4  -4 -11 99.1586 6.43619   5
   4   4 -11 110.069 8.60531   1
  -4   4  11 95.8165 6.07367   6
  -3  -4  11 1.28589 1.55581   7
   3  -4 -11 1.90080 1.51953   3
   3  -4 -11 1.96702 1.44095   7
   3  -4 -11 -1.3795 1.28485   4
   3  -4 -11 2.63031 1.79354   5
   3  -4 -11 -0.4871 2.57102   1
   3   4 -11 -0.6601 2.10903   1
  -3   4  11 2.36722 1.69290   6
  -3   4  11 0.09280 1.52928   7
   2  -4 -11 37.6065 3.80785   3
  -2  -4  11 34.2414 3.23137   7
   2  -4 -11 28.9253 4.60295   1
   2  -4 -11 27.7813 3.49136   7
   2  -4 -11 31.4457 3.37763   4
   2  -4 -11 33.2417 5.16614   1
  -2   4  11 30.7705 3.64152   7
  -2   4  11 33.6759 3.60458   6
   2   4 -11 25.4125 1.92260   4
   1  -4 -11 6.15190 2.39739   1
   1  -4 -11 2.79839 1.60503   4
  -1  -4  11 5.20500 1.66119   7
   1  -4 -11 8.63684 1.95905   3
   1  -4 -11 6.83715 2.69732   1
   1  -4 -11 4.87629 1.80857   7
   1   4 -11 5.63831 0.88966   3
  -1   4  11 4.65940 1.77579   7
   1   4 -11 7.39359 1.07114   4
  -1   4  11 1.68667 1.77705   6
   0  -4 -11 39.7846 3.67755   4
   0  -4 -11 34.8203 4.63106   1
   0  -4  11 49.7115 4.05255   7
   0  -4 -11 42.1741 4.91398   1
   0  -4 -11 42.6027 3.87242   3
   0   4 -11 45.5663 2.61918   3
   0   4  11 38.5554 3.92468   7
   0   4  11 45.9050 4.41415   6
   1  -4  11 -0.8739 0.81133   7
  -1  -4 -11 -0.0003 0.88012   4
  -1  -4 -11 0.86687 1.31997   3
  -1   4 -11 -0.5584 1.02903   3
   1   4  11 1.18211 1.61111   7
  -2  -4 -11 74.4399 5.95046   4
  -2  -4 -11 68.3498 4.66627   3
   2   4  11 65.7443 5.15516   7
  -2   4 -11 74.6423 4.39518   3
  -3  -4 -11 19.6278 2.57955   4
   3  -4  11 17.5391 2.99412   7
  -3  -4 -11 18.6753 3.37630   3
  -3   4 -11 19.4599 2.64126   3
   3   4  11 24.0230 2.88021   7
   3   4  11 20.0127 3.47417   6
  -4   4 -11 8.52623 2.26695   3
   4   4  11 9.70087 2.27065   7
  -5   5  11 34.0461 4.24550   6
  -4  -5  11 122.103 6.15917   7
   4  -5 -11 120.701 7.19291   7
  -4   5  11 128.556 7.40581   6
   3  -5 -11 16.5667 3.12764   7
  -3  -5  11 14.8525 2.39566   7
   3  -5 -11 16.6647 3.04506   5
  -3   5  11 12.9986 3.09245   7
  -3   5  11 16.3781 3.02804   6
   2  -5 -11 21.3069 3.45709   7
   2  -5 -11 19.0027 3.21816   3
  -2  -5  11 25.5312 3.03778   7
   2  -5 -11 23.3960 3.48483   4
  -2   5  11 17.8827 3.14924   7
  -2   5  11 23.1260 3.69300   6
   1  -5 -11 8.00673 2.39700   4
   1  -5 -11 9.15522 2.49967   7
  -1  -5  11 7.83032 1.87526   7
   1  -5 -11 9.11774 2.26927   3
  -1   5  11 3.73714 1.74503   6
  -1   5  11 11.4378 2.45103   7
   0  -5 -11 38.6424 4.21327   7
   0  -5 -11 36.4309 3.83755   3
   0  -5 -11 37.6109 3.83055   4
   0   5  11 40.6317 4.55832   6
   0   5  11 39.1872 4.52962   7
  -1  -5 -11 27.4338 3.43190   4
   1  -5  11 31.9036 3.67500   7
   1   5  11 34.3604 3.83003   7
  -1   5 -11 28.0887 3.11697   3
   2   5  11 105.913 6.31816   7
  -2   5 -11 105.273 5.63256   3
  -3   5 -11 13.6065 2.62936   3
   3   5  11 13.1560 2.70397   7
  -3  -6  11 124.194 6.99975   7
  -2  -6  11 110.401 6.53328   7
  -8   0  12 91.1561 5.51570   7
   8   0 -12 93.8372 6.05204   4
  -7   0  12 -1.3284 1.08751   7
   7   0 -12 2.14403 2.05754   4
   6   0 -12 29.9384 3.33604   4
  -6   0  12 26.2019 3.09116   7
   6   0 -12 22.0352 2.41256   5
   5   0 -12 -0.6692 1.42219   4
  -5   0  12 -0.4780 0.79125   6
  -5   0  12 1.63357 1.31247   7
   5   0 -12 1.33916 0.97051   5
   5   0 -12 -0.1887 1.58483   1
   4   0 -12 50.1073 3.69448   4
   4   0 -12 49.6682 2.31815   5
   4   0 -12 44.3445 4.33420   1
  -4   0  12 45.7838 3.41418   6
  -3   0  12 1.24765 1.09125   6
   3   0 -12 0.55965 0.59767   5
   3   0 -12 1.37647 1.28905   1
   3   0 -12 0.71892 0.97977   4
   3   0 -12 0.57037 0.90365   7
  -3   0  12 -0.8079 1.13628   1
   3   0 -12 -0.6824 0.80611   3
   2   0 -12 8.89358 1.85787   4
   2   0 -12 7.92475 1.38308   3
  -2   0  12 8.03791 1.71461   6
  -2   0  12 6.03287 1.91558   1
   2   0 -12 3.91949 2.27525   1
  -2   0  12 8.52531 1.83198   7
   2   0 -12 7.89455 1.02560   5
   1   0 -12 -0.2675 0.70057   3
  -1   0  12 -0.6210 0.99160   7
   1   0 -12 0.76817 1.76223   1
  -1   0  12 0.62080 1.01930   6
   1   0 -12 -1.3220 0.53255   5
  -1   0  12 1.30191 1.19647   1
   0   0 -12 8.05955 1.50811   3
   0   0  12 9.11972 2.09764   6
   0   0 -12 9.30200 1.72016   4
   0   0  12 7.02059 2.04484   1
   0   0  12 13.0411 2.20144   7
   0   0 -12 11.2021 1.47938   5
  -1   0 -12 2.92085 1.82906   1
   1   0  12 -0.8062 1.26070   1
  -1   0 -12 0.62293 0.85733   3
   1   0  12 0.84779 1.02184   7
   1   0  12 -1.2667 0.87075   6
  -1   0 -12 0.82444 1.25202   5
   2   0  12 9.08929 1.97413   7
   2   0  12 12.8351 2.44046   6
  -2   0 -12 7.59918 1.78009   3
  -2   0 -12 12.6007 3.08383   1
   2   0  12 14.5896 3.00048   1
   3   0  12 2.57721 1.49842   6
   3   0  12 1.70667 1.31219   7
  -3   0 -12 6.67914 4.29812   1
  -3   0 -12 0.28365 0.91654   3
   4   0  12 177.529 8.54774   6
   4   0  12 171.512 8.08469   7
   5   0  12 -0.3061 1.41376   7
   8  -1 -12 12.8809 2.98079   4
  -8   1  12 11.9871 2.87734   7
   7  -1 -12 14.7663 2.60825   5
   7  -1 -12 11.9332 2.44128   4
  -7   1  12 13.0783 2.25299   7
   7   1 -12 9.58629 2.26465   4
   6  -1 -12 41.6410 3.92955   4
  -6  -1  12 41.4066 3.32698   7
   6  -1 -12 38.4514 3.58949   5
  -6   1  12 38.0659 2.77124   6
  -6   1  12 36.9791 3.66603   7
   6   1 -12 34.7714 3.71227   1
   6   1 -12 39.1416 3.36833   4
  -5  -1  12 16.2232 2.23278   7
   5  -1 -12 19.5371 2.46004   5
   5  -1 -12 16.3120 2.85761   4
  -5  -1  12 15.9843 1.87654   6
   5  -1 -12 6.96029 3.01711   1
  -5   1  12 17.4889 2.59851   7
  -5   1  12 12.7675 2.02249   6
   5   1 -12 12.0337 2.87428   1
   5   1 -12 14.3607 2.10182   4
  -4  -1  12 156.640 6.50928   6
   4  -1 -12 161.659 6.19605   7
  -4  -1  12 161.159 6.95427   7
  -4  -1  12 159.448 7.81408   1
   4  -1 -12 162.204 8.38459   1
   4  -1 -12 164.052 6.42904   5
   4  -1 -12 166.950 7.46582   4
  -4   1  12 165.587 7.58691   7
   4   1 -12 162.344 7.79772   1
  -4   1  12 159.577 6.82984   6
   4   1 -12 161.104 6.47847   4
   3  -1 -12 232.550 10.6077   1
   3  -1 -12 232.633 8.33343   3
  -3  -1  12 228.691 9.91232   1
  -3  -1  12 246.606 8.74785   6
   3  -1 -12 240.434 8.26446   7
   3  -1 -12 240.645 9.01479   4
  -3  -1  12 244.170 9.00340   7
   3  -1 -12 231.809 7.86069   5
   3   1 -12 244.664 8.19321   4
  -3   1  12 232.850 9.36166   7
   3   1 -12 223.579 7.07683   3
   3   1 -12 231.258 7.27958   7
  -3   1  12 225.987 8.89916   6
  -3   1  12 229.107 10.8542   1
   2  -1 -12 95.4471 4.06742   5
  -2  -1  12 99.0769 6.16616   1
   2  -1 -12 103.948 4.54709   5
   2  -1 -12 102.797 4.94157   3
   2  -1 -12 101.551 5.20409   4
   2  -1 -12 100.276 6.60018   1
  -2  -1  12 104.664 5.39598   6
   2   1 -12 99.2348 4.05768   3
  -2   1  12 112.501 6.81131   1
  -2   1  12 106.451 5.81990   7
   2   1 -12 101.065 4.70750   4
   1  -1 -12 16.3992 2.80665   1
  -1  -1  12 23.0132 2.71856   7
  -1  -1  12 19.5996 2.50625   6
   1  -1 -12 20.5976 2.24196   4
   1  -1 -12 19.4756 2.17736   3
   1  -1 -12 19.9004 1.94438   5
  -1   1  12 17.4979 2.61046   6
  -1   1  12 17.8344 2.68995   7
   1   1 -12 18.3758 1.73546   3
  -1   1  12 15.5743 2.91382   1
   1   1 -12 12.5440 2.63197   1
   1   1 -12 18.8162 2.12386   4
   0  -1  12 4.34174 1.38302   6
   0  -1 -12 5.93032 1.40548   3
   0  -1  12 4.00997 1.45112   7
   0  -1 -12 4.88258 1.53505   4
   0  -1  12 4.30231 1.78172   1
   0  -1 -12 3.81182 1.99203   1
   0   1  12 2.91572 1.54905   7
   0   1  12 4.85529 2.07159   1
   0   1 -12 1.75866 2.19901   1
   0   1  12 2.56689 1.30785   6
   0   1 -12 3.29518 1.06178   3
   1  -1  12 91.7713 5.66784   7
   1  -1  12 101.041 6.65186   1
  -1  -1 -12 91.5714 4.79706   3
  -1  -1 -12 99.0681 7.17909   1
   1  -1  12 102.174 5.89733   6
  -1  -1 -12 96.2528 5.14811   4
  -1   1 -12 102.162 4.88406   3
   1   1  12 108.701 6.02030   7
  -1   1 -12 96.0922 6.85955   1
  -1   1 -12 88.1003 3.69936   5
   1   1  12 101.405 6.04835   6
   1   1  12 89.5233 6.52027   1
   2  -1  12 29.8572 3.18040   7
   2  -1  12 27.7433 3.14272   6
  -2  -1 -12 29.4306 2.97632   3
   2  -1  12 31.0547 3.97303   1
  -2  -1 -12 29.3990 4.55368   1
  -2   1 -12 29.7860 4.69093   1
   2   1  12 34.1967 4.39771   1
   2   1  12 30.7443 3.30673   6
   2   1  12 31.8707 3.39689   7
  -2   1 -12 28.9892 2.78615   3
  -3  -1 -12 97.2589 5.35690   3
   3  -1  12 98.1848 7.16246   1
  -3  -1 -12 112.133 7.92860   1
   3  -1  12 99.5307 5.90537   7
  -3   1 -12 112.006 7.75892   1
   3   1  12 99.1364 6.23306   6
  -3   1 -12 99.7624 5.32023   3
   3   1  12 95.0028 7.45812   1
   4  -1  12 9.04621 2.12297   6
  -4  -1 -12 9.96958 2.04108   3
   4   1  12 9.53453 2.25050   6
   4   1  12 10.7052 2.21700   7
   5  -1  12 83.3971 5.87376   7
   5   1  12 82.0935 5.61013   7
   6   1  12 100.201 6.66640   7
   8  -2 -12 20.1744 3.81441   5
   7  -2 -12 20.6179 3.62139   4
   7  -2 -12 15.1387 2.99542   5
   6  -2 -12 5.60169 2.22277   5
  -6  -2  12 16.7745 2.26551   7
   6  -2 -12 10.5650 2.58605   4
  -6   2  12 10.6780 2.24390   7
  -6   2  12 10.6227 1.98204   6
  -5  -2  12 35.1452 2.80376   7
   5  -2 -12 31.6696 2.92684   7
   5  -2 -12 29.6476 3.69578   4
  -5  -2  12 29.6169 2.51564   6
   5  -2 -12 30.5652 3.90450   5
   5   2 -12 31.2929 3.32559   1
  -5   2  12 32.1478 3.40654   7
   5   2 -12 27.6686 2.43771   4
  -5   2  12 30.1434 3.06334   6
   4  -2 -12 17.8091 2.59281   7
   4  -2 -12 24.1170 3.19653   4
   4  -2 -12 22.7196 2.66726   5
  -4  -2  12 23.2719 2.80086   1
  -4  -2  12 21.0567 2.56072   7
   4  -2 -12 13.5214 3.44564   1
  -4  -2  12 18.5916 2.16565   6
   4   2 -12 16.4737 2.08292   4
  -4   2  12 18.9826 3.11773   7
   3  -2 -12 32.6949 3.08595   5
   3  -2 -12 29.1599 3.40371   4
  -3  -2  12 35.0350 3.59578   7
   3  -2 -12 35.0477 4.09327   1
   3  -2 -12 35.2832 3.29032   3
   3  -2 -12 35.9348 3.13561   7
  -3  -2  12 35.2115 3.04563   6
  -3  -2  12 34.0550 3.34347   1
  -3   2  12 31.9627 3.15632   6
  -3   2  12 31.7884 3.60169   7
   3   2 -12 31.8710 3.64643   1
   3   2 -12 32.9271 2.46997   4
   2  -2 -12 1.03481 1.19372   3
   2  -2 -12 0.28908 0.97341   4
   2  -2 -12 0.83721 2.00537   1
  -2  -2  12 1.10322 1.08622   7
  -2  -2  12 -0.0623 1.01918   6
  -2  -2  12 1.23365 1.35173   1
  -2   2  12 0.22255 1.16646   7
   2   2 -12 1.09258 0.76373   4
   2   2 -12 0.17805 0.61990   3
   2   2 -12 1.15307 1.64854   1
  -2   2  12 2.49071 1.62390   1
  -2   2  12 2.39266 1.16861   6
  -1  -2  12 1.58180 1.47861   1
  -1  -2  12 -0.3850 1.16445   6
   1  -2 -12 2.81382 1.70921   1
   1  -2 -12 4.21416 1.48261   4
   1  -2 -12 0.96381 1.09627   3
  -1  -2  12 2.17213 1.13520   7
  -1   2  12 2.39897 1.38347   7
   1   2 -12 7.39615 2.07220   1
  -1   2  12 4.40554 1.53006   6
   1   2 -12 2.01700 0.72146   3
  -1   2  12 0.61220 2.12550   1
   1   2 -12 3.30925 1.05093   4
   0  -2  12 0.82647 1.40477   1
   0  -2 -12 7.23688 2.35975   1
   0  -2 -12 5.75074 1.50021   4
   0  -2  12 3.06462 1.27905   7
   0  -2 -12 3.52193 1.30671   3
   0   2 -12 4.19853 1.16976   3
   0   2  12 5.01936 1.74465   6
   0   2 -12 3.97836 4.35665   1
   0   2  12 2.86525 1.85672   1
   0   2  12 4.06071 1.63191   7
  -1  -2 -12 240.299 11.6692   1
  -1  -2 -12 250.202 9.53340   4
   1  -2  12 238.736 11.3473   1
   1  -2  12 239.175 9.97420   7
  -1  -2 -12 255.561 9.18765   3
   1   2  12 244.820 10.5508   6
  -1   2 -12 244.705 12.4383   1
   1   2  12 247.661 11.8423   1
   1   2  12 242.431 10.1827   7
  -1   2 -12 249.789 8.40215   3
   2  -2  12 145.166 7.35751   7
  -2  -2 -12 142.432 9.13204   1
   2  -2  12 142.486 8.94101   1
  -2  -2 -12 143.226 6.55990   3
  -2  -2 -12 149.136 6.74311   4
   2  -2  12 142.503 7.83551   6
   2   2  12 143.735 8.54249   1
   2   2  12 142.190 7.89125   6
   2   2  12 147.021 7.34207   7
  -2   2 -12 143.390 6.24803   3
   3  -2  12 5.44311 1.89247   7
   3  -2  12 3.82386 2.79944   1
  -3   2 -12 4.13237 1.54039   3
   3   2  12 1.23381 1.46284   7
   4  -2  12 15.5821 2.74661   7
   4  -2  12 11.2936 2.42825   6
  -4  -2 -12 10.9086 2.14797   3
  -4   2 -12 13.8466 2.74903   3
   4   2  12 12.2485 2.66945   7
   4   2  12 13.3183 2.90003   6
   5   2  12 10.0510 2.31098   7
   6   2  12 1.73273 2.90927   7
   7  -3 -12 3.47414 2.43327   5
   6  -3 -12 19.0732 3.58140   5
   6  -3 -12 8.84723 2.32157   7
   6  -3 -12 10.8149 3.10689   4
  -6   3  12 22.0432 3.48120   7
  -6   3  12 11.5590 2.26202   6
   5  -3 -12 194.571 8.14719   7
  -5  -3  12 191.802 7.63440   7
  -5  -3  12 190.380 7.22926   6
   5  -3 -12 190.044 9.45471   4
  -5   3  12 187.320 8.34008   6
   4  -3 -12 -2.8060 1.37625   5
   4  -3 -12 -1.4987 1.22239   7
   4  -3 -12 1.20212 1.46725   4
  -4  -3  12 -2.3250 1.56755   1
  -4   3  12 -0.3362 1.25668   6
  -4   3  12 1.16167 1.34467   7
   4   3 -12 0.52142 2.13597   1
   3  -3 -12 5.11748 2.17995   4
   3  -3 -12 1.47849 2.83398   1
   3  -3 -12 4.59482 1.74298   7
   3  -3 -12 5.51689 1.91522   3
   3  -3 -12 6.22606 1.94418   5
  -3  -3  12 4.89228 1.47310   7
  -3  -3  12 4.46005 2.04992   1
  -3   3  12 4.89568 1.81177   7
   3   3 -12 5.51955 3.00248   1
  -3   3  12 3.40250 1.83641   6
   2  -3 -12 4.69088 2.16673   1
   2  -3 -12 0.77728 1.27484   4
   2  -3 -12 0.82316 1.16021   3
  -2  -3  12 2.37632 1.28697   7
   2  -3 -12 0.94965 2.07327   1
   2  -3 -12 1.38153 1.23921   7
  -2  -3  12 -0.4581 1.45396   1
   2   3 -12 1.49432 0.81434   4
  -2   3  12 1.84525 1.34100   6
   2   3 -12 0.25378 2.32269   1
  -2   3  12 2.55331 1.43524   7
   1  -3 -12 129.902 6.50250   3
   1  -3 -12 139.665 6.87704   4
  -1  -3  12 104.361 8.36782   1
   1  -3 -12 131.710 8.37931   1
  -1  -3  12 129.332 6.59071   7
   1   3 -12 128.351 8.83033   1
   1   3 -12 140.031 5.19006   4
  -1   3  12 125.533 9.07849   1
  -1   3  12 129.769 7.22096   7
  -1   3  12 129.958 7.17543   6
   0  -3 -12 16.2695 2.56867   4
   0  -3  12 11.3140 2.39853   7
   0  -3 -12 14.3574 3.08741   1
   0  -3 -12 15.7600 2.57784   3
   0   3  12 8.12765 3.37534   1
   0   3  12 18.0581 2.47358   7
   0   3 -12 17.0169 1.73035   3
   0   3  12 16.1194 2.77947   6
  -1  -3 -12 0.98090 2.23426   1
  -1  -3 -12 -0.9868 0.85432   4
  -1  -3 -12 0.20149 1.20062   3
   1  -3  12 -0.7999 0.82960   7
  -1   3 -12 1.53989 1.06565   3
   1   3  12 -1.1249 1.97883   1
   1   3  12 -1.2836 1.24837   6
   1   3  12 0.51510 1.15510   7
  -2  -3 -12 6.06831 2.37359   4
  -2   3 -12 7.60607 1.63915   3
   2   3  12 8.63520 2.12770   7
   2   3  12 8.74098 2.26625   6
  -3  -3 -12 15.6842 2.75821   4
   3  -3  12 24.9715 2.99685   7
  -3  -3 -12 20.8420 2.82032   3
   3   3  12 17.8285 2.98150   7
   3   3  12 24.7725 3.44182   6
  -3   3 -12 21.4836 2.64379   3
  -4   3 -12 0.09035 1.23376   3
   4   3  12 0.64962 1.81606   7
   5   3  12 57.7307 5.32103   7
   6  -4 -12 35.1265 4.75519   7
   5  -4 -12 61.9812 5.59819   7
  -5   4  12 68.9302 5.01812   6
   4  -4 -12 5.57246 2.14455   5
  -4  -4  12 2.48574 1.28629   7
   4  -4 -12 2.27001 1.90389   4
   4  -4 -12 3.67176 1.92569   7
  -4   4  12 4.03065 1.57982   6
  -4   4  12 2.61255 2.11192   7
   3  -4 -12 63.0698 5.00786   5
   3  -4 -12 59.4288 4.91833   4
   3  -4 -12 65.7061 5.02665   7
   3  -4 -12 48.0407 5.29064   3
  -3  -4  12 62.8828 4.33688   7
  -3   4  12 64.8101 4.92880   6
  -3   4  12 59.3755 5.19119   7
   2  -4 -12 2.50689 1.68019   4
   2  -4 -12 3.89338 2.01690   7
  -2  -4  12 6.38427 1.69572   7
  -2   4  12 3.30874 1.66139   6
  -2   4  12 0.10261 1.72619   7
   1  -4 -12 8.63032 3.30957   1
   1  -4 -12 11.3783 3.53286   1
   1  -4 -12 4.61549 1.93507   4
  -1  -4  12 6.83902 1.85083   7
   1   4 -12 4.97513 1.23216   4
   0  -4  12 35.5359 3.67617   7
   0  -4 -12 45.2733 3.99903   4
   0  -4 -12 42.4248 3.75760   3
   0   4 -12 40.7191 2.74441   3
   0   4  12 40.8046 4.07422   6
  -1  -4 -12 327.137 12.4218   3
  -1  -4 -12 326.158 11.8945   4
   1  -4  12 332.808 13.0609   7
  -1   4 -12 321.332 11.0366   3
   1   4  12 325.503 13.6484   6
  -2   4 -12 2.03941 1.28240   3
   2   4  12 1.87096 1.76696   7
   3   4  12 26.4634 3.52802   7
   4   4  12 11.8889 2.76804   7
  -3  -5  12 150.368 7.10075   7
  -1  -5  12 1.86655 1.51499   7
   0  -5  12 30.0188 4.07151   7
  -7   0  13 1.24040 1.45509   7
   7   0 -13 2.64897 2.07447   4
   6   0 -13 3.15906 1.83063   4
  -6   0  13 2.86747 1.40183   7
  -5   0  13 5.66819 1.62112   7
  -5   0  13 -0.1253 1.01809   6
   5   0 -13 3.11360 1.51813   4
   4   0 -13 192.385 7.99452   4
  -4   0  13 199.959 8.42796   7
  -4   0  13 190.357 7.79502   6
   3   0 -13 0.75278 1.20486   4
  -3   0  13 0.14793 1.11978   6
   3   0 -13 0.49527 1.67134   1
   3   0 -13 0.79722 1.00557   7
   3   0 -13 0.88540 1.00310   3
  -3   0  13 0.19712 1.04662   7
   2   0 -13 43.0060 2.94440   3
  -2   0  13 46.5967 3.80884   6
  -2   0  13 45.2722 4.52524   1
  -2   0  13 47.1654 3.85572   7
   2   0 -13 46.2599 4.67530   1
   2   0 -13 40.4150 3.25492   4
   1   0 -13 -1.8976 0.87690   4
   1   0 -13 -0.0260 1.78551   1
  -1   0  13 2.09446 1.28354   6
   1   0 -13 0.94694 0.72566   5
   1   0 -13 0.13755 0.79876   3
  -1   0  13 -0.3705 1.16509   1
  -1   0  13 -1.8053 1.10213   7
   0   0  13 651.307 19.7916   6
   0   0 -13 648.803 22.1592   1
   0   0 -13 677.191 18.6297   4
   0   0  13 680.641 19.9650   7
   0   0  13 654.414 22.2108   1
  -1   0 -13 2.74733 2.78785   1
  -1   0 -13 1.16877 1.04640   3
   1   0  13 -1.2944 0.80567   6
   1   0  13 -2.4840 1.42460   1
   1   0  13 -0.9735 1.11008   7
   2   0  13 144.608 7.34389   7
  -2   0 -13 136.931 6.13519   3
   2   0  13 134.833 7.38025   6
   2   0  13 127.714 8.29653   1
  -2   0 -13 130.464 9.64003   1
   3   0  13 -1.0720 1.36236   6
   3   0  13 1.14641 2.29167   1
  -3   0 -13 2.85231 3.12190   1
  -3   0 -13 -1.9707 1.06200   3
  -8   1  13 31.4400 3.76427   7
   7  -1 -13 6.71290 2.26548   4
  -7  -1  13 2.48200 1.79466   7
  -6  -1  13 0.60225 1.50659   7
   6  -1 -13 4.01251 1.68518   4
   6  -1 -13 -0.1144 2.27493   5
   6   1 -13 2.22448 1.84644   4
  -6   1  13 0.98556 1.60605   7
  -5  -1  13 7.10289 1.51938   6
   5  -1 -13 5.64030 2.04933   4
  -5  -1  13 5.17250 1.67150   7
   5  -1 -13 6.96465 1.38178   7
   5  -1 -13 2.84732 1.58757   5
   5   1 -13 3.81142 1.53234   4
  -5   1  13 5.12791 1.74795   7
  -5   1  13 5.90579 1.58675   6
   4  -1 -13 96.2050 5.71205   4
  -4  -1  13 104.534 5.63529   7
  -4  -1  13 99.7816 5.18179   6
   4  -1 -13 108.711 4.90181   5
   4  -1 -13 100.334 4.83554   7
  -4   1  13 102.097 6.11116   7
   4   1 -13 107.653 5.23332   4
  -3  -1  13 6.15861 1.98676   1
   3  -1 -13 10.2406 1.94885   7
   3  -1 -13 16.0193 2.64160   4
  -3  -1  13 10.4047 2.11685   7
   3  -1 -13 13.4387 2.05951   3
   3  -1 -13 9.09585 1.77345   5
  -3  -1  13 10.8498 1.95698   6
   3  -1 -13 4.88448 2.90325   1
   3   1 -13 12.4112 1.62282   7
  -3   1  13 10.9989 2.19261   7
   3   1 -13 12.3421 1.58770   3
  -3   1  13 10.5644 2.15583   6
  -3   1  13 6.62832 2.73162   1
   3   1 -13 9.13299 1.82956   4
   2  -1 -13 44.9315 3.92382   3
   2  -1 -13 44.4172 3.60043   4
  -2  -1  13 41.9100 3.58691   7
  -2  -1  13 42.4158 4.28466   1
   2  -1 -13 35.4774 4.50472   1
   2  -1 -13 41.9533 2.83778   5
  -2  -1  13 42.5326 3.52867   6
  -2   1  13 44.8600 4.46004   1
  -2   1  13 44.2197 3.63935   6
   2   1 -13 41.1451 2.60612   3
  -2   1  13 40.2917 3.72008   7
  -1  -1  13 0.60883 1.10412   7
   1  -1 -13 -1.9205 1.00635   4
  -1  -1  13 -0.6356 1.04695   6
  -1  -1  13 2.28226 1.46078   1
   1  -1 -13 3.12701 2.22120   1
   1  -1 -13 0.83701 1.01333   3
  -1   1  13 1.62888 1.87975   1
  -1   1  13 -2.0004 0.98531   7
   1   1 -13 -3.4692 1.97923   1
   1   1 -13 -0.5201 0.69149   3
  -1   1  13 -1.1197 1.10334   6
   1   1 -13 0.69510 1.00272   4
   0  -1  13 102.415 5.82173   7
   0  -1 -13 102.077 5.35828   4
   0  -1  13 105.658 7.08150   1
   0  -1  13 97.9213 5.71821   6
   0  -1 -13 88.4626 11.0862   1
   0  -1 -13 91.0105 5.02276   3
   0   1  13 87.3602 6.75655   1
   0   1 -13 101.210 4.60795   3
   0   1  13 98.7034 5.85908   7
   0   1 -13 97.6589 5.01821   4
   0   1 -13 95.2273 7.26043   1
   0   1  13 96.1650 5.93141   6
  -1  -1 -13 17.1658 2.30441   3
  -1  -1 -13 16.3959 3.38493   1
   1  -1  13 14.8206 2.65810   7
   1  -1  13 17.8465 2.88314   6
  -1  -1 -13 19.1136 2.68392   4
   1  -1  13 14.4735 3.08001   1
   1   1  13 15.5647 2.64958   7
  -1   1 -13 22.3649 3.85239   1
   1   1  13 11.7378 3.08139   1
  -1   1 -13 17.1487 2.05273   3
   1   1  13 15.5137 2.55779   6
   2  -1  13 1.72419 2.30850   1
   2  -1  13 6.01937 2.01890   6
   2  -1  13 4.79818 1.89525   7
  -2  -1 -13 5.22192 1.45561   3
   2   1  13 5.92704 2.21472   6
   2   1  13 11.4381 3.20459   1
   2   1  13 4.68815 1.66384   7
  -2   1 -13 5.30596 1.57808   3
  -2   1 -13 7.24875 4.07376   1
  -3  -1 -13 45.2310 3.71985   3
   3  -1  13 44.5975 4.02820   7
   3  -1  13 41.6627 4.04786   6
   3   1  13 46.6166 4.29638   6
   3   1  13 45.2675 4.84704   7
  -3   1 -13 44.7961 3.51466   3
   4   1  13 45.9689 4.21186   7
  -4   1 -13 46.4546 3.90265   3
  -7   2  13 21.8148 3.96774   7
  -6  -2  13 115.979 5.82159   7
   6  -2 -13 113.962 7.12893   4
   6  -2 -13 117.324 6.67441   5
  -6   2  13 125.115 7.08423   7
  -5  -2  13 82.6043 4.38363   6
   5  -2 -13 76.8839 5.18441   7
   5  -2 -13 77.4331 6.65172   4
   5  -2 -13 84.7408 5.41121   5
  -5  -2  13 81.9037 4.93500   7
  -5   2  13 82.1051 5.86459   7
  -5   2  13 77.7258 4.92597   6
  -4  -2  13 19.9929 2.51439   7
   4  -2 -13 11.7688 2.42633   5
   4  -2 -13 14.7405 2.59375   4
   4  -2 -13 16.3644 2.37947   7
  -4   2  13 16.8289 3.04735   7
   4   2 -13 16.9937 2.17154   4
  -4   2  13 16.0555 2.50517   6
  -3  -2  13 11.9513 2.09752   6
   3  -2 -13 14.4369 2.49201   3
   3  -2 -13 12.6504 2.31588   7
  -3  -2  13 15.9459 2.57772   7
   3  -2 -13 19.4738 2.70380   5
   3  -2 -13 16.3948 2.95586   4
  -3   2  13 8.16555 2.16253   7
  -3   2  13 10.9016 2.22877   6
   3   2 -13 15.9249 2.03569   4
   2  -2 -13 24.5700 4.00853   1
   2  -2 -13 28.8637 3.04278   3
   2  -2 -13 26.6966 3.31707   4
  -2  -2  13 27.9847 2.87316   7
  -2  -2  13 29.9254 3.16511   6
   2   2 -13 29.3109 2.66008   4
  -2   2  13 19.3255 3.53107   1
  -2   2  13 28.4983 3.31523   7
  -2   2  13 27.5106 3.22922   6
   1  -2 -13 22.5348 4.29878   1
   1  -2 -13 19.3456 2.56382   3
   1  -2 -13 18.7008 2.69596   4
  -1  -2  13 22.8514 2.64131   7
  -1  -2  13 16.1228 2.62617   6
   1   2 -13 20.0146 1.83090   3
  -1   2  13 19.2350 3.10167   7
  -1   2  13 17.9319 3.51273   1
  -1   2  13 21.2350 2.79333   6
   0  -2 -13 27.7851 3.07812   4
   0  -2 -13 28.1997 4.58277   1
   0  -2  13 29.5900 3.14203   7
   0  -2 -13 28.1021 2.72232   3
   0  -2  13 27.4848 3.30863   6
   0   2  13 28.0330 3.42671   6
   0   2  13 18.8617 3.56272   1
   0   2  13 25.5116 3.17402   7
   0   2 -13 27.2240 2.34494   3
  -1  -2 -13 50.1877 3.87529   3
  -1  -2 -13 44.5688 5.50048   1
  -1  -2 -13 53.8369 4.16955   4
   1  -2  13 53.9537 4.29213   6
   1  -2  13 49.6360 4.43800   7
   1   2  13 49.0308 6.24007   1
   1   2  13 50.0759 4.63830   6
  -1   2 -13 54.0605 3.36437   3
   1   2  13 53.5965 4.43958   7
  -2  -2 -13 32.5833 3.13048   4
   2  -2  13 21.9388 4.01987   7
   2  -2  13 30.8141 3.34990   6
  -2   2 -13 26.6152 2.65783   3
   2   2  13 25.5636 3.73591   6
  -3  -2 -13 31.6907 3.77695   4
   3  -2  13 28.1184 3.61587   7
  -3  -2 -13 28.8408 3.28180   3
  -3   2 -13 20.8796 3.32997   3
   3   2  13 28.1578 3.31459   7
   3   2  13 28.7033 4.89642   6
   4   2  13 6.97793 1.86527   7
   7  -3 -13 63.0082 6.98863   5
   5  -3 -13 44.0345 5.39251   4
   5  -3 -13 41.0091 4.12876   7
   5  -3 -13 39.0903 4.32052   5
  -5  -3  13 50.7002 3.78226   7
  -5   3  13 45.3713 4.06834   6
  -5   3  13 43.0599 4.76086   7
   4  -3 -13 18.6991 2.98830   4
   4  -3 -13 21.8857 3.20522   5
  -4  -3  13 22.5584 2.76542   6
   4  -3 -13 18.6816 3.03437   7
  -4  -3  13 20.1114 2.59762   7
  -4   3  13 20.9120 2.62273   6
  -4   3  13 16.8243 3.11488   7
  -3  -3  13 43.0891 3.57011   6
   3  -3 -13 43.7738 4.34988   4
   3  -3 -13 39.3324 3.92414   7
  -3  -3  13 41.1735 3.61962   7
   3  -3 -13 33.6253 3.84778   3
   3  -3 -13 40.9694 3.82140   5
  -3   3  13 41.7564 3.85683   6
   2  -3 -13 7.34915 2.46587   4
   2  -3 -13 11.2716 2.38256   7
   2  -3 -13 12.5405 2.41148   3
  -2  -3  13 13.3440 2.46887   7
  -2   3  13 9.36323 2.19350   6
   2   3 -13 13.8491 1.82281   4
   1  -3 -13 -0.8801 1.16333   3
  -1  -3  13 2.04760 1.29990   7
   1   3 -13 0.60974 1.06121   4
   1   3 -13 0.49639 0.76096   3
  -1   3  13 -2.0664 1.31084   6
   0  -3 -13 21.8696 2.76079   4
   0  -3  13 21.3132 2.70896   7
   0  -3 -13 16.8967 5.33681   1
   0   3  13 20.5705 3.95283   1
   0   3 -13 19.0699 1.99270   3
   0   3  13 18.9215 3.78551   6
  -1  -3 -13 45.3945 3.70629   3
   1  -3  13 40.7293 3.91019   7
  -1  -3 -13 41.5127 3.75750   4
   1   3  13 41.9290 4.67937   6
   1   3  13 40.9830 4.41045   7
  -1   3 -13 45.3024 3.01299   3
   2  -3  13 28.8373 3.66746   7
  -2  -3 -13 31.6698 3.76080   3
   2   3  13 31.3235 3.92410   7
  -2   3 -13 32.4066 2.80998   3
   3   3  13 40.2523 4.18654   7
  -3   3 -13 34.6631 3.30103   3
   5  -4 -13 -2.0820 2.03266   7
   5  -4 -13 -1.8874 2.37531   5
  -5   4  13 -4.4945 2.08369   6
   4  -4 -13 66.5598 5.07107   7
   4  -4 -13 67.0050 5.24056   5
  -4  -4  13 66.0655 4.32484   7
  -4   4  13 60.5598 4.85895   6
   3  -4 -13 -0.7471 1.59036   3
   3  -4 -13 -1.4971 1.65239   7
  -3  -4  13 -0.9413 1.18252   7
  -3   4  13 0.40782 1.91043   6
   2  -4 -13 18.4114 3.13679   3
   2  -4 -13 29.1353 3.57902   7
  -2  -4  13 25.4059 3.24003   7
  -2   4  13 19.7993 3.63906   7
  -2   4  13 31.6694 3.65426   6
   1  -4 -13 2.29466 1.59304   7
   1  -4 -13 -0.6033 1.23174   3
  -1   4  13 0.55673 1.63543   7
  -1   4  13 1.45459 1.57002   6
   0  -4  13 6.34849 1.89468   7
   0   4  13 7.39182 2.14565   7
  -2   4 -13 26.9711 2.75113   3
  -3   4 -13 59.4811 4.68125   3
  -3  -5  13 13.7013 2.30884   7
  -2  -5  13 10.1430 2.94589   7
   7   0 -14 2.74985 4.04011   4
  -6   0  14 22.5991 3.07963   7
   6   0 -14 15.5157 2.91441   4
  -5   0  14 2.94151 1.45646   6
  -5   0  14 -2.4674 1.30015   7
   5   0 -14 0.67249 1.79737   4
  -4   0  14 66.9542 4.88065   7
  -4   0  14 66.5714 4.35576   6
   4   0 -14 67.8541 4.65019   4
   3   0 -14 1.26058 1.21478   3
  -3   0  14 0.14735 1.20584   6
  -3   0  14 2.38448 1.42864   7
   3   0 -14 1.80758 1.33635   4
   3   0 -14 1.24971 1.19114   7
   2   0 -14 5.93116 1.50995   4
   2   0 -14 6.62639 1.51122   3
  -2   0  14 2.23014 1.77561   6
  -2   0  14 2.48276 1.37305   7
   1   0 -14 -1.5016 0.85775   3
   1   0 -14 1.28484 1.15377   4
  -1   0  14 0.71063 1.19289   6
  -1   0  14 0.41472 1.02664   7
   0   0 -14 38.7346 3.09479   3
   0   0  14 35.1036 3.53260   6
   0   0 -14 36.1255 3.20004   4
   0   0  14 32.4363 3.76253   7
  -1   0 -14 0.79704 1.01910   3
  -1   0 -14 2.39089 1.37379   4
   1   0  14 -0.6401 1.40755   6
  -2   0 -14 3.39710 1.72155   3
   2   0  14 3.17780 1.60295   7
   2   0  14 2.14239 1.58695   6
  -3   0 -14 0.54631 1.24123   3
   7  -1 -14 20.5000 4.19986   4
   6  -1 -14 1.53907 2.05466   4
  -6   1  14 2.50712 2.07052   7
   5  -1 -14 42.5740 4.06634   4
  -5  -1  14 38.3330 3.21632   6
  -5  -1  14 39.3790 3.59602   7
  -5   1  14 39.1203 3.33969   6
   5   1 -14 36.6343 3.59912   4
  -4  -1  14 -0.7894 1.14982   7
  -4  -1  14 1.18842 1.27010   6
   4  -1 -14 2.52956 1.42283   7
   4  -1 -14 -1.8679 1.29403   4
  -4   1  14 0.99057 1.39622   6
  -4   1  14 1.26162 1.13131   7
   4   1 -14 -1.5334 1.15821   4
  -3  -1  14 0.98321 1.32592   6
   3  -1 -14 1.48756 1.39355   5
   3  -1 -14 0.90661 1.24424   3
   3  -1 -14 0.55185 1.36818   4
   3  -1 -14 -2.7163 1.06220   7
  -3  -1  14 1.02116 1.18977   7
  -3   1  14 0.32072 1.25089   6
   3   1 -14 1.37155 1.06953   7
   3   1 -14 2.14569 1.11488   3
  -3   1  14 1.25225 1.62416   7
   3   1 -14 3.40024 1.29728   4
  -2  -1  14 -2.2671 0.95264   6
   2  -1 -14 0.78168 1.36032   5
  -2  -1  14 1.22896 1.52369   7
   2  -1 -14 0.19209 1.22013   4
   2  -1 -14 -1.0789 1.21098   3
   2   1 -14 0.65435 1.02242   4
   2   1 -14 -0.0460 0.89895   3
  -2   1  14 -2.6892 1.15367   7
  -2   1  14 1.85914 1.56444   6
  -1  -1  14 180.030 8.36922   6
   1  -1 -14 180.401 7.45502   3
  -1  -1  14 183.627 8.41645   7
   1  -1 -14 182.572 7.85393   4
   1   1 -14 177.212 6.56802   3
   1   1 -14 181.269 7.24604   4
  -1   1  14 181.472 8.58503   7
  -1   1  14 178.210 8.52202   6
   0  -1 -14 104.428 5.39459   3
   0  -1  14 97.2597 6.14557   7
   0  -1 -14 99.8648 5.73625   4
   0  -1  14 103.673 6.15673   6
   0   1 -14 99.9346 4.81933   3
   0   1 -14 103.045 5.21248   4
   0   1  14 100.296 6.23397   6
   0   1  14 99.8945 7.12583   7
  -1  -1 -14 52.3052 3.67251   3
  -1  -1 -14 45.3479 3.91627   4
   1  -1  14 41.9160 5.25658   7
   1  -1  14 46.6725 4.58283   6
  -1   1 -14 45.7563 3.34523   3
   1   1  14 62.5039 5.61814   7
   1   1  14 48.7872 4.57701   6
   2  -1  14 16.6424 3.05527   6
  -2  -1 -14 16.2044 2.71437   4
   2  -1  14 17.0936 2.94977   7
  -2  -1 -14 18.3531 2.65611   3
   2   1  14 17.8045 3.03342   7
  -2   1 -14 18.1049 2.52150   3
   2   1  14 12.9696 2.85084   6
  -3   1 -14 50.9934 4.00813   3
  -6  -2  14 59.5600 4.34057   7
   5  -2 -14 15.0093 4.81083   5
   5  -2 -14 15.5040 3.08654   4
  -5  -2  14 18.8308 2.66784   7
   5  -2 -14 14.8781 2.60618   7
  -5   2  14 13.4009 2.77370   7
  -5   2  14 13.9045 2.41013   6
  -4  -2  14 29.4019 2.91123   6
   4  -2 -14 28.5142 3.30812   7
   4  -2 -14 24.8769 4.03058   5
   4  -2 -14 36.5385 3.75186   4
  -4  -2  14 30.4053 3.15957   7
   4   2 -14 24.6488 3.01579   4
  -4   2  14 28.6346 3.81706   7
  -4   2  14 29.5520 3.31388   6
   3  -2 -14 114.994 5.86870   5
   3  -2 -14 100.007 7.41219   4
   3  -2 -14 104.583 5.88009   3
  -3  -2  14 107.496 6.00550   7
  -3  -2  14 104.048 5.69978   6
   3  -2 -14 97.4010 5.58575   7
  -3   2  14 110.250 6.23437   6
   3   2 -14 100.806 4.93367   4
   2  -2 -14 1.19945 1.51173   5
   2  -2 -14 0.61982 1.24408   3
  -2  -2  14 0.82332 1.31846   6
  -2  -2  14 0.48219 1.24643   7
   2   2 -14 0.07589 1.08648   4
  -2   2  14 -1.2405 1.37216   6
   1  -2 -14 13.7053 2.20224   3
  -1  -2  14 14.0685 2.66152   7
  -1  -2  14 14.5047 2.45243   6
   1  -2 -14 13.0572 2.57029   4
  -1   2  14 14.3015 3.23875   7
   1   2 -14 15.2155 1.93107   3
  -1   2  14 16.6211 2.72411   6
   1   2 -14 16.7485 2.11559   4
   0  -2 -14 20.9508 2.56273   4
   0  -2 -14 18.6508 2.77247   3
   0   2 -14 17.6219 2.25396   4
   0   2 -14 19.4929 2.12172   3
   0   2  14 18.2599 3.04658   7
   0   2  14 16.2641 2.95577   6
  -1  -2 -14 43.3855 3.90053   4
  -1  -2 -14 46.8868 3.85324   3
   1  -2  14 46.9000 4.47591   6
   1  -2  14 45.2922 4.12275   7
  -1   2 -14 45.8150 3.34271   3
   1   2  14 45.3965 4.63645   6
   2   2  14 49.6737 4.73430   7
  -2   2 -14 49.7489 3.44948   3
  -3   2 -14 105.773 5.59330   3
  -5  -3  14 69.6342 4.74871   7
   5  -3 -14 79.1504 5.78692   5
   5  -3 -14 69.8531 4.82465   7
  -5   3  14 66.4711 5.16146   6
   4  -3 -14 -0.0770 2.05786   5
   4  -3 -14 -0.7276 2.00615   7
  -4  -3  14 1.21361 1.49687   7
  -4  -3  14 -1.0171 1.08413   6
  -3  -3  14 10.6259 2.06400   6
   3  -3 -14 7.49532 2.09261   3
   3  -3 -14 6.85305 2.37866   5
  -3  -3  14 7.30298 1.98624   7
   2  -3 -14 8.38837 2.94681   4
   2  -3 -14 7.20706 2.29280   3
   2  -3 -14 10.6191 2.44712   7
  -2  -3  14 17.4499 2.90233   6
  -2  -3  14 12.0923 2.43554   7
  -2   3  14 10.4825 2.42255   6
  -2   3  14 9.09132 2.35650   7
  -1  -3  14 85.5703 6.16216   7
   1  -3 -14 84.9379 6.82067   4
   1  -3 -14 84.5760 5.63237   3
  -1   3  14 85.3134 6.13197   6
   1   3 -14 85.8148 4.32273   4
  -1   3  14 84.7612 5.93203   7
   0  -3  14 0.53431 1.32064   7
   0  -3 -14 -0.4957 1.38143   3
   0  -3  14 0.91604 1.75029   6
   0   3 -14 1.20406 1.31647   4
   0   3  14 1.54929 1.86501   7
  -1   3 -14 45.7442 3.09078   3
  -2   3 -14 6.54561 2.12663   3
   4  -4 -14 3.87646 2.74589   5
   3  -4 -14 14.8956 3.23966   5
  -2  -4  14 7.50968 2.02381   7
  -6   0  15 3.56989 2.19043   7
   6   0 -15 6.44929 2.92572   4
  -5   0  15 -2.3827 1.12786   7
   4   0 -15 43.2080 4.06119   4
  -4   0  15 49.0629 4.03225   6
  -3   0  15 0.05613 1.53533   6
   3   0 -15 -0.8277 1.28328   4
  -2   0  15 212.045 11.4707   7
   2   0 -15 233.619 9.22375   4
  -2   0  15 233.639 9.93240   6
   2   0 -15 235.065 8.37801   3
  -1   0  15 1.56491 1.29732   7
  -1   0  15 -0.1496 1.33507   6
   1   0 -15 -1.0010 1.07588   4
   1   0 -15 -2.2909 0.95053   3
   0   0  15 14.2615 2.85541   7
   0   0 -15 10.0406 2.33113   3
   0   0 -15 9.73852 2.38396   4
   0   0  15 9.86291 2.74997   6
  -1   0 -15 -0.3461 1.24245   4
  -2   0 -15 -0.4045 1.25994   3
  -6  -1  15 12.6789 2.59995   7
   5  -1 -15 3.86052 1.90816   4
  -5   1  15 2.85285 1.97430   7
   4  -1 -15 53.0958 4.61426   4
  -4  -1  15 47.5774 4.14594   6
  -4   1  15 48.9342 4.36176   7
  -4   1  15 51.2179 4.25577   6
   4   1 -15 46.8785 4.15663   4
  -3  -1  15 4.01946 1.60498   6
   3  -1 -15 0.25518 1.41200   4
   3  -1 -15 3.73461 1.58977   7
   3  -1 -15 5.04955 1.90198   3
  -3   1  15 5.85355 1.81528   7
   3   1 -15 0.37191 1.51732   4
  -3   1  15 3.50579 1.69712   6
  -2  -1  15 121.862 6.84223   6
   2  -1 -15 118.973 6.18084   3
   2   1 -15 119.279 5.29424   3
  -2   1  15 123.608 7.07543   7
  -1  -1  15 41.0814 4.09349   6
  -1  -1  15 45.7635 4.26214   7
   1  -1 -15 42.3110 3.49554   3
   1  -1 -15 44.9611 3.93190   4
  -1   1  15 46.1160 4.56427   7
   1   1 -15 41.2804 3.21424   3
  -1   1  15 42.5365 4.38032   6
   1   1 -15 42.4425 3.39301   4
   0  -1  15 18.8826 3.32709   7
   0  -1 -15 14.4275 2.54844   4
   0  -1  15 14.9686 2.85281   6
   0   1  15 19.8537 3.22169   7
   0   1 -15 19.4305 2.47213   3
   0   1  15 17.7587 3.32230   6
  -1  -1 -15 5.64495 1.80091   3
  -1   1 -15 7.05015 1.73797   4
  -1   1 -15 5.42420 1.36500   3
   4  -2 -15 -1.9536 1.88604   7
  -4  -2  15 -0.3758 1.30406   6
   3  -2 -15 0.00162 1.56384   7
   3  -2 -15 -0.3601 1.67269   3
  -3  -2  15 1.53196 1.91831   7
  -3  -2  15 3.33743 1.65133   6
  -3   2  15 0.08662 1.57235   6
   3   2 -15 2.12087 1.65885   4
  -2  -2  15 4.27659 1.51155   7
  -2  -2  15 -0.8310 1.55996   6
   2   2 -15 1.97729 1.33235   4
  -2   2  15 0.42207 1.68924   6
  -1  -2  15 32.6441 3.34614   6
  -1  -2  15 34.8579 3.63891   7
   1  -2 -15 33.0221 3.58753   3
  -1   2  15 34.6311 3.62925   6
   1   2 -15 33.4410 3.14918   4
   0  -2 -15 51.7912 4.17125   3
   0   2 -15 50.2411 3.20121   3
   0   2 -15 45.5004 3.83381   4
  -1   2 -15 2.01578 1.56484   3
  -2   2 -15 56.4017 3.82541   3
   4  -3 -15 8.41744 2.37738   7
  -4  -3  15 3.10268 1.83036   7
  -4   3  15 3.39031 1.80234   6
  -3  -3  15 3.13612 1.88648   7
   3  -3 -15 0.72712 2.11548   7
  -3  -3  15 3.63378 1.89650   6
   2  -3 -15 4.94004 2.14833   5
  -2  -3  15 4.18531 1.81533   7
  -2  -3  15 0.15004 1.79572   6
   0   3 -15 5.71016 1.62059   4
   5   0 -16 -1.2626 2.07797   4
   4   0 -16 2.68576 1.92575   4
  -3   0  16 -3.8514 1.56071   6
   3   0 -16 0.34544 1.62912   4
  -2   0  16 150.902 7.79714   6
   2   0 -16 151.630 7.01111   3
   1   0 -16 -1.1482 1.34557   4
   1   0 -16 -1.0406 1.35847   3
   0   0 -16 1.41935 1.73115   3
  -4   1  16 0.28410 1.92414   6
   3  -1 -16 13.2609 2.48458   7
  -3  -1  16 21.9428 2.97202   6
   3   1 -16 16.4286 2.87594   4
  -3   1  16 11.2306 2.47409   6
  -2  -1  16 7.73214 2.23744   6
   2  -1 -16 9.06319 2.27866   3
   2   1 -16 7.57564 2.34449   4
   1  -1 -16 10.1240 2.14345   3
   1   1 -16 8.68997 2.20998   4
   0  -1 -16 15.2347 2.38881   3
   0   1 -16 19.3398 2.41173   3
  -1   1 -16 -2.2960 1.17903   3
  -3  -2  16 81.9032 5.62059   6
   3  -2 -16 79.5092 5.65289   3
   1   2 -16 1.88278 1.51859   4
   0   0   0    0.00    0.00   0
;
_shelx_hkl_checksum     85465
_shelx_res_file
;
TITL m18187 : space group P21/c
    m18187.res
    created by SHELXL-2018/3 at 19:01:15 on 14-Sep-2018
CELL  0.71073  10.7486   5.1925   6.8302   90.000   99.063   90.000
ZERR        4   0.0003   0.0002   0.0002    0.000    0.001    0.000
LATT  1
SYMM -X, 1/2+Y, 1/2-Z
SFAC C H O
UNIT 12 16 12
TEMP -183
SIZE 0.26 0.22 0.18
REM FORM well-facetted block
REM COLR colourless
L.S. 10
BOND $H
LIST 4
ACTA
CONF
REM Instructions for potential hydrogen bonds
EQIV $1 -x+1, -y+1, -z+1
HTAB O1 O2_$1
FMAP 2
PLAN 5
REM EXTI    0.010555 not significant.
WGHT    0.029900    0.126400
FVAR       1.37348
O1    3    0.416728    0.303704    0.301913    11.00000    0.01322    0.02180 =
         0.02222   -0.00844   -0.00273    0.00411
H1    2    0.490310    0.320298    0.388306    11.00000   -1.50000
C1    1    0.339627    0.484478    0.340051    11.00000    0.01206    0.01378 =
         0.01357    0.00033    0.00181   -0.00022
O2    3    0.363173    0.656734    0.461750    11.00000    0.01354    0.01545 =
         0.01764   -0.00335   -0.00071   -0.00038
C2    1    0.208529    0.467323    0.210283    11.00000    0.01192    0.01386 =
         0.01207    0.00086    0.00098   -0.00107
C3    1    0.114642    0.659488    0.257252    11.00000    0.01402    0.01627 =
         0.01481   -0.00129    0.00076    0.00226
AFIX 138
H3A   2    0.149871    0.831418    0.254964    11.00000   -1.50000
H3B   2    0.094007    0.624454    0.388023    11.00000   -1.50000
H3C   2    0.038860    0.647829    0.159379    11.00000   -1.50000
AFIX   0
O3    3    0.188245    0.305077    0.082498    11.00000    0.01672    0.01811 =
         0.01725   -0.00490   -0.00081   -0.00020
HKLF 4 1 0 0 1 0 -1 0 1 0 0
REM  m18187 : space group P21/c
REM wR2 = 0.0815, GooF = S = 1.076, Restrained GooF = 1.076 for all data
REM R1 = 0.0313 for 1242 Fo > 4sig(Fo) and 0.0389 for all 1425 data
REM 60 parameters refined using 0 restraints
END
WGHT      0.0299      0.1264
REM Highest difference peak  0.396,  deepest hole -0.214,  1-sigma level  0.045
Q1    1   0.2748  0.4792  0.2767  11.00000  0.05    0.40
Q2    1   0.1616  0.5576  0.2389  11.00000  0.05    0.36
Q3    1   0.3795  0.3831  0.3359  11.00000  0.05    0.19
Q4    1   0.3581  0.5593  0.4270  11.00000  0.05    0.17
Q5    1   0.4055  0.6588  0.5021  11.00000  0.05    0.17
;
_shelx_res_checksum     71249
data_zymonic
_database_code_depnum_ccdc_archive 'CCDC 1916322'
_chemical_name_systematic
;
4-Hydroxy-2-methyl-5-oxo-2,5-dihydrofuran-2-carboxylic acid
;
_chemical_name_common
;
Zymonic acid
;
_chemical_formula_moiety     'C6 H6 O5'
_chemical_formula_sum     'C6 H6 O5'
_chemical_formula_iupac     'C6 H6 O5'
_chemical_formula_weight     158.11
_chemical_melting_point     ?
_space_group_crystal_system     monoclinic
_space_group_name_H-M_alt     'C 2/c'
_space_group_name_Hall     '-C 2yc'
loop_
    _space_group_symop_operation_xyz
    'x, y, z'
    '-x, y, -z+1/2'
    'x+1/2, y+1/2, z'
    '-x+1/2, y+1/2, -z+1/2'
    '-x, -y, -z'
    'x, -y, z-1/2'
    '-x+1/2, -y+1/2, -z'
    'x+1/2, -y+1/2, z-1/2'
_cell_length_a     24.145(3)
_cell_length_b     6.6523(7)
_cell_length_c     8.6201(7)
_cell_angle_alpha     90
_cell_angle_beta     95.169(4)
_cell_angle_gamma     90
_cell_volume     1378.9(3)
_cell_formula_units_Z     8
_cell_measurement_reflns_used     9925
_cell_measurement_theta_min     3.18
_cell_measurement_theta_max     27.49
_cell_measurement_temperature     90.0(2)
_exptl_crystal_description     'thin plate'
_exptl_crystal_colour     colourless
_exptl_crystal_size_max     0.300
_exptl_crystal_size_mid     0.250
_exptl_crystal_size_min     0.020
_exptl_crystal_density_diffrn     1.523
_exptl_crystal_density_meas     ?
_exptl_crystal_density_method     ?
_exptl_crystal_F_000     656
_exptl_absorpt_coefficient_mu     0.136
_exptl_absorpt_correction_type     multi-scan
_exptl_absorpt_process_details
;
(<i>SADABS</i>; Krause <i>et al.</i>,  2015)
;
_exptl_absorpt_correction_T_min     0.721
_exptl_absorpt_correction_T_max     0.959
_exptl_special_details
;
The crystal was mounted using polyisobutene oil on the tip of a fine glass
fibre, which was fastened in a copper mounting pin with electrical solder.
It was placed directly into the cold gas stream of a liquid-nitrogen based
cryostat (Hope, 1994; Parkin & Hope, 1998).
Diffraction data were collected with the crystal at 90K, which is standard
practice in this laboratory for the majority of flash-cooled crystals.
;
_diffrn_ambient_temperature     90.0(2)
_diffrn_source     'microsource'
_diffrn_radiation_type     MoK\a
_diffrn_radiation_wavelength     0.71073
_diffrn_measurement_device_type     'Bruker D8 Venture dual source'
_diffrn_measurement_method     '\f and \w scans'
_diffrn_detector_area_resol_mean     5.6
_diffrn_reflns_number     18595
_diffrn_reflns_av_R_equivalents     0.0623
_diffrn_reflns_av_unetI/netI     0.0310
_diffrn_reflns_theta_min     3.177
_diffrn_reflns_theta_max     27.495
_diffrn_reflns_theta_full     25.242
_diffrn_measured_fraction_theta_max     0.999
_diffrn_measured_fraction_theta_full     0.999
_diffrn_reflns_limit_h_min     -31
_diffrn_reflns_limit_h_max     31
_diffrn_reflns_limit_k_min     -8
_diffrn_reflns_limit_k_max     8
_diffrn_reflns_limit_l_min     -11
_diffrn_reflns_limit_l_max     10
_refine_special_details
;
Refinement progress was checked using <i>Platon</i> (Spek, 2009) and by
an <i>R</i>-tensor (Parkin, 2000). The final model was further checked
with the IUCr utility <i>checkCIF</i>.
;
_reflns_number_total     1586
_reflns_number_gt     1392
_reflns_threshold_expression     'I > 2\s(I)'
_refine_ls_structure_factor_coef     Fsqd
_refine_ls_matrix_type     full
_refine_ls_R_factor_all     0.0431
_refine_ls_R_factor_gt     0.0373
_refine_ls_wR_factor_gt     0.0947
_refine_ls_wR_factor_ref     0.0999
_refine_ls_goodness_of_fit_ref     1.093
_refine_ls_restrained_S_all     1.093
_refine_ls_number_reflns     1586
_refine_ls_number_parameters     104
_refine_ls_number_restraints     0
_refine_ls_hydrogen_treatment     mixed
_refine_ls_weighting_scheme     calc
_refine_ls_weighting_details
              'w=1/[\s^2^(Fo^2^)+(0.0428P)^2^+1.4377P] where P=(Fo^2^+2Fc^2^)/3'
_atom_sites_solution_hydrogens     mixed
_atom_sites_solution_primary     direct
_atom_sites_solution_secondary     difmap
_refine_ls_shift/su_max     0.001
_refine_ls_shift/su_mean     0.000
_refine_diff_density_max     0.356
_refine_diff_density_min     -0.239
_refine_ls_extinction_method
;
SHELXL2018 (Sheldrick, 2015a)
;
_refine_ls_extinction_coef     0.0057(13)
_refine_ls_extinction_expression
                                  'Fc^*^=kFc[1+0.001xFc^2^\l^3^/sin(2\q)]^-1/4^'
loop_
    _atom_type_symbol
    _atom_type_description
    _atom_type_scat_dispersion_real
    _atom_type_scat_dispersion_imag
    _atom_type_scat_source
    'C' 'C' 0.0033 0.0016
                         'International Tables Vol C Tables 4.2.6.8 and 6.1.1.4'
    'H' 'H' 0.0000 0.0000
                         'International Tables Vol C Tables 4.2.6.8 and 6.1.1.4'
    'O' 'O' 0.0106 0.0060
                         'International Tables Vol C Tables 4.2.6.8 and 6.1.1.4'
_computing_data_collection
;
<i>APEX3</i> (Bruker, 2016)
;
_computing_cell_refinement
;
<i>APEX3</i> (Bruker, 2016)
;
_computing_data_reduction
;
<i>APEX3</i> (Bruker, 2016)
;
_computing_structure_solution
;
<i>SHELXT</i> (Sheldrick, 2015a)
;
_computing_structure_refinement
;
<i>SHELXL2018/3</i> (Sheldrick, 2015b)
;
_computing_molecular_graphics
;
<i>XP in SHELXTL</i> (Sheldrick, 2008)
;
_computing_publication_material
;
<i>SHELXL</i> (Sheldrick, 2008) and <i>CIFFIX</i> (Parkin, 2013)
;
loop_
    _atom_site_type_symbol
    _atom_site_label
    _atom_site_fract_x
    _atom_site_fract_y
    _atom_site_fract_z
    _atom_site_U_iso_or_equiv
    _atom_site_adp_type
    _atom_site_calc_flag
    _atom_site_occupancy
    _atom_site_disorder_assembly
    _atom_site_disorder_group
    C C1 0.67036(5) 0.40914(19) 0.56905(14) 0.0170(3) Uani d 1 . .
    O O1 0.68738(4) 0.24154(14) 0.54864(11) 0.0209(2) Uani d 1 . .
    C C2 0.69378(5) 0.5659(2) 0.67706(14) 0.0178(3) Uani d 1 . .
    O O2 0.74026(4) 0.51656(15) 0.76588(12) 0.0240(3) Uani d 1 . .
    H H2 0.752557 0.618162 0.815574 0.036 Uiso calc 1 . .
    C C3 0.66149(5) 0.7275(2) 0.66335(15) 0.0182(3) Uani d 1 . .
    H H3 0.667502 0.849554 0.719574 0.022 Uiso calc 1 . .
    O O3 0.62412(4) 0.48283(13) 0.48901(11) 0.0188(2) Uani d 1 . .
    C C4 0.61371(5) 0.68442(19) 0.54353(15) 0.0186(3) Uani d 1 . .
    O O4 0.54061(4) 0.51162(15) 0.66013(12) 0.0249(3) Uani d 1 . .
    H H4O 0.507244 0.517998 0.736346 0.109(14) Uiso d 0.5 . .
    O O5 0.54177(4) 0.84824(16) 0.66262(14) 0.0303(3) Uani d 1 . .
    H H5O 0.509866 0.849228 0.727610 0.109(14) Uiso d 0.5 . .
    C C5 0.56056(5) 0.67919(19) 0.62725(15) 0.0188(3) Uani d 1 . .
    C C6 0.60945(7) 0.8285(2) 0.40645(17) 0.0257(3) Uani d 1 . .
    H H6A 0.644218 0.825746 0.355945 0.039 Uiso calc 1 . .
    H H6B 0.602833 0.964985 0.443442 0.039 Uiso calc 1 . .
    H H6C 0.578557 0.787894 0.331471 0.039 Uiso calc 1 . .
loop_
    _atom_site_aniso_label
    _atom_site_aniso_U_11
    _atom_site_aniso_U_22
    _atom_site_aniso_U_33
    _atom_site_aniso_U_12
    _atom_site_aniso_U_13
    _atom_site_aniso_U_23
    C1 0.0184(6) 0.0180(6) 0.0151(6) -0.0007(5) 0.0038(5) 0.0010(5)
    O1 0.0238(5) 0.0173(5) 0.0213(5) 0.0015(4) 0.0010(4) -0.0013(4)
    C2 0.0165(6) 0.0204(6) 0.0165(6) -0.0023(5) 0.0016(5) -0.0020(5)
    O2 0.0186(5) 0.0249(5) 0.0274(5) 0.0035(4) -0.0050(4) -0.0073(4)
    C3 0.0168(6) 0.0190(6) 0.0190(6) -0.0032(5) 0.0020(5) -0.0036(5)
    O3 0.0213(5) 0.0155(5) 0.0192(5) 0.0003(3) -0.0013(4) -0.0027(3)
    C4 0.0205(6) 0.0135(6) 0.0212(6) -0.0007(5) -0.0012(5) -0.0018(5)
    O4 0.0225(5) 0.0207(5) 0.0314(6) -0.0031(4) 0.0027(4) 0.0013(4)
    O5 0.0252(5) 0.0209(5) 0.0457(7) 0.0027(4) 0.0074(5) -0.0040(4)
    C5 0.0165(6) 0.0171(6) 0.0217(6) 0.0004(5) -0.0042(5) -0.0001(5)
    C6 0.0351(8) 0.0192(7) 0.0223(7) -0.0013(6) -0.0008(6) 0.0026(5)
_geom_special_details
;
 All esds (except the esd in the dihedral angle between two l.s. planes)
 are estimated using the full covariance matrix.  The cell esds are taken
 into account individually in the estimation of esds in distances, angles
 and torsion angles; correlations between esds in cell parameters are only
 used when they are defined by crystal symmetry.  An approximate (isotropic)
 treatment of cell esds is used for estimating esds involving l.s. planes.
;
loop_
    _geom_bond_atom_site_label_1
    _geom_bond_atom_site_label_2
    _geom_bond_site_symmetry_2
    _geom_bond_distance
    _geom_bond_publ_flag
    C1 O1 . 1.2067(16) ?
    C1 O3 . 1.3505(15) ?
    C1 C2 . 1.4763(18) ?
    C2 C3 . 1.3268(18) ?
    C2 O2 . 1.3411(16) ?
    O2 H2 . 0.8400 ?
    C3 C4 . 1.5051(17) ?
    C3 H3 . 0.9500 ?
    O3 C4 . 1.4505(15) ?
    C4 C6 . 1.5179(19) ?
    C4 C5 . 1.5282(19) ?
    O4 C5 . 1.2568(16) ?
    O4 H4O . 1.0854 ?
    O5 C5 . 1.2602(16) ?
    O5 H5O . 0.9926 ?
    C6 H6A . 0.9800 ?
    C6 H6B . 0.9800 ?
    C6 H6C . 0.9800 ?
loop_
    _geom_angle_atom_site_label_1
    _geom_angle_atom_site_label_2
    _geom_angle_atom_site_label_3
    _geom_angle_site_symmetry_1
    _geom_angle_site_symmetry_3
    _geom_angle
    _geom_angle_publ_flag
    O1 C1 O3 . . 122.52(12) ?
    O1 C1 C2 . . 128.95(12) ?
    O3 C1 C2 . . 108.53(11) ?
    C3 C2 O2 . . 134.75(12) ?
    C3 C2 C1 . . 109.12(11) ?
    O2 C2 C1 . . 116.12(11) ?
    C2 O2 H2 . . 109.5 ?
    C2 C3 C4 . . 108.35(11) ?
    C2 C3 H3 . . 125.8 ?
    C4 C3 H3 . . 125.8 ?
    C1 O3 C4 . . 109.24(10) ?
    O3 C4 C3 . . 104.70(10)
                          ?
    O3 C4 C6 . . 109.47(11) ?
    C3 C4 C6 . . 114.07(11) ?
    O3 C4 C5 . . 108.03(10) ?
    C3 C4 C5 . . 107.73(11) ?
    C6 C4 C5 . . 112.41(11) ?
    C5 O4 H4O . . 115.0 ?
    C5 O5 H5O . . 117.2 ?
    O4 C5 O5 . . 125.69(13) ?
    O4 C5 C4 . . 118.80(11) ?
    O5 C5 C4 . . 115.45(11) ?
    C4 C6 H6A . . 109.5 ?
    C4 C6 H6B . . 109.5 ?
    H6A C6 H6B . . 109.5 ?
    C4 C6 H6C . . 109.5 ?
    H6A C6 H6C . . 109.5 ?
    H6B C6 H6C . . 109.5 ?
loop_
    _geom_torsion_atom_site_label_1
    _geom_torsion_atom_site_label_2
    _geom_torsion_atom_site_label_3
    _geom_torsion_atom_site_label_4
    _geom_torsion_site_symmetry_1
    _geom_torsion_site_symmetry_2
    _geom_torsion_site_symmetry_3
    _geom_torsion_site_symmetry_4
    _geom_torsion
    _geom_torsion_publ_flag
    O1 C1 C2 C3 . . . . -179.25(13) ?
    O3 C1 C2 C3 . . . . 1.17(15) ?
    O1 C1 C2 O2 . . . . -0.3(2) ?
    O3 C1 C2 O2 . . . . -179.92(10) ?
    O2 C2 C3 C4 . . . . -178.23(14) ?
    C1 C2 C3 C4 . . . . 0.39(15) ?
    O1 C1 O3 C4 . . . . 178.13(12) ?
    C2 C1 O3 C4 . . . . -2.26(13) ?
    C1 O3 C4 C3 . . . . 2.43(13) ?
    C1 O3 C4 C6 . . . . 125.11(12) ?
    C1 O3 C4 C5 . . . . -112.19(11) ?
    C2 C3 C4 O3 . . . . -1.69(14) ?
    C2 C3 C4 C6 . . . . -121.33(13) ?
    C2 C3 C4 C5 . . . . 113.14(12) ?
    O3 C4 C5 O4 . . . . 12.04(16) ?
    C3 C4 C5 O4 . . . . -100.56(13) ?
    C6 C4 C5 O4 . . . . 132.92(13) ?
    O3 C4 C5 O5 . . . . -170.61(11) ?
    C3 C4 C5 O5 . . . . 76.79(14) ?
    C6 C4 C5 O5 . . . . -49.72(16) ?
loop_
    _geom_hbond_atom_site_label_D
    _geom_hbond_atom_site_label_H
    _geom_hbond_atom_site_label_A
    _geom_hbond_site_symmetry_A
    _geom_hbond_distance_DH
    _geom_hbond_distance_HA
    _geom_hbond_distance_DA
    _geom_hbond_angle_DHA
    _geom_hbond_publ_flag
    O2 H2 O1 4_656 0.84 1.96 2.7103(14) 148 yes
    C3 H3 O2 4_656 0.95 2.48 3.0720(16) 120 yes
    O4 H4O O4 2_656 1.09 1.52 2.607(2) 176 yes
    O5 H5O O5 2_656 0.99 1.63 2.624(2) 179 yes
_shelx_space_group_comment
;
The symmetry employed for this shelxl refinement is uniquely defined
by the following loop, which should always be used as a source of
symmetry information in preference to the above space-group names.
They are only intended as comments.
;
_shelx_estimated_absorpt_T_min     0.960
_shelx_estimated_absorpt_T_max     0.997
_shelx_hkl_file
;
  -4   0   0   95.46    6.90
  -4   0   0  100.89    7.19
   4   0   0   94.13    6.90
   4   0   0   95.82    7.17
  -6   0   0   10.56    0.76
  -6   0   0   10.23    0.76
  -6   0   0    9.54    0.73
  -6   0   0   10.18    0.75
  -6   0   0    9.69    0.74
  -6   0   0   10.77    0.76
   6   0   0   10.46    0.77
   6   0   0    9.48    0.76
   6   0   0    9.49    0.72
   6   0   0    9.91    0.75
   6   0   0   10.01    0.71
   6   0   0    9.51    0.74
   6   0   0   10.46    0.76
   8   0   0   34.62    2.76
   8   0   0   35.99    2.73
   8   0   0   38.27    2.75
   8   0   0   35.81    2.71
   8   0   0   36.39    2.73
   8   0   0   41.98    2.77
   8   0   0   40.83    2.77
  -8   0   0   41.97    2.76
  -8   0   0   35.32    2.74
  -8   0   0   41.91    2.79
  -8   0   0   36.68    2.76
  -8   0   0   39.04    2.73
  -8   0   0   40.37    2.75
 -10   0   0   97.19    6.87
 -10   0   0   86.56    6.85
 -10   0   0   94.37    6.88
  10   0   0   98.97    6.89
  10   0   0   86.49    6.87
  10   0   0   96.74    6.87
  10   0   0   90.31    6.85
 -10   0   0  103.21    6.89
 -10   0   0  107.08    6.89
  10   0   0  105.39    6.89
 -12   0   0   98.05    6.72
 -12   0   0   97.14    6.71
  12   0   0   86.61    6.68
 -12   0   0   94.42    6.67
 -12   0   0   86.57    6.68
 -12   0   0  100.46    6.72
  12   0   0   82.92    6.71
  12   0   0   96.06    6.71
  12   0   0  101.22    6.73
  12   0   0   98.74    6.73
 -12   0   0   93.18    6.72
 -14   0   0  495.18   32.35
 -14   0   0  450.06   32.29
  14   0   0  426.30   32.30
  16   0   0   83.98    5.78
  16   0   0   72.45    5.68
  16   0   0   82.83    5.75
 -16   0   0   78.46    5.67
  16   0   0   83.37    5.75
 -16   0   0   84.50    5.74
  16   0   0   76.14    5.65
 -16   0   0   82.76    5.79
 -16   0   0   73.16    5.69
 -16   0   0   78.36    5.72
 -16   0   0   81.76    5.74
 -18   0   0   10.76    0.85
 -18   0   0   10.13    0.89
 -18   0   0   11.35    0.94
  18   0   0   11.28    0.82
 -18   0   0   11.63    0.96
  18   0   0   10.49    0.92
  18   0   0   11.92    0.95
 -18   0   0   11.63    0.94
  20   0   0    2.02    0.38
 -20   0   0    1.89    0.31
 -20   0   0    1.81    0.38
 -20   0   0    2.50    0.44
  20   0   0    2.52    0.39
  20   0   0    2.08    0.24
 -20   0   0    2.21    0.37
  20   0   0    1.74    0.36
  22   0   0    0.60    0.27
  22   0   0    0.90    0.28
 -22   0   0    0.77    0.40
 -22   0   0    0.81    0.31
  22   0   0    0.73    0.30
 -22   0   0    0.99    0.26
 -22   0   0    0.82    0.17
  24   0   0    9.06    0.89
 -24   0   0    8.43    0.89
 -24   0   0    7.76    0.79
 -24   0   0    9.21    0.88
  24   0   0    9.24    0.83
  24   0   0   10.05    0.91
  26   0   0   24.12    1.86
 -26   0   0   20.86    1.72
  28   0   0    1.48    0.38
  28   0   0    2.72    0.64
 -28   0   0    2.19    0.54
  28   0   0    2.35    0.54
  30   0   0    1.05    0.42
  30   0   0    0.80    0.37
  30   0   0    0.52    0.39
  -1  -1   0  231.14   17.09
  -1  -1   0  216.20   16.66
   1  -1   0  221.13   17.08
   1  -1   0  224.02   16.67
   1   1   0  264.50   17.17
  -1   1   0  232.87   17.13
  -1   1   0  253.16   16.69
   1   1   0  232.87   16.67
  -3   1   0  131.30    9.31
   5  -1   0   33.20    2.45
  -5  -1   0   31.77    2.45
  -5  -1   0   31.98    2.44
  -5  -1   0   30.40    2.42
   5  -1   0   37.36    2.46
  -5  -1   0   35.28    2.41
   5  -1   0   33.84    2.45
  -5  -1   0   33.35    2.44
   5  -1   0   33.56    2.44
  -5  -1   0   32.84    2.41
   5   1   0   34.07    2.42
   5   1   0   34.55    2.44
   5   1   0   35.41    2.42
  -5   1   0   37.41    2.45
  -5   1   0   34.96    2.42
   5   1   0   36.92    2.45
  -5   1   0   35.58    2.45
  -5   1   0   31.36    2.45
  -5   1   0   35.91    2.44
   5   1   0   33.14    2.44
   5   1   0   30.89    2.41
   7  -1   0    0.73    0.16
   7  -1   0    0.68    0.10
  -7  -1   0    0.85    0.15
  -7  -1   0    0.52    0.10
[truncated: 566,857 more chars]
