# Supplementary material for: Crystal structure of zymonic acid and a redetermination of its precursor, pyruvic acid
Source: Acta Crystallogr E Crystallogr Commun. 2019 May 24;75(Pt 6):858–62. doi: 10.1107/S2056989019007072 (PMC6658982; doi:10.1107/S2056989019007072)
Supplement: Supplementary file 2 [file e-75-00858-zymonicsup2.hkl]

data_zymonic                                                                    
_shelx_title ' m18268 : space group C2/c'                                       
_shelx_refln_list_code          4                                               
_shelx_F_calc_maximum      205.90                                               
_exptl_crystal_F_000       656.00                                               
_reflns_d_resolution_high  0.7697                                               
                                                                                
loop_                                                                           
 _space_group_symop_operation_xyz                                               
 'x, y, z'                                                                      
 '-x, y, -z+1/2'                                                                
 'x+1/2, y+1/2, z'                                                              
 '-x+1/2, y+1/2, -z+1/2'                                                        
 '-x, -y, -z'                                                                   
 'x, -y, z-1/2'                                                                 
 '-x+1/2, -y+1/2, -z'                                                           
 'x+1/2, -y+1/2, z-1/2'                                                         
                                                                                
_cell_length_a    24.1450                                                       
_cell_length_b     6.6523                                                       
_cell_length_c     8.6201                                                       
_cell_angle_alpha  90.000                                                       
_cell_angle_beta   95.169                                                       
_cell_angle_gamma  90.000                                                       
                                                                                
_shelx_F_squared_multiplier     1.000                                           
                                                                                
loop_                                                                           
 _refln_index_h                                                                 
 _refln_index_k                                                                 
 _refln_index_l                                                                 
 _refln_F_squared_calc                                                          
 _refln_F_squared_meas                                                          
 _refln_F_squared_sigma                                                         
 _refln_observed_status                                                         
   4   0   0       3684.54       4238.90       154.42 o                         
   6   0   0        384.22        427.81         8.83 o                         
   8   0   0       1384.60       1650.81        32.65 o                         
  10   0   0       3650.36       4185.30        93.70 o                         
  12   0   0       3658.85       4063.55        86.99 o                         
  14   0   0      17782.48      20388.69       828.84 o                         
  16   0   0       3027.13       3426.10        73.93 o                         
  18   0   0        428.19        475.06        13.63 o                         
  20   0   0         89.31         89.23         5.15 o                         
  22   0   0         35.93         34.71         4.18 o                         
  24   0   0        383.20        381.89        14.98 o                         
  26   0   0       1099.98        958.32        69.48 o                         
  28   0   0         90.15         89.98        10.57 o                         
  30   0   0         34.55         33.37         9.63 o                         
   1   1   0      11620.94      11038.54       280.07 o                         
   3   1   0       7002.39       5869.40       416.18 o                         
   5   1   0       1577.28       1464.13        22.82 o                         
   7   1   0         28.03         27.55         1.17 o                         
   9   1   0         18.94         31.49         1.38 o                         
  11   1   0       1893.59       1923.30        28.72 o                         
  13   1   0        564.49        686.59        10.77 o                         
  15   1   0         30.12         38.23         1.61 o                         
  17   1   0       1907.07       2109.29        37.22 o                         
  19   1   0        877.09        976.71        19.23 o                         
  21   1   0          6.12          8.06         2.58 o                         
  23   1   0         24.76         21.26         3.40 o                         
  25   1   0        905.41        895.08        21.44 o                         
  27   1   0        383.20        380.27        11.08 o                         
  29   1   0         10.31          3.69         4.06 o                         
  31   1   0         22.22         14.53         5.04 o                         
   0   2   0        402.85        357.53         9.86 o                         
   2   2   0        201.76        162.38         3.42 o                         
   4   2   0       4562.15       4313.03        66.58 o                         
   6   2   0       2353.99       2300.25        36.69 o                         
   8   2   0       6139.28       5687.29        89.91 o                         
  10   2   0       2019.38       2030.07        31.06 o                         
  12   2   0        893.19        890.12        14.44 o                         
  14   2   0        200.58        203.35         4.10 o                         
  16   2   0         79.17         99.67         3.15 o                         
  18   2   0        791.04        837.91        15.57 o                         
  20   2   0         51.57         55.14         2.80 o                         
  22   2   0        214.59        223.70         6.35 o                         
  24   2   0       1047.77       1063.84        27.57 o                         
  26   2   0          1.20          0.51         4.57 o                         
  28   2   0         33.78         18.74         4.98 o                         
  30   2   0         97.45         96.18         7.29 o                         
   1   3   0       6982.99       6671.85       122.45 o                         
   3   3   0         89.37        145.70         3.25 o                         
   5   3   0        404.59        444.33         7.69 o                         
   7   3   0          0.70         -0.21         0.98 o                         
   9   3   0        327.12        330.90         6.72 o                         
  11   3   0       3955.78       4052.72        68.02 o                         
  13   3   0       2852.87       2787.25        51.66 o                         
  15   3   0       1102.05       1154.00        22.93 o                         
  17   3   0          0.00          3.63         1.77 o                         
  19   3   0        808.00        782.49        16.42 o                         
  21   3   0       1065.38       1078.02        22.03 o                         
  23   3   0        324.94        325.29        10.32 o                         
  25   3   0       1304.98       1294.51        31.23 o                         
  27   3   0         36.94         34.13         4.17 o                         
  29   3   0         50.00         35.77         4.16 o                         
   0   4   0       5307.01       5364.28       135.45 o                         
   2   4   0       1507.01       1417.96        24.77 o                         
   4   4   0          3.56         13.67         1.50 o                         
   6   4   0         11.55         18.03         1.66 o                         
   8   4   0        322.42        330.56         6.89 o                         
  10   4   0         80.51         74.38         2.94 o                         
  12   4   0         27.95         44.88         2.38 o                         
  14   4   0        274.01        274.57         5.92 o                         
  16   4   0        502.58        487.28        10.50 o                         
  18   4   0        351.04        376.07         9.05 o                         
  20   4   0         13.92         13.69         2.37 o                         
  22   4   0          2.37          3.22         2.39 o                         
  24   4   0         36.34         28.53         3.16 o                         
  26   4   0        223.76        237.20        12.04 o                         
   1   5   0       1380.41       1296.63        24.50 o                         
   3   5   0        194.64        152.88         4.52 o                         
   5   5   0        544.88        491.65        11.60 o                         
   7   5   0          0.61         -0.75         1.87 o                         
   9   5   0        100.67         98.60         3.79 o                         
  11   5   0       2641.79       2478.25        50.07 o                         
  13   5   0         19.21         16.56         2.62 o                         
  15   5   0         16.31         15.76         2.71 o                         
  17   5   0        350.90        360.87        10.84 o                         
  19   5   0          1.23          0.05         3.27 o                         
  21   5   0          2.66          6.99         3.03 o                         
  23   5   0         24.28         34.62         3.94 o                         
  25   5   0        408.57        417.40        15.14 o                         
   0   6   0       1656.83       1542.28        44.02 o                         
   2   6   0       2221.34       2118.11        41.97 o                         
   4   6   0          0.09          2.93         2.65 o                         
   6   6   0       2942.51       2754.41        58.40 o                         
   8   6   0       1793.19       1655.15        36.03 o                         
  10   6   0        815.09        743.81        19.17 o                         
  12   6   0       1931.74       1885.66        49.56 o                         
  14   6   0        242.89        253.22         8.18 o                         
  16   6   0         18.46         17.65         2.98 o                         
  18   6   0        278.14        258.17        11.89 o                         
  20   6   0         19.47          6.56         2.95 o                         
  22   6   0         16.03          9.98         3.04 o                         
   1   7   0         28.33         31.33         4.43 o                         
   3   7   0        115.20        105.11         5.78 o                         
   5   7   0         88.29         84.81         4.68 o                         
   7   7   0          1.06         -0.05         2.35 o                         
   9   7   0        284.44        270.78         8.45 o                         
  11   7   0        264.89        239.51         7.61 o                         
  13   7   0          0.85          0.60         2.83 o                         
  15   7   0         42.49         34.51         3.68 o                         
  17   7   0         31.87         39.40         3.69 o                         
   0   8   0         21.95         17.85         4.47 o                         
   2   8   0         37.63         32.29         3.53 o                         
   4   8   0        158.34        173.66         7.27 o                         
   6   8   0         90.31        102.64         5.38 o                         
   8   8   0          0.58         -1.03         4.15 o                         
  10   8   0        262.46        274.30         9.13 o                         
 -31   1   1         22.06         16.53         4.82 o                         
 -29   1   1         19.82         17.83         4.32 o                         
 -27   1   1         96.65        118.17         7.20 o                         
 -25   1   1        472.65        481.51        12.75 o                         
 -23   1   1        219.34        218.58         6.78 o                         
 -21   1   1        683.57        722.15        16.99 o                         
 -19   1   1         52.87         67.48         3.41 o                         
 -17   1   1       1681.54       1724.26        29.54 o                         
 -15   1   1         80.89         85.31         2.59 o                         
 -13   1   1        308.42        347.22         5.88 o                         
 -11   1   1       2452.90       2655.04        40.37 o                         
  -9   1   1       9639.59      10861.58       313.19 o                         
  -7   1   1       1915.99       2097.34        32.59 o                         
  -5   1   1        159.09        151.41         2.89 o                         
  -3   1   1       8794.15       7688.45       271.58 o                         
  -1   1   1       2896.74       2488.73        41.61 o                         
   1   1   1       6883.56       6088.35       119.29 o                         
   3   1   1      19232.48      19631.26       631.79 o                         
   5   1   1       3825.14       3483.19        54.98 o                         
   7   1   1       3640.99       3636.87        54.77 o                         
   9   1   1         84.14         96.60         2.25 o                         
  11   1   1        886.05        909.72        14.26 o                         
  13   1   1        461.23        470.16         8.06 o                         
  15   1   1        225.47        235.40         4.83 o                         
  17   1   1       1376.48       1378.45        25.51 o                         
  19   1   1        736.15        747.29        13.33 o                         
  21   1   1        773.16        779.64        15.75 o                         
  23   1   1        291.45        294.92         7.32 o                         
  25   1   1         61.13         60.88         3.81 o                         
  27   1   1          8.57          8.16         2.68 o                         
  29   1   1          1.65         -1.44         4.48 o                         
 -30   2   1        172.26        178.25         9.45 o                         
 -28   2   1        121.99        138.07         7.78 o                         
 -26   2   1         76.98         81.30         6.40 o                         
 -24   2   1        113.21        114.77         5.45 o                         
 -22   2   1       1374.47       1366.57        26.41 o                         
 -20   2   1          9.82         16.38         2.05 o                         
 -18   2   1        130.34        142.57         4.02 o                         
 -16   2   1         45.28         54.80         2.48 o                         
 -14   2   1        470.36        482.62         8.39 o                         
 -12   2   1        275.22        265.97         5.03 o                         
 -10   2   1       1015.72       1079.07        18.19 o                         
  -8   2   1       1271.10       1163.40        19.00 o                         
  -6   2   1       1424.90       1164.11        18.47 o                         
  -4   2   1        436.01        383.22         6.49 o                         
  -2   2   1        264.58        251.88         4.47 o                         
   0   2   1       1517.71       1418.45        23.49 o                         
   2   2   1       3446.20       3136.05        49.77 o                         
   4   2   1        277.18        384.70         6.67 o                         
   6   2   1        338.15        272.39         4.87 o                         
   8   2   1        125.31        149.07         2.93 o                         
  10   2   1        250.66        262.45         4.72 o                         
  12   2   1          3.24          3.15         1.03 o                         
  14   2   1         49.15         57.14         2.00 o                         
  16   2   1       1810.23       1876.58        35.13 o                         
  18   2   1         24.74         23.77         1.76 o                         
  20   2   1        171.31        164.71         5.02 o                         
  22   2   1          0.25         -0.10         2.00 o                         
  24   2   1        707.23        694.71        14.61 o                         
  26   2   1         16.34         18.33         2.30 o                         
  28   2   1          9.47          2.11         2.71 o                         
  30   2   1        107.56         90.14        14.05 o                         
 -29   3   1        115.15         92.33        10.86 o                         
 -27   3   1         11.13          0.77         3.82 o                         
 -25   3   1        510.70        518.61        13.87 o                         
 -23   3   1        856.27        875.82        22.81 o                         
 -21   3   1       1106.30       1164.35        25.60 o                         
 -19   3   1        150.97        151.73         5.34 o                         
 -17   3   1        839.98        872.74        17.83 o                         
 -15   3   1        673.96        674.93        14.60 o                         
 -13   3   1        800.50        811.22        15.50 o                         
 -11   3   1        801.56        748.69        13.46 o                         
  -9   3   1       2226.76       2268.97        39.74 o                         
  -7   3   1       4100.97       4013.78        65.53 o                         
  -5   3   1          0.61          3.84         1.13 o                         
  -3   3   1       1270.12       1240.11        20.34 o                         
  -1   3   1        137.68        144.77         3.47 o                         
   1   3   1        123.57        114.03         2.74 o                         
   3   3   1        420.80        499.11         8.72 o                         
   5   3   1       2298.26       2209.29        36.93 o                         
   7   3   1          4.86          9.46         1.12 o                         
   9   3   1        370.18        346.79         6.41 o                         
  11   3   1        518.32        509.55         9.48 o                         
  13   3   1       1262.91       1260.14        22.59 o                         
  15   3   1          4.76          5.27         1.36 o                         
  17   3   1        372.99        368.44         7.94 o                         
  19   3   1       2656.97       2584.18        46.62 o                         
  21   3   1        443.09        446.22         9.52 o                         
  23   3   1        193.35        189.02         5.92 o                         
  25   3   1        161.39        171.92         5.86 o                         
  27   3   1        218.92        233.46        11.32 o                         
 -26   4   1        284.59        274.81         9.11 o                         
 -24   4   1         82.59         92.16         5.13 o                         
 -22   4   1         43.47         36.45         3.62 o                         
 -20   4   1       1089.31       1106.07        24.47 o                         
 -18   4   1         77.24         77.72         4.65 o                         
 -16   4   1        145.54        145.84         5.29 o                         
 -14   4   1        292.89        279.53         7.26 o                         
 -12   4   1        566.57        607.38        12.96 o                         
 -10   4   1        188.89        211.85         5.27 o                         
  -8   4   1          0.01          2.88         1.54 o                         
  -6   4   1        422.24        429.83         8.40 o                         
  -4   4   1       1001.84       1099.56        20.68 o                         
  -2   4   1        529.96        619.05        12.73 o                         
   0   4   1         48.96         44.05         2.21 o                         
   2   4   1       1421.71       1440.31        25.86 o                         
   4   4   1       2735.48       2785.86        53.55 o                         
   6   4   1        398.84        410.55         8.77 o                         
   8   4   1         30.49         28.30         1.75 o                         
  10   4   1         27.15         39.06         2.19 o                         
  12   4   1        104.39        103.67         3.41 o                         
  14   4   1         77.68         95.58         3.58 o                         
  16   4   1        151.78        134.18         4.47 o                         
  18   4   1       2831.92       2850.97        59.87 o                         
  20   4   1        116.30        116.15         4.38 o                         
  22   4   1        480.14        447.50        10.35 o                         
  24   4   1         27.86         30.50         3.29 o                         
  26   4   1         96.95        104.38         5.49 o                         
 -25   5   1         36.81         30.82         3.96 o                         
 -23   5   1        109.35        121.69         7.57 o                         
 -21   5   1          5.84          4.50         3.06 o                         
 -19   5   1         55.42         63.03         4.32 o                         
 -17   5   1          2.54         -0.57         2.37 o                         
 -15   5   1       1293.35       1234.11        27.10 o                         
 -13   5   1         53.74         61.82         3.61 o                         
 -11   5   1        706.53        606.45        13.23 o                         
  -9   5   1        167.18        168.29         5.51 o                         
  -7   5   1         45.93         48.21         2.97 o                         
  -5   5   1          0.79          1.52         1.86 o                         
  -3   5   1          0.91          0.63         1.71 o                         
  -1   5   1        619.80        564.94        12.03 o                         
   1   5   1       1679.79       1614.06        29.19 o                         
   3   5   1       2089.69       1895.56        35.03 o                         
   5   5   1         84.02         96.39         4.41 o                         
   7   5   1         40.01         29.20         2.35 o                         
   9   5   1        349.60        351.56        10.26 o                         
  11   5   1        112.93        117.41         4.45 o                         
  13   5   1        115.67        114.04         4.00 o                         
  15   5   1        702.90        676.04        14.10 o                         
  17   5   1         57.87         60.85         3.55 o                         
  19   5   1        150.82        144.81         5.04 o                         
  21   5   1         15.57         16.23         2.36 o                         
  23   5   1        313.33        333.73        10.92 o                         
  25   5   1        253.59        289.16         9.34 o                         
 -22   6   1         61.50         63.08         5.87 o                         
 -20   6   1         31.08         42.21         4.07 o                         
 -18   6   1         56.81         46.19         4.08 o                         
 -16   6   1        163.09        159.28         7.62 o                         
 -14   6   1        221.76        206.02         7.18 o                         
 -12   6   1         56.16         64.89         5.03 o                         
 -10   6   1          3.51          1.10         2.72 o                         
  -8   6   1        334.02        286.04         8.53 o                         
  -6   6   1        319.46        326.69         9.27 o                         
  -4   6   1         68.45         73.24         4.01 o                         
  -2   6   1        219.69        199.75         6.44 o                         
   0   6   1       1857.87       1811.89        36.43 o                         
   2   6   1         74.25         62.89         3.58 o                         
   4   6   1         13.35         11.01         2.21 o                         
   6   6   1        406.45        394.15         9.77 o                         
   8   6   1          0.89          1.11         2.38 o                         
  10   6   1        636.92        610.81        15.34 o                         
  12   6   1         13.16         10.32         2.49 o                         
  14   6   1        227.99        233.12         8.07 o                         
  16   6   1         52.03         52.40         3.55 o                         
  18   6   1         21.54         29.89         3.31 o                         
  20   6   1         83.72        100.21         6.54 o                         
  22   6   1          0.57         -0.94         3.06 o                         
 -17   7   1        200.52        196.14         8.23 o                         
 -15   7   1        429.09        448.35        13.38 o                         
 -13   7   1        280.42        277.85        11.14 o                         
 -11   7   1        272.88        269.99         9.98 o                         
  -9   7   1         29.83         42.61         5.01 o                         
  -7   7   1        635.08        629.90        17.49 o                         
  -5   7   1         35.12         30.88         4.02 o                         
  -3   7   1         46.32         45.75         4.37 o                         
  -1   7   1         55.01         54.90         4.60 o                         
   1   7   1       1269.49       1142.76        32.20 o                         
   3   7   1        266.84        256.38         8.24 o                         
   5   7   1        162.72        173.55         7.13 o                         
   7   7   1          0.73          6.23         2.88 o                         
   9   7   1        534.30        523.79        12.95 o                         
  11   7   1          1.54          2.10         2.70 o                         
  13   7   1          2.63          1.12         2.91 o                         
  15   7   1        414.29        403.87        11.55 o                         
  17   7   1         10.25         11.48         3.98 o                         
 -10   8   1        125.23        137.00         6.27 o                         
  -8   8   1         32.30         26.71         3.67 o                         
  -6   8   1        385.01        383.42        11.07 o                         
  -4   8   1          8.44         10.16         2.91 o                         
  -2   8   1         51.72         54.49         4.00 o                         
   0   8   1         11.03          9.76         2.87 o                         
   2   8   1        197.07        205.22         7.95 o                         
   4   8   1          8.83          6.19         3.14 o                         
   6   8   1         13.90         19.35         3.29 o                         
   8   8   1        146.02        141.99         6.43 o                         
  10   8   1        102.81        110.92         5.64 o                         
 -30   0   2        349.55        347.70        19.68 o                         
 -28   0   2        111.57        128.22        13.58 o                         
 -26   0   2         53.97         86.23         6.70 o                         
 -24   0   2        146.81        131.27         7.12 o                         
 -22   0   2        171.66        163.29         7.73 o                         
 -20   0   2       2960.01       3201.75        81.55 o                         
 -18   0   2          7.45         15.46         2.24 o                         
 -16   0   2          2.96          2.30         1.59 o                         
 -14   0   2       1858.46       2149.74        51.51 o                         
 -12   0   2        723.77        694.62        14.93 o                         
 -10   0   2       2743.84       3186.72        68.32 o                         
  -8   0   2      20138.76      23876.96       853.26 o                         
  -6   0   2      42395.74      47938.98      1966.26 o                         
  -4   0   2      31734.09      34806.27      1747.02 o                         
  -2   0   2      18030.28      19180.85      1146.59 o                         
   0   0   2        157.05        236.53         5.11 o                         
   2   0   2      16768.74      15770.52       624.58 o                         
   4   0   2      27617.74      31052.54      1649.08 o                         
   6   0   2      13147.19      12005.63       848.05 o                         
   8   0   2       8052.27       8128.33       218.61 o                         
  10   0   2      17652.63      15964.46      1127.41 o                         
  12   0   2       2134.43       2565.79        58.01 o                         
  14   0   2       1106.85       1176.24        28.77 o                         
  16   0   2       5538.04       5833.00       131.02 o                         
  18   0   2       1976.37       1959.05        54.42 o                         
  20   0   2        749.84        758.18        21.00 o                         
  22   0   2          0.02          0.49         2.88 o                         
  24   0   2          3.51          7.27         3.67 o                         
  26   0   2        175.22        161.62         8.18 o                         
  28   0   2         35.15         47.92         7.26 o                         
  30   0   2         31.51         21.38         7.40 o                         
 -31   1   2        116.15        112.88         9.40 o                         
 -29   1   2        149.24        154.85         8.85 o                         
 -27   1   2          0.20          0.50         3.42 o                         
 -25   1   2        118.45        122.19         4.95 o                         
 -23   1   2        629.38        653.22        14.59 o                         
 -21   1   2       1196.57       1271.41        26.24 o                         
 -19   1   2         80.79         80.92         3.39 o                         
 -17   1   2          6.71          3.20         1.55 o                         
 -15   1   2         32.72         28.31         1.53 o                         
 -13   1   2        434.80        424.67         7.17 o                         
 -11   1   2        157.14        147.67         2.97 o                         
  -9   1   2        416.63        408.13         6.96 o                         
  -7   1   2      12936.87      12769.50       520.57 o                         
  -5   1   2       4650.67       4639.96        82.04 o                         
  -3   1   2         78.67         78.05         2.13 o                         
  -1   1   2       6875.51       6478.68       122.19 o                         
   1   1   2        816.21        819.38        12.92 o                         
   3   1   2       6320.10       5782.40       101.81 o                         
   5   1   2       2640.13       2737.25        41.30 o                         
   7   1   2        222.81        214.73         3.77 o                         
   9   1   2        499.03        608.62        10.05 o                         
  11   1   2        144.19        151.15         3.08 o                         
  13   1   2        804.75        915.12        14.79 o                         
  15   1   2       1608.64       1815.78        29.38 o                         
  17   1   2        506.70        462.27         7.92 o                         
  19   1   2         58.89         60.03         2.38 o                         
  21   1   2       2011.33       1902.63        33.90 o                         
  23   1   2        864.30        789.40        16.62 o                         
  25   1   2          0.44          2.42         2.66 o                         
  27   1   2          0.75         -2.59         2.66 o                         
  29   1   2         59.01         52.49         7.44 o                         
 -30   2   2        384.07        396.05        13.59 o                         
 -28   2   2         47.67         33.65         4.74 o                         
 -26   2   2        280.87        294.15         8.43 o                         
 -24   2   2        716.00        750.43        21.32 o                         
 -22   2   2        241.27        227.41         6.02 o                         
 -20   2   2       1662.70       1685.11        31.98 o                         
 -18   2   2         10.52         15.29         2.02 o                         
 -16   2   2        273.48        308.54         6.76 o                         
 -14   2   2       1183.84       1235.09        18.56 o                         
 -12   2   2          0.14          3.52         1.08 o                         
 -10   2   2        144.93        109.26         2.59 o                         
  -8   2   2        739.86        777.98        12.63 o                         
  -6   2   2       1633.35       1575.43        24.75 o                         
  -4   2   2       2650.91       2441.21        38.00 o                         
  -2   2   2        951.34        922.68        14.74 o                         
   0   2   2       2897.36       2771.37        44.18 o                         
   2   2   2       5421.42       5313.57        80.21 o                         
   4   2   2      11895.12      11347.12       199.91 o                         
   6   2   2        210.69        206.36         3.70 o                         
   8   2   2        440.02        422.57         7.00 o                         
  10   2   2        985.56        982.18        16.57 o                         
  12   2   2        928.31       1033.90        19.35 o                         
  14   2   2       1833.14       1961.21        32.55 o                         
  16   2   2        369.83        344.81         7.01 o                         
  18   2   2       1846.80       1751.53        36.14 o                         
  20   2   2         86.43         77.21         3.89 o                         
  22   2   2         16.29         14.88         2.52 o                         
  24   2   2        406.34        400.57        10.41 o                         
  26   2   2        195.20        181.65         7.33 o                         
  28   2   2        241.33        238.40        12.61 o                         
 -29   3   2          0.79          6.92         4.58 o                         
 -27   3   2         70.82         71.61         4.89 o                         
 -25   3   2         39.44         46.43         3.78 o                         
 -23   3   2         75.71         70.16         4.51 o                         
 -21   3   2       3265.38       3296.11        71.78 o                         
 -19   3   2       2084.56       2069.04        41.98 o                         
 -17   3   2        263.34        247.38         6.03 o                         
 -15   3   2       1012.98        992.23        21.52 o                         
 -13   3   2         64.99         63.97         3.04 o                         
 -11   3   2       1239.87       1222.01        21.94 o                         
  -9   3   2       1208.31       1084.69        19.52 o                         
  -7   3   2      11399.68      10967.49       199.68 o                         
  -5   3   2        308.05        330.10         5.81 o                         
  -3   3   2       1503.84       1525.64        24.21 o                         
  -1   3   2       1522.26       1597.77        26.02 o                         
   1   3   2         27.16         31.18         1.53 o                         
   3   3   2        558.49        488.77         8.36 o                         
   5   3   2       5925.06       5716.04        95.50 o                         
   7   3   2       1315.70       1265.66        22.45 o                         
   9   3   2        144.41        170.68         4.15 o                         
  11   3   2          0.86          0.53         1.13 o                         
  13   3   2          2.50          5.37         1.35 o                         
  15   3   2       1270.34       1314.41        27.06 o                         
  17   3   2         97.53        111.61         4.08 o                         
  19   3   2       1929.89       1929.78        41.54 o                         
  21   3   2         98.48        104.58         4.00 o                         
  23   3   2        178.62        182.53         6.28 o                         
  25   3   2        381.39        374.64        10.44 o                         
  27   3   2        272.91        282.12         8.81 o                         
 -26   4   2          3.56          1.57         3.27 o                         
 -24   4   2        131.12        121.97         5.89 o                         
 -22   4   2        176.80        171.22         6.48 o                         
 -20   4   2        154.91        177.08         6.43 o                         
 -18   4   2        366.32        366.42         9.61 o                         
 -16   4   2        604.82        609.10        16.97 o                         
 -14   4   2         16.91         15.82         2.55 o                         
 -12   4   2        450.03        431.24        12.05 o                         
 -10   4   2        612.68        550.98        11.86 o                         
  -8   4   2          4.32          1.26         1.47 o                         
  -6   4   2        693.04        696.73        11.87 o                         
  -4   4   2       2325.85       2359.04        39.22 o                         
  -2   4   2        458.37        430.58         8.38 o                         
   0   4   2         70.94         87.85         2.82 o                         
   2   4   2         11.63         14.14         1.41 o                         
   4   4   2        520.66        507.81         8.94 o                         
   6   4   2        280.85        261.99         6.01 o                         
   8   4   2        372.27        380.47         8.29 o                         
  10   4   2       1228.63       1197.12        20.95 o                         
  12   4   2       2129.51       2123.60        41.12 o                         
  14   4   2         22.76         25.87         2.46 o                         
  16   4   2        529.78        537.77        11.08 o                         
  18   4   2          2.46          0.14         2.37 o                         
  20   4   2         80.78         93.21         5.41 o                         
  22   4   2         57.69         59.02         3.52 o                         
  24   4   2          5.67          4.94         2.52 o                         
  26   4   2         57.97         54.82         6.18 o                         
 -25   5   2         31.67         40.94         4.14 o                         
 -23   5   2         11.67          4.13         3.05 o                         
 -21   5   2          1.85          2.27         3.06 o                         
 -19   5   2          5.61          5.04         2.85 o                         
 -17   5   2        428.25        414.85        13.30 o                         
 -15   5   2        411.60        409.13        12.34 o                         
 -13   5   2       1210.66       1140.14        32.04 o                         
 -11   5   2          0.56          2.34         2.60 o                         
  -9   5   2       1517.80       1396.27        29.22 o                         
  -7   5   2        216.11        190.34         5.54 o                         
  -5   5   2         99.92        131.02         4.87 o                         
  -3   5   2       1061.56       1003.33        22.42 o                         
  -1   5   2         47.19         77.44         3.35 o                         
   1   5   2          0.69         -0.45         1.69 o                         
   3   5   2       1833.51       1838.09        36.40 o                         
   5   5   2       2578.72       2391.52        45.25 o                         
   7   5   2        205.73        202.08         5.98 o                         
   9   5   2        144.19        143.01         4.74 o                         
  11   5   2         26.11         25.32         2.64 o                         
  13   5   2        113.69        123.69         4.52 o                         
  15   5   2       1173.22       1218.93        26.72 o                         
  17   5   2        342.56        315.92         8.80 o                         
  19   5   2          0.30         -2.89         3.05 o                         
  21   5   2        638.15        665.21        17.26 o                         
  23   5   2         24.54         24.72         3.73 o                         
 -22   6   2        477.16        514.94        17.23 o                         
 -20   6   2         85.56        102.16         9.18 o                         
 -18   6   2         23.17         14.42         3.53 o                         
 -16   6   2          0.25          1.27         3.53 o                         
 -14   6   2          3.36          3.64         3.10 o                         
 -12   6   2       1390.21       1259.56        32.19 o                         
 -10   6   2       1375.41       1313.96        29.03 o                         
  -8   6   2       1563.82       1405.81        29.74 o                         
  -6   6   2        250.73        229.22         7.85 o                         
  -4   6   2        251.77        248.91         7.05 o                         
  -2   6   2          3.90          4.94         2.24 o                         
   0   6   2         85.40         96.48         4.61 o                         
   2   6   2        441.29        385.62         9.99 o                         
   4   6   2       7524.72       7303.02       150.96 o                         
   6   6   2        707.85        745.67        17.71 o                         
   8   6   2        145.76        137.89         4.98 o                         
  10   6   2          6.42         10.72         2.56 o                         
  12   6   2          6.60          0.33         3.25 o                         
  14   6   2        663.83        726.28        18.27 o                         
  16   6   2         70.78         72.40         3.90 o                         
  18   6   2        489.76        517.74        13.45 o                         
  20   6   2          3.14          4.98         3.36 o                         
 -17   7   2          2.32         -1.09         3.37 o                         
 -15   7   2        253.84        246.44         8.60 o                         
 -13   7   2        273.19        279.02        14.27 o                         
 -11   7   2         85.42         74.75         8.97 o                         
  -9   7   2          3.72          1.00         3.13 o                         
  -7   7   2         22.33         24.47         3.56 o                         
  -5   7   2         86.30        108.64         6.39 o                         
  -3   7   2         49.17         51.84         4.43 o                         
  -1   7   2         76.03         90.04         5.49 o                         
   1   7   2        479.60        466.33        13.47 o                         
   3   7   2        179.51        157.80         6.51 o                         
   5   7   2         37.16         36.99         3.48 o                         
   7   7   2        205.01        182.46         6.68 o                         
   9   7   2         13.45          3.31         2.74 o                         
  11   7   2         16.55         17.91         3.20 o                         
  13   7   2         59.03         76.30         7.66 o                         
  15   7   2        148.60        201.05         7.81 o                         
 -10   8   2        165.51        212.90         8.13 o                         
  -8   8   2         11.03          4.09         3.11 o                         
  -6   8   2        199.30        179.62         7.67 o                         
  -4   8   2          5.46          2.55         3.08 o                         
  -2   8   2         35.37         34.31         3.96 o                         
   0   8   2          1.77          4.87         2.89 o                         
   2   8   2         42.96         53.01         4.48 o                         
   4   8   2          6.94          4.62         3.03 o                         
   6   8   2        128.58        109.71         6.26 o                         
   8   8   2        477.09        497.19        14.57 o                         
 -29   1   3        106.47        110.93         9.02 o                         
 -27   1   3         38.56         27.92         4.44 o                         
 -25   1   3          2.37          1.39         2.85 o                         
 -23   1   3          0.33          0.85         2.46 o                         
 -21   1   3        168.90        149.88         5.29 o                         
 -19   1   3          4.59          3.73         2.34 o                         
 -17   1   3        192.13        218.85         5.30 o                         
 -15   1   3         62.98         56.51         2.18 o                         
 -13   1   3        238.90        261.38         5.46 o                         
 -11   1   3       3588.83       3973.24        64.80 o                         
  -9   1   3         13.86          1.81         1.08 o                         
  -7   1   3       8898.21       9549.75       213.36 o                         
  -5   1   3       1132.23       1223.57        20.19 o                         
  -3   1   3       8032.31       7698.85       145.18 o                         
  -1   1   3       4320.25       4457.84        78.81 o                         
   1   1   3       7285.16       7083.93       138.81 o                         
   3   1   3        786.95        789.11        12.51 o                         
   5   1   3       2179.75       2137.09        31.61 o                         
   7   1   3       8533.77       8342.38       142.47 o                         
   9   1   3        103.08        103.87         2.19 o                         
  11   1   3        344.34        279.93         6.13 o                         
  13   1   3        322.17        319.19         5.72 o                         
  15   1   3        842.84        893.08        15.75 o                         
  17   1   3         20.42         14.51         1.85 o                         
  19   1   3        516.24        495.99         9.81 o                         
  21   1   3        107.38         90.79         4.09 o                         
  23   1   3         15.26         11.21         2.55 o                         
  25   1   3          1.25          0.89         3.02 o                         
  27   1   3        182.60        171.22         7.79 o                         
  29   1   3         76.87         83.89         7.29 o                         
 -28   2   3         85.59         89.33         6.77 o                         
 -26   2   3        100.58         95.11         6.05 o                         
 -24   2   3        268.91        278.94         9.09 o                         
 -22   2   3          4.76          0.87         2.15 o                         
 -20   2   3        254.59        258.51         7.56 o                         
 -18   2   3        870.22        793.02        16.56 o                         
 -16   2   3        721.06        705.94        13.62 o                         
 -14   2   3          1.03         -1.20         1.30 o                         
 -12   2   3        911.62        902.08        15.56 o                         
 -10   2   3         54.89         55.35         2.12 o                         
  -8   2   3         37.07         44.17         1.65 o                         
  -6   2   3        815.30        843.53        14.30 o                         
  -4   2   3       5025.00       4985.25        79.02 o                         
  -2   2   3       1219.99       1164.29        18.92 o                         
   0   2   3        386.23        435.76         7.53 o                         
   2   2   3        752.09        695.72        11.05 o                         
   4   2   3         12.43         11.10         1.04 o                         
   6   2   3        807.41        884.82        13.23 o                         
   8   2   3        519.18        534.25         8.91 o                         
  10   2   3       1972.52       2063.66        37.05 o                         
  12   2   3        352.02        354.71         6.64 o                         
  14   2   3         11.18         21.63         1.73 o                         
  16   2   3         52.01         61.77         2.74 o                         
  18   2   3          3.53          7.26         2.05 o                         
  20   2   3          0.57          3.89         2.17 o                         
  22   2   3        335.61        357.98         9.15 o                         
  24   2   3        228.48        227.31         7.25 o                         
  26   2   3         24.41         22.27         4.32 o                         
  28   2   3        198.59        191.04         9.62 o                         
 -27   3   3        336.10        344.33        11.10 o                         
 -25   3   3         20.35         13.21         3.18 o                         
 -23   3   3         28.68         32.97         3.15 o                         
 -21   3   3         36.16         43.77         3.26 o                         
 -19   3   3        302.72        311.36         8.48 o                         
 -17   3   3         42.81         57.60         3.34 o                         
 -15   3   3         20.25         22.84         2.33 o                         
 -13   3   3       1172.45       1237.65        23.81 o                         
 -11   3   3       1343.47       1399.38        26.57 o                         
  -9   3   3        158.80        180.17         4.61 o                         
  -7   3   3        149.08        165.92         4.44 o                         
  -5   3   3        454.77        468.71         8.12 o                         
  -3   3   3        280.98        305.08         5.52 o                         
  -1   3   3         74.91         80.58         2.58 o                         
   1   3   3          4.46         15.37         1.21 o                         
   3   3   3        131.24        120.74         2.94 o                         
   5   3   3         20.26         25.24         1.51 o                         
   7   3   3          6.24          9.24         1.11 o                         
   9   3   3         11.57         84.58         3.32 o                         
  11   3   3        498.76        487.48        10.59 o                         
  13   3   3         20.94         27.70         1.97 o                         
  15   3   3        823.87        798.49        15.89 o                         
  17   3   3        186.11        185.28         5.19 o                         
  19   3   3          0.94         -2.10         2.10 o                         
  21   3   3        358.12        360.21         9.50 o                         
  23   3   3          0.79          0.43         2.64 o                         
  25   3   3         24.67         18.50         4.58 o                         
  27   3   3         65.77         59.33         5.49 o                         
 -26   4   3         12.36          8.43         3.20 o                         
 -24   4   3         26.38         27.44         3.36 o                         
 -22   4   3         61.59         61.18         4.65 o                         
 -20   4   3        347.09        330.94        10.49 o                         
 -18   4   3        492.99        524.69        12.82 o                         
 -16   4   3        580.63        583.41        17.25 o                         
 -14   4   3         11.70         15.67         2.95 o                         
 -12   4   3        762.81        750.85        19.46 o                         
 -10   4   3        476.47        505.31        12.08 o                         
  -8   4   3          0.86          0.20         1.68 o                         
  -6   4   3        173.36        161.25         4.19 o                         
  -4   4   3        199.95        243.85         5.00 o                         
  -2   4   3       2020.43       1930.19        33.20 o                         
   0   4   3       3452.84       3556.96        61.99 o                         
   2   4   3        586.78        560.97        10.01 o                         
   4   4   3        322.55        312.78         6.48 o                         
   6   4   3         25.50         26.76         1.86 o                         
   8   4   3          0.16          1.07         1.41 o                         
  10   4   3        718.73        725.50        14.00 o                         
  12   4   3       1310.53       1296.80        27.13 o                         
  14   4   3       2120.38       1955.44        41.24 o                         
  16   4   3         62.19         66.39         3.38 o                         
  18   4   3        272.77        258.43         8.45 o                         
  20   4   3        231.57        229.13         6.98 o                         
  22   4   3        358.50        368.90        10.46 o                         
  24   4   3        289.37        300.92         9.26 o                         
 -23   5   3          0.34         -2.07         3.07 o                         
 -21   5   3         58.08         55.55         3.91 o                         
 -19   5   3        220.02        228.33         7.75 o                         
 -17   5   3         23.22         18.25         3.68 o                         
 -15   5   3         94.24         84.57         5.28 o                         
 -13   5   3        157.26        144.77         6.23 o                         
 -11   5   3         50.60         39.36         3.49 o                         
  -9   5   3          8.72          7.09         2.64 o                         
  -7   5   3        306.38        353.91         9.45 o                         
  -5   5   3       3308.20       3203.15        67.11 o                         
  -3   5   3          0.96         -0.43         2.19 o                         
  -1   5   3        438.12        373.86         8.61 o                         
   1   5   3       1367.57       1321.75        25.77 o                         
   3   5   3        513.65        539.23        12.08 o                         
   5   5   3        221.91        227.12         6.12 o                         
   7   5   3         85.40         97.49         3.97 o                         
   9   5   3        641.35        631.70        14.16 o                         
  11   5   3        321.16        334.27         8.10 o                         
  13   5   3         19.53         19.72         2.48 o                         
  15   5   3          2.96         -1.59         2.37 o                         
  17   5   3        590.04        587.83        14.97 o                         
  19   5   3         92.86        110.35         6.84 o                         
  21   5   3         99.39        144.22         7.18 o                         
  23   5   3        155.58        183.69         7.16 o                         
 -20   6   3         48.60         56.83         4.27 o                         
 -18   6   3          8.69          3.01         4.37 o                         
 -16   6   3          1.51         -1.23         3.34 o                         
 -14   6   3        175.26        192.22         8.76 o                         
 -12   6   3        138.85        146.86         8.13 o                         
 -10   6   3         92.00        100.93         7.18 o                         
  -8   6   3        106.78        114.25         5.07 o                         
  -6   6   3        303.16        281.51         8.37 o                         
  -4   6   3        115.57        141.96         5.01 o                         
  -2   6   3        760.58        746.80        16.36 o                         
   0   6   3        109.95        111.06         4.84 o                         
   2   6   3        108.19        103.56         4.91 o                         
   4   6   3        342.84        379.09         9.96 o                         
   6   6   3         30.27         38.23         3.06 o                         
   8   6   3        532.65        536.80        13.49 o                         
  10   6   3         11.93         12.11         2.72 o                         
  12   6   3          8.98          5.16         2.49 o                         
  14   6   3         29.85         31.91         2.86 o                         
  16   6   3         27.56         23.52         3.65 o                         
  18   6   3        249.97        283.89        11.25 o                         
  20   6   3          9.17          7.40         3.30 o                         
 -17   7   3         96.46        110.66         7.99 o                         
 -15   7   3          8.18         10.27         3.59 o                         
 -13   7   3        604.06        592.03        24.04 o                         
 -11   7   3        143.01        160.68         6.88 o                         
  -9   7   3         25.86         25.37         3.37 o                         
  -7   7   3          0.05          1.13         2.64 o                         
  -5   7   3        583.24        504.81        13.04 o                         
  -3   7   3         32.09         35.67         3.70 o                         
  -1   7   3         51.07         56.55         4.46 o                         
   1   7   3        181.28        175.66         7.37 o                         
   3   7   3        592.65        600.79        15.13 o                         
   5   7   3         95.50        100.77         5.31 o                         
   7   7   3         11.28          4.95         2.92 o                         
   9   7   3        615.27        612.44        15.25 o                         
  11   7   3         12.28          7.30         3.05 o                         
  13   7   3         67.27         79.29         4.95 o                         
  15   7   3        143.60        159.87         8.46 o                         
  -8   8   3        113.63        115.21         5.96 o                         
  -6   8   3          1.36         -2.98         2.98 o                         
  -4   8   3         78.37         94.90         5.45 o                         
  -2   8   3         24.07         30.44         3.87 o                         
   0   8   3         56.19         57.05         5.86 o                         
   2   8   3         48.34         62.59         5.49 o                         
   4   8   3        366.41        367.96        10.86 o                         
   6   8   3        106.07        110.21         5.69 o                         
 -30   0   4         19.14         17.24         6.83 o                         
 -28   0   4        352.46        319.62        15.48 o                         
 -26   0   4        252.78        224.50        14.28 o                         
 -24   0   4        159.14        147.53        16.30 o                         
 -22   0   4          5.14         -0.87         4.33 o                         
 -20   0   4        253.44        354.75        14.53 o                         
 -18   0   4        856.27        921.07        28.81 o                         
 -16   0   4       2007.03       2081.78        57.23 o                         
 -14   0   4        384.89        410.44        12.07 o                         
 -12   0   4        620.37        666.11        16.99 o                         
 -10   0   4         62.57         55.48         3.28 o                         
  -8   0   4       2155.03       2370.30        56.34 o                         
  -6   0   4       2472.64       2971.34        70.29 o                         
  -4   0   4       5913.67       6230.92       148.97 o                         
  -2   0   4      10757.56      10073.03       355.98 o                         
   0   0   4        123.73        169.46         5.47 o                         
   2   0   4       3657.99       3573.57       113.11 o                         
   4   0   4       2898.86       2856.94        67.34 o                         
   6   0   4         63.11         43.20         2.29 o                         
   8   0   4      13932.23      15304.82       406.87 o                         
  10   0   4       3415.32       3391.04        86.44 o                         
  12   0   4         16.73         18.76         2.22 o                         
  14   0   4        407.03        384.32         9.77 o                         
  16   0   4       1171.91       1007.96        29.96 o                         
  18   0   4       4108.12       3676.59       115.55 o                         
  20   0   4        626.55        533.14        25.63 o                         
  22   0   4         35.35         35.79         5.41 o                         
  24   0   4          4.26          7.35         4.18 o                         
  26   0   4        185.54        171.27        10.71 o                         
  28   0   4          2.86          0.29         6.18 o                         
 -29   1   4         21.42         14.15         4.86 o                         
 -27   1   4        493.83        468.03        15.86 o                         
 -25   1   4        558.84        531.88        16.92 o                         
 -23   1   4         81.84         92.13         8.38 o                         
 -21   1   4          3.81         -0.44         2.84 o                         
 -19   1   4          4.31         10.37         2.50 o                         
 -17   1   4         90.78         86.09         3.71 o                         
 -15   1   4         29.00         29.11         2.14 o                         
 -13   1   4        771.82        864.23        18.95 o                         
 -11   1   4       2394.25       2628.19        45.63 o                         
  -9   1   4       4837.96       5003.82        79.18 o                         
  -7   1   4        110.48        119.41         2.60 o                         
  -5   1   4       1327.57       1452.54        23.98 o                         
  -3   1   4       1745.43       1558.48        25.62 o                         
  -1   1   4        565.77        521.17         8.97 o                         
   1   1   4          0.27          0.25         0.94 o                         
   3   1   4        775.64        805.75        12.84 o                         
   5   1   4        748.17        730.45        11.67 o                         
   7   1   4       2472.13       2565.08        37.14 o                         
   9   1   4       2045.85       2184.34        33.92 o                         
  11   1   4          0.10          4.78         0.98 o                         
  13   1   4        635.07        598.65        10.22 o                         
  15   1   4          3.99         -0.56         1.52 o                         
  17   1   4       1493.41       1427.03        26.13 o                         
  19   1   4       1541.55       1435.78        27.36 o                         
  21   1   4         33.33         38.68         2.96 o                         
  23   1   4          6.46          1.53         2.90 o                         
  25   1   4         92.23         89.36         5.78 o                         
  27   1   4          6.65          6.85         4.20 o                         
 -28   2   4       1193.74       1140.45        42.90 o                         
 -26   2   4          6.15          0.50         4.57 o                         
 -24   2   4         77.30         63.36         5.52 o                         
 -22   2   4        584.19        553.95        19.41 o                         
 -20   2   4        329.07        346.72        10.83 o                         
 -18   2   4         17.51          9.49         3.12 o                         
 -16   2   4         98.51         70.50         3.58 o                         
 -14   2   4       3226.95       3424.55        63.22 o                         
 -12   2   4        942.39        983.14        18.95 o                         
 -10   2   4       1060.24       1119.59        25.66 o                         
  -8   2   4       3667.39       3733.52        71.01 o                         
  -6   2   4       3618.21       3503.99        64.41 o                         
  -4   2   4        208.67        217.20         4.25 o                         
  -2   2   4       2733.11       2734.35        44.86 o                         
   0   2   4       2911.10       2861.20        46.82 o                         
   2   2   4         64.51         87.98         2.23 o                         
   4   2   4        424.60        414.30         7.42 o                         
   6   2   4         60.67         67.13         2.03 o                         
   8   2   4       1627.62       1616.32        26.32 o                         
  10   2   4        432.74        466.79         8.35 o                         
  12   2   4       2205.02       2105.33        37.91 o                         
  14   2   4       1834.77       1689.86        29.77 o                         
  16   2   4        961.03        949.57        18.38 o                         
  18   2   4        273.57        255.95         7.83 o                         
  20   2   4        805.46        790.58        19.38 o                         
  22   2   4        108.23        102.90         4.24 o                         
  24   2   4         16.17         17.87         2.86 o                         
  26   2   4        342.87        356.57        15.16 o                         
 -27   3   4       1332.54       1421.82        41.10 o                         
 -25   3   4          2.04          1.30         4.20 o                         
 -23   3   4          1.64          0.76         2.21 o                         
 -21   3   4          0.11          1.41         2.42 o                         
 -19   3   4        127.95        129.51         5.26 o                         
 -17   3   4       2646.15       2502.19        52.29 o                         
 -15   3   4       2942.78       2808.05        67.58 o                         
 -13   3   4       1864.88       1818.39        44.51 o                         
 -11   3   4       2312.43       2324.82        63.74 o                         
  -9   3   4         99.56         99.65         3.21 o                         
  -7   3   4        167.34        143.92         3.68 o                         
  -5   3   4        368.57        397.43         7.88 o                         
  -3   3   4       6778.56       6579.50       106.97 o                         
  -1   3   4        645.99        596.57        10.91 o                         
   1   3   4        164.79        196.33         4.08 o                         
   3   3   4        678.89        677.84        12.24 o                         
   5   3   4        114.32        104.71         2.85 o                         
   7   3   4         99.03        109.31         3.06 o                         
   9   3   4        554.21        565.06        10.11 o                         
  11   3   4        863.58        788.57        16.75 o                         
  13   3   4        474.10        523.77        11.00 o                         
  15   3   4         57.81         48.11         2.86 o                         
  17   3   4         55.12         48.95         3.00 o                         
  19   3   4        503.70        491.22        12.92 o                         
  21   3   4         70.97         78.20         4.70 o                         
  23   3   4        396.97        390.33        10.56 o                         
  25   3   4         49.35         37.96         5.01 o                         
 -26   4   4        128.76        126.06         6.22 o                         
 -24   4   4          3.94          0.04         3.20 o                         
 -22   4   4        514.39        506.50        15.33 o                         
 -20   4   4        664.04        651.47        17.54 o                         
 -18   4   4         33.92         37.48         3.36 o                         
 -16   4   4       1143.67       1157.59        30.88 o                         
 -14   4   4        576.54        554.09        14.84 o                         
 -12   4   4         14.58         14.43         3.09 o                         
 -10   4   4          0.89         -0.11         1.80 o                         
  -8   4   4          4.11          6.72         2.00 o                         
  -6   4   4          0.38          1.23         1.81 o                         
  -4   4   4        134.74        155.04         4.50 o                         
  -2   4   4        505.00        467.45        10.32 o                         
   0   4   4       1498.09       1473.46        27.25 o                         
   2   4   4        213.55        193.95         4.95 o                         
   4   4   4         20.57         27.72         2.30 o                         
   6   4   4       1213.36       1251.65        24.02 o                         
   8   4   4       1888.44       1887.36        35.57 o                         
  10   4   4          6.55          7.54         1.72 o                         
  12   4   4        360.19        369.52         8.60 o                         
  14   4   4          1.78         -0.29         2.01 o                         
  16   4   4        547.26        541.83        13.48 o                         
  18   4   4        240.19        236.70         7.12 o                         
  20   4   4        138.19        153.97         6.40 o                         
  22   4   4        391.02        425.69        13.94 o                         
  24   4   4          0.29          0.70         3.92 o                         
 -23   5   4          0.01         -1.56         3.22 o                         
 -21   5   4        114.16        119.79         7.41 o                         
 -19   5   4        296.25        274.59         9.12 o                         
 -17   5   4        640.49        625.74        21.10 o                         
 -15   5   4         20.24         22.49         4.12 o                         
 -13   5   4        102.59        108.64         5.67 o                         
 -11   5   4        300.73        269.05         7.67 o                         
  -9   5   4       1092.18       1041.71        23.16 o                         
  -7   5   4        533.52        541.86        12.73 o                         
  -5   5   4         52.29         52.07         3.19 o                         
  -3   5   4        874.60        777.82        16.51 o                         
  -1   5   4         27.90         41.26         3.02 o                         
   1   5   4         36.54         33.71         2.51 o                         
   3   5   4        406.99        346.38         8.55 o                         
   5   5   4        452.60        445.61        10.02 o                         
   7   5   4       2297.24       2304.43        45.08 o                         
   9   5   4       1712.60       1849.18        37.89 o                         
  11   5   4        347.41        366.00         8.58 o                         
  13   5   4          7.13          5.09         2.27 o                         
  15   5   4          0.45          0.97         2.36 o                         
  17   5   4          8.73          8.33         2.53 o                         
  19   5   4        123.95        137.25         7.18 o                         
  21   5   4        270.34        312.50        10.46 o                         
 -20   6   4          0.20          3.67         3.60 o                         
 -18   6   4          0.07          1.53         3.39 o                         
 -16   6   4        438.27        410.05        12.87 o                         
 -14   6   4        124.21        128.09         7.91 o                         
 -12   6   4          0.19         -3.06         3.06 o                         
 -10   6   4         54.94         38.39         3.66 o                         
  -8   6   4         77.11         56.13         4.81 o                         
  -6   6   4        187.82        190.46         7.67 o                         
  -4   6   4        239.99        199.95         6.77 o                         
  -2   6   4       1842.99       1759.18        41.82 o                         
   0   6   4          2.43          5.37         2.90 o                         
   2   6   4         77.05         77.16         5.07 o                         
   4   6   4          5.19          0.98         2.83 o                         
   6   6   4        334.46        323.41         9.50 o                         
   8   6   4       1931.56       2057.57        40.94 o                         
  10   6   4          1.41          6.42         2.88 o                         
  12   6   4        421.49        452.47         9.95 o                         
  14   6   4         37.27         33.47         5.73 o                         
  16   6   4         83.43         94.99         5.75 o                         
  18   6   4         50.10         55.18         5.12 o                         
 -15   7   4         17.71          9.74         3.70 o                         
 -13   7   4          3.14          0.47         3.32 o                         
 -11   7   4         14.97          9.00         3.52 o                         
  -9   7   4         13.97         13.48         3.34 o                         
  -7   7   4         97.78        102.93         5.64 o                         
  -5   7   4          4.73          4.28         3.15 o                         
  -3   7   4        457.50        451.66        11.30 o                         
  -1   7   4        428.44        426.25        11.77 o                         
   1   7   4          9.36         11.13         3.12 o                         
   3   7   4         23.01         17.93         3.39 o                         
   5   7   4          0.46         -2.07         2.87 o                         
   7   7   4         14.03         11.65         3.43 o                         
   9   7   4        109.26        139.81         6.67 o                         
  11   7   4         10.32         19.85         3.11 o                         
  13   7   4          9.17          7.29         3.18 o                         
  -4   8   4        344.65        376.28        11.92 o                         
  -2   8   4         57.96         60.75         4.87 o                         
   0   8   4        154.97        161.04         7.54 o                         
   2   8   4         19.24         18.69         3.91 o                         
 -27   1   5         47.45         42.59         5.47 o                         
 -25   1   5         51.24         42.57         5.42 o                         
 -23   1   5         14.20          7.93         4.74 o                         
 -21   1   5          7.00         13.29         3.76 o                         
 -19   1   5         63.30         48.26         4.97 o                         
 -17   1   5          5.19          2.19         3.06 o                         
 -15   1   5          0.09          0.97         2.41 o                         
 -13   1   5         48.95         54.12         3.39 o                         
 -11   1   5         22.05         43.63         2.34 o                         
  -9   1   5       3452.01       3622.32        59.10 o                         
  -7   1   5        164.50        165.41         3.41 o                         
  -5   1   5       1779.47       1922.71        32.42 o                         
  -3   1   5       1532.71       1593.41        31.79 o                         
  -1   1   5       1993.28       1968.83        32.44 o                         
   1   1   5       1419.85       1329.39        21.47 o                         
   3   1   5         93.96         93.41         2.43 o                         
   5   1   5       3320.22       3269.54        51.94 o                         
   7   1   5       1933.92       1894.49        30.30 o                         
   9   1   5       3295.77       3288.33        53.49 o                         
  11   1   5        298.79        272.78         5.68 o                         
  13   1   5        387.82        421.61         7.89 o                         
  15   1   5        102.15        107.16         3.41 o                         
  17   1   5         76.86        100.81         3.94 o                         
  19   1   5         62.49         48.08         3.18 o                         
  21   1   5        376.73        317.76        11.80 o                         
  23   1   5         72.71         70.03         5.99 o                         
  25   1   5         40.96         33.66         5.20 o                         
 -28   2   5         63.59         50.35         6.06 o                         
 -26   2   5        252.94        247.05        10.81 o                         
 -24   2   5        113.12        143.40         9.63 o                         
 -22   2   5          5.89          7.06         4.52 o                         
 -20   2   5          1.17         -1.22         3.05 o                         
 -18   2   5          1.62          3.87         3.41 o                         
 -16   2   5          3.84          7.92         3.14 o                         
 -14   2   5        525.16        523.43        13.03 o                         
 -12   2   5       2474.23       2472.63        51.42 o                         
 -10   2   5         51.64         72.62         3.28 o                         
  -8   2   5       1377.18       1387.73        25.28 o                         
  -6   2   5        152.36        182.42         3.76 o                         
  -4   2   5        800.92        837.74        15.61 o                         
  -2   2   5         19.26         21.95         1.38 o                         
   0   2   5          5.05          3.59         1.20 o                         
   2   2   5        908.56        883.24        18.95 o                         
   4   2   5        418.52        450.06        11.21 o                         
   6   2   5       1027.14       1024.96        17.78 o                         
   8   2   5        367.46        388.20         7.84 o                         
  10   2   5          2.85          1.32         1.14 o                         
  12   2   5          0.18          3.77         1.28 o                         
  14   2   5         86.17         99.08         3.04 o                         
  16   2   5         81.23        106.73         3.59 o                         
  18   2   5         21.42          9.10         2.31 o                         
  20   2   5         52.46         60.39         3.44 o                         
  22   2   5         14.31         13.85         2.87 o                         
  24   2   5          8.58          9.96         3.62 o                         
 -27   3   5          0.76          0.19         4.86 o                         
 -25   3   5          0.28         12.45         4.72 o                         
 -23   3   5        253.98        254.84         9.52 o                         
 -21   3   5         35.30         29.20         4.29 o                         
 -19   3   5          2.58          0.16         2.69 o                         
 -17   3   5          3.38          5.49         2.47 o                         
 -15   3   5        132.02        130.93         6.40 o                         
 -13   3   5         49.34         55.77         3.95 o                         
 -11   3   5         18.25         22.84         2.93 o                         
  -9   3   5        166.02        167.20         5.74 o                         
  -7   3   5        494.84        542.69        15.50 o                         
  -5   3   5         64.75         76.40         3.56 o                         
  -3   3   5        136.59        125.94         4.29 o                         
  -1   3   5        114.16        134.59         4.16 o                         
   1   3   5         12.46         20.49         1.60 o                         
   3   3   5        444.85        432.74         8.69 o                         
   5   3   5        146.24        143.61         3.75 o                         
   7   3   5        421.06        429.74         8.42 o                         
   9   3   5        390.14        362.19         7.56 o                         
  11   3   5         58.71         63.88         3.11 o                         
  13   3   5        157.43        129.35         3.94 o                         
  15   3   5          2.56          1.27         1.93 o                         
  17   3   5         41.69         45.58         3.16 o                         
  19   3   5        100.85         92.54         4.09 o                         
  21   3   5         33.66         24.53         2.91 o                         
  23   3   5         11.44         18.26         3.65 o                         
 -24   4   5         76.30        101.26         5.86 o                         
 -22   4   5        104.61        106.15         5.47 o                         
 -20   4   5         95.90         94.65         5.94 o                         
 -18   4   5          8.88          6.43         2.83 o                         
 -16   4   5         23.32         17.06         4.46 o                         
 -14   4   5       1000.75       1037.17        35.40 o                         
 -12   4   5        618.37        592.79        18.61 o                         
 -10   4   5          2.54          2.31         2.84 o                         
  -8   4   5         23.72         16.45         2.98 o                         
  -6   4   5       2547.62       2519.28        58.05 o                         
  -4   4   5        125.75        110.20         4.93 o                         
  -2   4   5          0.67         -0.08         2.02 o                         
   0   4   5        406.44        347.54         7.38 o                         
   2   4   5         41.03         29.14         2.02 o                         
   4   4   5         31.04         30.71         2.03 o                         
   6   4   5        439.01        434.43         8.55 o                         
   8   4   5        310.14        276.92         6.45 o                         
  10   4   5       1659.91       1583.37        32.30 o                         
  12   4   5        154.80        145.87         5.14 o                         
  14   4   5        304.71        305.53         8.60 o                         
  16   4   5         79.27         93.13         4.12 o                         
  18   4   5          0.57         -1.79         2.64 o                         
  20   4   5         31.99         33.55         4.07 o                         
  22   4   5          3.43          5.72         3.83 o                         
 -21   5   5         89.19         76.98         5.64 o                         
 -19   5   5          9.98          3.13         3.74 o                         
 -17   5   5         16.99         14.31         3.98 o                         
 -15   5   5          6.49          8.06         3.37 o                         
 -13   5   5         21.72         10.30         3.82 o                         
 -11   5   5        724.59        728.63        21.74 o                         
  -9   5   5        387.86        429.56        11.65 o                         
  -7   5   5        160.51        163.36         6.85 o                         
  -5   5   5        276.27        247.10         8.46 o                         
  -3   5   5       1061.76       1034.73        23.17 o                         
  -1   5   5         99.26        121.51         5.13 o                         
   1   5   5         20.80         20.94         2.44 o                         
   3   5   5       1130.38       1134.32        23.08 o                         
   5   5   5        385.00        362.87         8.43 o                         
   7   5   5          1.71          0.68         1.96 o                         
   9   5   5         64.09         73.99         3.78 o                         
  11   5   5        685.13        676.14        15.81 o                         
  13   5   5        199.92        181.99         6.31 o                         
  15   5   5          5.37          6.51         3.15 o                         
  17   5   5          0.68         -3.43         3.43 o                         
  19   5   5          4.17         -1.76         3.72 o                         
 -18   6   5         87.64        104.76         6.53 o                         
 -16   6   5        141.96        138.21         7.03 o                         
 -14   6   5         55.53         45.58         4.39 o                         
 -12   6   5          0.44          3.62         3.51 o                         
 -10   6   5        219.32        241.81         8.37 o                         
  -8   6   5        224.27        220.41         8.23 o                         
  -6   6   5        229.60        285.62         9.54 o                         
  -4   6   5          0.04         -0.42         2.90 o                         
  -2   6   5        172.44        170.09         5.90 o                         
   0   6   5          2.59          1.81         2.57 o                         
   2   6   5        188.43        211.52         6.89 o                         
   4   6   5         71.31         66.33         4.08 o                         
   6   6   5          1.34          1.45         2.27 o                         
   8   6   5        366.93        364.79         9.44 o                         
  10   6   5         29.21         41.98         3.41 o                         
  12   6   5        132.58        155.96         6.64 o                         
  14   6   5          8.81         15.60         3.13 o                         
  16   6   5        107.09        144.74         7.83 o                         
 -13   7   5          4.53         11.33         3.96 o                         
 -11   7   5        135.81        110.33         6.83 o                         
  -9   7   5         75.76         77.83         7.86 o                         
  -7   7   5          0.24          1.09         3.55 o                         
  -5   7   5          0.46         -3.24         3.24 o                         
  -3   7   5        303.35        301.75         9.83 o                         
  -1   7   5        216.73        243.97         8.96 o                         
   1   7   5         85.25         86.37         6.89 o                         
   3   7   5       1490.71       1601.91        37.45 o                         
   5   7   5        114.62        135.39         6.02 o                         
   7   7   5        323.91        359.91        13.72 o                         
   9   7   5         18.34         10.88         3.67 o                         
 -26   0   6        153.41        125.47        11.86 o                         
 -24   0   6        345.87        355.67        18.34 o                         
 -22   0   6        112.31        110.81        10.27 o                         
 -20   0   6         63.66         90.26        10.64 o                         
 -18   0   6         58.85        151.25        14.19 o                         
 -16   0   6        115.12         99.24         8.14 o                         
 -14   0   6         47.86         46.21         5.68 o                         
 -12   0   6         31.60        135.81         7.32 o                         
 -10   0   6       2003.30       1926.15        62.55 o                         
  -8   0   6        940.06        877.43        32.94 o                         
  -6   0   6        238.32        318.07        10.58 o                         
  -4   0   6       2841.14       2812.91        75.99 o                         
  -2   0   6       3958.54       3796.91       110.15 o                         
   0   0   6       1547.20       1535.97        49.65 o                         
   2   0   6        476.38        441.61        16.96 o                         
   4   0   6       1375.85       1329.31        43.25 o                         
   6   0   6       1036.11       1087.30        35.32 o                         
   8   0   6        221.88        240.65         7.32 o                         
  10   0   6         14.66         16.52         2.12 o                         
  12   0   6       9120.48       8437.78       210.28 o                         
  14   0   6        103.41         59.65         4.36 o                         
  16   0   6         20.80         17.23         3.03 o                         
  18   0   6         69.89         64.94         9.55 o                         
  20   0   6         19.31          7.24         4.42 o                         
  22   0   6         65.59         44.59         7.80 o                         
  24   0   6        526.91        506.98        51.53 o                         
 -27   1   6        105.40         95.85        10.22 o                         
 -25   1   6         34.47         24.07         5.25 o                         
 -23   1   6          0.58          1.45         4.42 o                         
 -21   1   6          1.40         -4.26         7.37 o                         
 -19   1   6          3.48          3.31         3.66 o                         
 -17   1   6        193.54        185.50         8.10 o                         
 -15   1   6        868.84        911.43        22.27 o                         
 -13   1   6       1126.07       1148.01        24.70 o                         
 -11   1   6          3.29          5.31         2.25 o                         
  -9   1   6         46.59         43.52         2.21 o                         
  -7   1   6        515.82        494.16        10.65 o                         
  -5   1   6       1189.47       1159.87        22.56 o                         
  -3   1   6        108.02        112.11         2.95 o                         
  -1   1   6        299.86        314.21         6.46 o                         
   1   1   6       1469.54       1363.46        24.04 o                         
   3   1   6         66.48         64.59         2.31 o                         
   5   1   6         18.64         20.01         1.59 o                         
   7   1   6         37.09         29.43         1.71 o                         
   9   1   6        823.54        776.25        15.99 o                         
  11   1   6        197.14        205.86         4.45 o                         
  13   1   6       2010.64       1981.60        36.76 o                         
  15   1   6        219.35        209.71         5.00 o                         
  17   1   6          1.32         -2.07         2.07 o                         
  19   1   6          4.86          6.62         2.78 o                         
  21   1   6          8.76          5.56         2.90 o                         
  23   1   6         14.51         -5.22         5.22 o                         
 -26   2   6        157.79        140.70         9.55 o                         
 -24   2   6         48.69         50.52         6.14 o                         
 -22   2   6         66.68         67.18         6.31 o                         
 -20   2   6        142.15        153.27         8.13 o                         
 -18   2   6        585.76        610.31        17.88 o                         
 -16   2   6       1025.90       1010.47        25.90 o                         
 -14   2   6          3.57          3.02         2.10 o                         
 -12   2   6       5248.86       5226.05       102.96 o                         
 -10   2   6         75.06         88.45         3.28 o                         
  -8   2   6         88.10         94.89         3.27 o                         
  -6   2   6         69.47         66.55         2.60 o                         
  -4   2   6         25.67         25.54         1.61 o                         
  -2   2   6          7.16          4.37         1.41 o                         
   0   2   6        258.85        247.18         6.29 o                         
   2   2   6       2451.05       2298.61        44.24 o                         
   4   2   6       1235.80       1211.22        24.67 o                         
   6   2   6         20.67         14.28         1.82 o                         
   8   2   6        138.17        124.42         3.33 o                         
  10   2   6       1918.26       1734.87        31.96 o                         
  12   2   6        785.32        749.46        16.54 o                         
  14   2   6        204.21        188.78         4.82 o                         
  16   2   6          8.25          5.10         2.29 o                         
  18   2   6         16.80         11.74         2.22 o                         
  20   2   6        327.92        304.97         8.80 o                         
  22   2   6        132.34        133.94         8.36 o                         
 -25   3   6        108.41         93.15         8.92 o                         
 -23   3   6       1506.70       1622.26        61.91 o                         
 -21   3   6        128.50        150.23         7.76 o                         
 -19   3   6         13.58          4.63         3.47 o                         
 -17   3   6         41.94         31.04         8.08 o                         
 -15   3   6        248.32        263.31         8.17 o                         
 -13   3   6       1888.98       1839.88        40.88 o                         
 -11   3   6       1510.32       1516.86        33.88 o                         
  -9   3   6       1482.27       1446.29        30.98 o                         
  -7   3   6        561.20        588.75        15.10 o                         
  -5   3   6         30.44         33.75         2.56 o                         
  -3   3   6        377.02        425.55        10.35 o                         
  -1   3   6        324.91        360.44         8.63 o                         
   1   3   6       1508.28       1529.29        32.27 o                         
   3   3   6        150.94        123.05         5.00 o                         
   5   3   6          1.77          6.35         1.72 o                         
   7   3   6        283.00        266.38         6.24 o                         
   9   3   6         42.70         33.07         2.24 o                         
  11   3   6         80.26         83.32         3.54 o                         
  13   3   6        495.06        460.72        11.58 o                         
  15   3   6          1.92          0.25         2.04 o                         
  17   3   6        139.00        149.96         8.30 o                         
  19   3   6         28.78         30.18         3.71 o                         
  21   3   6         78.69         82.61         6.90 o                         
 -22   4   6          0.53          1.64         4.99 o                         
 -20   4   6        297.90        286.92        10.08 o                         
 -18   4   6        254.27        247.72        12.62 o                         
 -16   4   6          6.24          5.35         3.72 o                         
 -14   4   6        214.32        199.12         8.78 o                         
 -12   4   6         20.23         26.03         3.52 o                         
 -10   4   6        312.21        320.30         9.80 o                         
  -8   4   6          8.10         10.30         3.05 o                         
  -6   4   6       1035.98       1082.37        24.91 o                         
  -4   4   6       1470.78       1524.38        32.79 o                         
  -2   4   6         45.51         38.12         2.63 o                         
   0   4   6        398.97        412.35         9.70 o                         
   2   4   6        180.37        218.75         6.41 o                         
   4   4   6        596.80        633.96        14.56 o                         
   6   4   6         14.20         12.12         1.86 o                         
   8   4   6         10.99         11.31         1.68 o                         
  10   4   6        191.08        199.84         5.25 o                         
  12   4   6        356.20        332.81         8.16 o                         
  14   4   6         60.33         56.25         4.48 o                         
  16   4   6        276.34        306.93         8.10 o                         
  18   4   6        283.02        322.88        10.37 o                         
  20   4   6         40.10         44.47         4.24 o                         
 -19   5   6         68.89         57.68         5.90 o                         
 -17   5   6         12.01         12.07         3.96 o                         
 -15   5   6          6.00          2.05         3.73 o                         
 -13   5   6        129.80        130.28         7.13 o                         
 -11   5   6         64.69         69.65         6.20 o                         
  -9   5   6        186.99        203.83         7.84 o                         
  -7   5   6         13.67         13.27         3.90 o                         
  -5   5   6        239.12        200.73         9.25 o                         
  -3   5   6        129.44        129.22         5.90 o                         
  -1   5   6         60.44         48.97         3.90 o                         
   1   5   6       1735.22       1766.34        43.85 o                         
   3   5   6        147.73        137.30         5.45 o                         
   5   5   6          2.57         -1.17         2.37 o                         
   7   5   6        687.67        698.95        15.48 o                         
   9   5   6         80.23        101.69         4.33 o                         
  11   5   6        266.79        277.13         7.62 o                         
  13   5   6        181.44        190.47         6.97 o                         
  15   5   6        308.50        357.02        10.77 o                         
  17   5   6        140.47        152.15         6.69 o                         
 -16   6   6          0.04          2.22         3.86 o                         
 -14   6   6          0.85         -2.11         3.87 o                         
 -12   6   6        154.67        146.60         8.01 o                         
 -10   6   6          7.23          6.79         3.71 o                         
  -8   6   6        248.45        256.23         9.41 o                         
  -6   6   6        188.34        196.77         8.18 o                         
  -4   6   6         94.52        120.47         5.98 o                         
  -2   6   6         40.30         39.85         3.70 o                         
   0   6   6         58.92         53.28         3.87 o                         
   2   6   6        827.68        872.49        18.74 o                         
   4   6   6         57.52         77.70         4.16 o                         
   6   6   6        942.26        997.09        21.19 o                         
   8   6   6          5.61          4.40         2.71 o                         
  10   6   6        593.92        666.18        17.58 o                         
  12   6   6        356.88        386.27        11.52 o                         
  -7   7   6        163.04        164.77         8.41 o                         
  -5   7   6        165.56        175.63         9.66 o                         
  -3   7   6         12.40         11.12         4.16 o                         
  -1   7   6         42.57         48.92         4.74 o                         
   1   7   6        120.33        138.22         6.41 o                         
   3   7   6         18.21         10.90         3.51 o                         
   5   7   6        165.80        185.23         7.95 o                         
 -25   1   7        181.94        202.44        10.01 o                         
 -23   1   7          7.78          9.79         4.48 o                         
 -21   1   7         63.31         84.09         9.33 o                         
 -19   1   7        385.07        366.60        13.69 o                         
 -17   1   7          1.10         -3.22         3.22 o                         
 -15   1   7        190.61        178.05         7.62 o                         
 -13   1   7        188.78        182.17         6.60 o                         
 -11   1   7         98.32        104.37         4.37 o                         
  -9   1   7        296.69        279.75         7.62 o                         
  -7   1   7        485.72        500.21        10.93 o                         
  -5   1   7        470.43        433.03         9.60 o                         
  -3   1   7         16.50         17.42         1.75 o                         
  -1   1   7          9.99         15.23         2.62 o                         
   1   1   7       1252.90       1200.73        25.48 o                         
   3   1   7         33.53         34.42         2.59 o                         
   5   1   7        194.20        191.22         5.38 o                         
   7   1   7       2621.63       2611.71        56.44 o                         
   9   1   7         83.39         78.09         3.04 o                         
  11   1   7        753.67        690.62        17.07 o                         
  13   1   7         79.18         74.34         3.40 o                         
  15   1   7        502.87        481.26        12.36 o                         
  17   1   7          7.88         -2.20         2.21 o                         
  19   1   7        307.65        303.52        18.47 o                         
  21   1   7        125.63        147.30        11.68 o                         
 -24   2   7         26.37         15.27         5.41 o                         
 -22   2   7         25.55         41.14         7.02 o                         
 -20   2   7        225.22        224.58        11.63 o                         
 -18   2   7        195.19        177.16        10.35 o                         
 -16   2   7        190.55        194.11         9.55 o                         
 -14   2   7         69.67         70.69         3.93 o                         
 -12   2   7          3.40          0.01         2.40 o                         
 -10   2   7       1239.50       1221.40        24.16 o                         
  -8   2   7          8.64          9.06         1.69 o                         
  -6   2   7        118.34        116.95         4.48 o                         
  -4   2   7          2.43          5.81         1.98 o                         
  -2   2   7        693.40        686.44        16.76 o                         
   0   2   7          0.78          3.68         2.48 o                         
   2   2   7         19.13         24.67         3.03 o                         
   4   2   7        231.92        236.93         8.58 o                         
   6   2   7        244.59        228.83         6.99 o                         
   8   2   7          7.30         13.08         2.39 o                         
  10   2   7          2.01          0.55         1.66 o                         
  12   2   7         10.79         10.64         2.46 o                         
  14   2   7         53.59         53.13         3.04 o                         
  16   2   7         20.97         17.87         2.35 o                         
  18   2   7          6.46          4.50         2.72 o                         
  20   2   7         83.01         71.82         7.00 o                         
 -23   3   7          0.76         -4.54         4.54 o                         
 -21   3   7        502.51        479.67        17.12 o                         
 -19   3   7        265.59        230.59        10.92 o                         
 -17   3   7         35.59         30.15         3.52 o                         
 -15   3   7        418.23        430.46        12.74 o                         
 -13   3   7       1062.92       1048.80        34.23 o                         
 -11   3   7        217.27        231.73         6.25 o                         
  -9   3   7         84.36         89.83         4.21 o                         
  -7   3   7        388.85        383.95         9.75 o                         
  -5   3   7        168.05        164.97         5.26 o                         
  -3   3   7         19.92         25.41         2.38 o                         
  -1   3   7         92.42        123.76         4.90 o                         
   1   3   7         14.29         18.55         2.58 o                         
   3   3   7         66.99         77.84         4.32 o                         
   5   3   7        584.72        566.32        17.16 o                         
   7   3   7        163.47        167.13         6.12 o                         
   9   3   7          2.27         -0.05         2.75 o                         
  11   3   7         45.56         33.70         3.01 o                         
  13   3   7        227.08        239.95         9.68 o                         
  15   3   7        302.44        334.85        11.16 o                         
  17   3   7        104.89        121.92         7.77 o                         
  19   3   7        131.47        122.66        10.10 o                         
 -20   4   7        301.42        315.98        10.55 o                         
 -18   4   7         16.29         13.08         4.05 o                         
 -16   4   7        139.41        145.81         6.15 o                         
 -14   4   7         47.61         55.36         5.04 o                         
 -12   4   7        607.77        610.48        16.04 o                         
 -10   4   7         50.07         50.64         4.63 o                         
  -8   4   7        594.18        585.51        14.85 o                         
  -6   4   7         99.20        105.87         6.20 o                         
  -4   4   7        199.32        195.84         6.35 o                         
  -2   4   7        171.49        169.01         5.62 o                         
   0   4   7        107.80        109.98         4.99 o                         
   2   4   7         63.03         79.08         4.85 o                         
   4   4   7         38.39         33.38         2.93 o                         
   6   4   7         51.03         42.25         5.19 o                         
   8   4   7        108.71        116.39         4.12 o                         
  10   4   7          1.60          2.77         3.05 o                         
  12   4   7         46.21         51.69         7.55 o                         
  14   4   7        107.20        100.73         7.63 o                         
  16   4   7          1.21          6.03         3.89 o                         
 -17   5   7         22.35         18.66         3.88 o                         
 -15   5   7         92.80        111.70         9.23 o                         
 -13   5   7         34.22         44.09         4.81 o                         
 -11   5   7          1.78          5.29         3.22 o                         
  -9   5   7          6.15         12.65         3.15 o                         
  -7   5   7          2.70          4.55         2.97 o                         
  -5   5   7        226.66        247.24         7.88 o                         
  -3   5   7         64.68         78.86         4.26 o                         
  -1   5   7        207.48        223.69         7.65 o                         
   1   5   7         40.68         34.36         3.63 o                         
   3   5   7         72.07         72.89         4.28 o                         
   5   5   7         31.77         30.12         2.85 o                         
   7   5   7         23.80          8.51         2.99 o                         
   9   5   7        255.90        246.18         8.47 o                         
  11   5   7          4.74          6.72         2.88 o                         
  13   5   7        551.58        576.03        17.20 o                         
 -12   6   7          1.60         -3.59         3.59 o                         
 -10   6   7         50.01         45.01         4.70 o                         
  -8   6   7        143.19        150.99         7.01 o                         
  -6   6   7          1.85          0.55         3.15 o                         
  -4   6   7        266.82        284.48         9.62 o                         
  -2   6   7          7.45         12.26         3.56 o                         
   0   6   7        225.92        234.57         7.71 o                         
   2   6   7          6.47         10.52         2.82 o                         
   4   6   7          6.49          3.80         3.04 o                         
   6   6   7        511.69        526.75        13.92 o                         
   8   6   7          1.82          1.96         3.13 o                         
 -22   0   8         50.25         44.41         7.32 o                         
 -20   0   8        154.58        130.54        10.93 o                         
 -18   0   8        145.26        134.99         8.94 o                         
 -16   0   8        366.14        397.31        16.30 o                         
 -14   0   8        258.78        213.31        14.65 o                         
 -12   0   8         52.66         35.74         5.07 o                         
 -10   0   8        167.40        169.99         9.82 o                         
  -8   0   8       1718.19       1545.95        50.57 o                         
  -6   0   8        110.80        120.33         7.62 o                         
  -4   0   8         68.51         64.76         4.87 o                         
  -2   0   8       2567.01       2453.12       139.97 o                         
   0   0   8        217.22        233.07        15.21 o                         
   2   0   8        411.05        420.83        19.61 o                         
   4   0   8          1.94          6.01         3.82 o                         
   6   0   8       3321.35       3113.73       164.31 o                         
   8   0   8        617.03        627.02        29.15 o                         
  10   0   8        812.46        757.59        33.73 o                         
  12   0   8        367.15        392.51        16.80 o                         
  14   0   8        527.81        508.73        23.06 o                         
  16   0   8       1320.15       1135.38        86.12 o                         
  18   0   8        148.08        108.22        10.93 o                         
 -23   1   8          0.62         -0.40         4.55 o                         
 -21   1   8         14.15         10.48         4.62 o                         
 -19   1   8        397.50        371.56        12.85 o                         
 -17   1   8         93.56        101.22         6.55 o                         
 -15   1   8         11.44          8.29         3.21 o                         
 -13   1   8         78.93         72.93        10.20 o                         
 -11   1   8        763.98        755.28        23.91 o                         
  -9   1   8        385.29        377.81        10.21 o                         
  -7   1   8         72.91         67.88         3.76 o                         
  -5   1   8          0.01         -1.30         1.96 o                         
  -3   1   8         13.33         14.21         2.77 o                         
  -1   1   8        130.87        133.70         5.92 o                         
   1   1   8         13.68         12.52         2.48 o                         
   3   1   8        399.85        380.25        11.20 o                         
   5   1   8       1380.82       1354.62        40.68 o                         
   7   1   8         24.16         23.43         2.86 o                         
   9   1   8        104.83        115.00         4.41 o                         
  11   1   8        223.69        234.70         8.28 o                         
  13   1   8          1.14          0.54         1.94 o                         
  15   1   8         68.85         75.46         4.86 o                         
  17   1   8         95.78         83.65         8.77 o                         
  19   1   8         27.41         35.29         6.95 o                         
 -22   2   8         26.73          0.80         5.44 o                         
 -20   2   8        681.83        626.07        25.67 o                         
 -18   2   8         90.26         97.24         6.73 o                         
 -16   2   8        209.45        195.47         8.64 o                         
 -14   2   8         36.11         25.51         4.05 o                         
 -12   2   8        252.74        271.81         8.78 o                         
 -10   2   8         69.09         73.85         3.91 o                         
  -8   2   8        443.72        454.56        11.35 o                         
  -6   2   8        467.67        450.16        11.01 o                         
  -4   2   8         30.57         37.75         2.99 o                         
  -2   2   8       1456.20       1427.52        39.91 o                         
   0   2   8        341.62        355.46        11.07 o                         
   2   2   8        122.31        106.46         7.22 o                         
   4   2   8        446.76        465.64        14.48 o                         
   6   2   8        651.78        628.97        17.55 o                         
   8   2   8        555.61        546.93        16.51 o                         
  10   2   8         21.44         23.66         3.16 o                         
  12   2   8         98.55        111.04         5.75 o                         
  14   2   8        276.92        253.24        13.97 o                         
  16   2   8         24.14         31.57         4.10 o                         
  18   2   8          1.17         -5.37         5.37 o                         
 -21   3   8        199.82        213.27        11.56 o                         
 -19   3   8        713.61        680.31        22.71 o                         
 -17   3   8          4.23          9.34         2.74 o                         
 -15   3   8        322.02        313.85        10.29 o                         
 -13   3   8         38.35         45.13         3.17 o                         
 -11   3   8          2.03          1.06         2.21 o                         
  -9   3   8        913.01        930.78        22.91 o                         
  -7   3   8        786.33        795.62        17.07 o                         
  -5   3   8        331.02        315.20        10.63 o                         
  -3   3   8        286.48        295.89        11.54 o                         
  -1   3   8         36.28         39.91         3.37 o                         
   1   3   8         50.68         46.91         4.00 o                         
   3   3   8        220.46        253.00         9.15 o                         
   5   3   8       1385.79       1419.50        37.46 o                         
   7   3   8         63.14         67.19         6.42 o                         
   9   3   8        209.55        206.33         7.04 o                         
  11   3   8         15.88          3.17         3.00 o                         
  13   3   8         49.76         58.03         6.97 o                         
  15   3   8          0.90          1.33         4.84 o                         
 -18   4   8         17.09         10.15         4.35 o                         
 -16   4   8         15.33         15.86         3.65 o                         
 -14   4   8         61.28         69.25         5.38 o                         
 -12   4   8          9.20          7.41         2.75 o                         
 -10   4   8        300.48        321.80         9.85 o                         
  -8   4   8        781.36        810.65        18.84 o                         
  -6   4   8         85.33         96.51         5.50 o                         
  -4   4   8        344.98        359.32        11.66 o                         
  -2   4   8          2.43         -0.76         2.28 o                         
   0   4   8         78.56         85.54         4.87 o                         
   2   4   8         72.59         71.91         5.91 o                         
   4   4   8         71.08         78.43         4.35 o                         
   6   4   8        475.11        505.55        14.26 o                         
   8   4   8         77.54         70.19         4.87 o                         
  10   4   8         15.72         20.71         4.98 o                         
  12   4   8          5.42          9.77         4.98 o                         
  14   4   8        243.02        279.85        13.72 o                         
 -13   5   8         29.57         31.04         3.94 o                         
 -11   5   8        118.20        131.84         7.25 o                         
  -9   5   8          6.53          3.66         3.25 o                         
  -7   5   8          7.68          1.34         2.85 o                         
  -5   5   8        225.07        250.35         9.44 o                         
  -3   5   8        127.57        144.26         6.87 o                         
  -1   5   8        335.35        337.61        10.70 o                         
   1   5   8         11.72          7.79         2.88 o                         
   3   5   8         93.06        104.08         7.54 o                         
   5   5   8         10.96         12.69         3.58 o                         
   7   5   8        107.18        112.17         6.21 o                         
   9   5   8        279.25        296.25        12.80 o                         
  -4   6   8        280.13        324.72        12.65 o                         
  -2   6   8         70.53         88.53         6.34 o                         
   0   6   8        623.48        688.37        19.12 o                         
 -19   1   9         45.40         45.21         5.38 o                         
 -17   1   9          2.43          0.68         4.60 o                         
 -15   1   9          4.85          3.42         4.72 o                         
 -13   1   9          7.77          1.84         3.47 o                         
 -11   1   9         16.78         16.76         3.76 o                         
  -9   1   9        299.54        304.35         9.83 o                         
  -7   1   9          3.62         -1.76         2.80 o                         
  -5   1   9        234.54        247.06        10.29 o                         
  -3   1   9         17.38         21.73         3.16 o                         
  -1   1   9        223.38        219.44        11.58 o                         
   1   1   9        244.82        252.86        14.49 o                         
   3   1   9         49.94         53.62         8.93 o                         
   5   1   9        147.84        178.61         9.18 o                         
   7   1   9         26.39         29.82         4.12 o                         
   9   1   9        166.72        163.78        11.34 o                         
  11   1   9         40.65         34.39         4.37 o                         
  13   1   9          1.84          0.33         2.92 o                         
  15   1   9        136.97        163.29        10.54 o                         
 -18   2   9        132.05        127.77         7.72 o                         
 -16   2   9         61.97         61.22         7.74 o                         
 -14   2   9         27.17         17.47         4.04 o                         
 -12   2   9        344.90        328.20        10.60 o                         
 -10   2   9          3.01          3.04         3.43 o                         
  -8   2   9        240.18        243.10         7.17 o                         
  -6   2   9        101.73        120.76         4.80 o                         
  -4   2   9        102.02         78.64         6.88 o                         
  -2   2   9         38.65         46.29         4.55 o                         
   0   2   9         52.86         50.83         6.05 o                         
   2   2   9         48.95         39.44         5.30 o                         
   4   2   9         48.81         51.84         7.01 o                         
   6   2   9        137.18        158.44         9.87 o                         
   8   2   9         69.58        105.50        10.14 o                         
  10   2   9        349.03        357.62        16.05 o                         
  12   2   9         38.81         54.11        15.75 o                         
  14   2   9         35.56         27.66         6.07 o                         
 -17   3   9        653.08        578.90        18.11 o                         
 -15   3   9        472.12        446.58        12.78 o                         
 -13   3   9         55.59         45.27         4.94 o                         
 -11   3   9        393.99        373.53        11.33 o                         
  -9   3   9        222.44        214.52         6.80 o                         
  -7   3   9         37.20         31.57         3.59 o                         
  -5   3   9        220.65        209.28         8.21 o                         
  -3   3   9         61.56         62.61         4.60 o                         
  -1   3   9         64.75         62.17         4.64 o                         
   1   3   9         27.34         24.84         3.63 o                         
   3   3   9          0.03         -0.67         3.68 o                         
   5   3   9         30.34         41.80         4.21 o                         
   7   3   9          0.33          1.99         4.33 o                         
   9   3   9         30.99         33.16         5.20 o                         
  11   3   9        223.28        233.53        13.11 o                         
 -12   4   9          0.11         -0.66         3.41 o                         
 -10   4   9          2.63         -2.86         2.86 o                         
  -8   4   9         97.51        117.81         5.81 o                         
  -6   4   9        330.53        335.11        16.46 o                         
  -4   4   9         44.52         55.00         7.95 o                         
  -2   4   9         68.82         68.85         5.56 o                         
   0   4   9          0.00         -1.43         3.71 o                         
   2   4   9          0.00          1.49         4.03 o                         
   4   4   9         79.63         84.24         6.67 o                         
   6   4   9        225.44        230.51        10.76 o                         
   8   4   9        101.38        106.51         6.62 o                         
  -5   5   9          3.01          1.43         4.04 o                         
  -3   5   9         17.54         23.67         5.48 o                         
  -1   5   9          1.37          8.68         5.54 o                         
   1   5   9        154.16        162.44         8.48 o                         
 -16   0  10        176.61        150.03        12.99 o                         
 -14   0  10        112.95        108.90        11.10 o                         
 -12   0  10        119.37         92.60        15.05 o                         
 -10   0  10        134.14        140.02         9.45 o                         
  -8   0  10         11.92          7.51         4.91 o                         
  -6   0  10        421.58        398.60        37.05 o                         
  -4   0  10        131.30        109.41        11.75 o                         
  -2   0  10        127.35        108.12        15.32 o                         
   0   0  10        534.58        534.70        31.12 o                         
   2   0  10        451.02        451.78        22.42 o                         
   4   0  10       1066.09       1073.66        58.62 o                         
   6   0  10          1.12         -4.68         6.93 o                         
   8   0  10        848.36        910.10        70.30 o                         
  10   0  10        143.66        126.27        10.52 o                         
 -15   1  10        583.21        539.40        17.83 o                         
 -13   1  10        108.04         92.28         6.62 o                         
 -11   1  10          9.83          6.62         3.30 o                         
  -9   1  10          1.78          2.80         3.69 o                         
  -7   1  10          0.25         -3.24         3.24 o                         
  -5   1  10         14.62          9.55         4.54 o                         
  -3   1  10         14.23         12.99         4.22 o                         
  -1   1  10        750.15        756.65        43.08 o                         
   1   1  10        378.37        379.52        20.28 o                         
   3   1  10         82.58        128.25        11.04 o                         
   5   1  10         72.25         73.91         8.84 o                         
   7   1  10         40.19         29.75         6.66 o                         
   9   1  10         37.96         35.18         8.56 o                         
  11   1  10          6.33          3.07         5.58 o                         
 -14   2  10        175.29        178.53         8.35 o                         
 -12   2  10         39.14         28.69         4.08 o                         
 -10   2  10          4.10         -0.55         4.01 o                         
  -8   2  10          6.18          7.36         3.92 o                         
  -6   2  10         44.37         37.81         5.55 o                         
  -4   2  10        281.12        304.15        15.36 o                         
  -2   2  10        554.03        571.35        21.01 o                         
   0   2  10        168.99        190.36        11.74 o                         
   2   2  10         66.53         67.41         8.44 o                         
   4   2  10        192.85        212.63        19.48 o                         
   6   2  10        312.52        326.82        15.74 o                         
   8   2  10         90.62         93.87         8.26 o                         
 -11   3  10         15.59          9.19         3.07 o                         
  -9   3  10         54.12         58.03         7.23 o                         
  -7   3  10         93.64        101.80         7.88 o                         
  -5   3  10       1087.65       1164.82        36.80 o                         
  -3   3  10        510.69        532.42        19.32 o                         
  -1   3  10         26.96         18.29         5.84 o                         
   1   3  10        383.51        418.26        15.04 o                         
   3   3  10         76.53         84.37         7.25 o                         
   5   3  10          4.37          3.05         4.53 o                         
  -7   1  11        165.15        152.89        10.46 o                         
  -5   1  11         21.51         17.81         5.63 o                         
  -3   1  11         67.21         68.06         6.93 o                         
  -1   1  11         83.94        107.46        11.11 o                         
   1   1  11         56.23         43.84         9.62 o                         
                                                                                
