# Supplementary material for: Crystal structure of zymonic acid and a redetermination of its precursor, pyruvic acid
Source: Acta Crystallogr E Crystallogr Commun. 2019 May 24;75(Pt 6):858–62. doi: 10.1107/S2056989019007072 (PMC6658982; doi:10.1107/S2056989019007072)
Supplement: Supplementary file 3 [file e-75-00858-pyruvicsup3.hkl]

data_pyruvic                                                                    
_shelx_title ' m18187 : space group P21/c'                                      
_shelx_refln_list_code          4                                               
_shelx_F_calc_maximum       74.19                                               
_exptl_crystal_F_000       184.00                                               
_reflns_d_resolution_high  0.6281                                               
                                                                                
loop_                                                                           
 _space_group_symop_operation_xyz                                               
 'x, y, z'                                                                      
 '-x, y+1/2, -z+1/2'                                                            
 '-x, -y, -z'                                                                   
 'x, -y-1/2, z-1/2'                                                             
                                                                                
_cell_length_a    10.7486                                                       
_cell_length_b     5.1925                                                       
_cell_length_c     6.8302                                                       
_cell_angle_alpha  90.000                                                       
_cell_angle_beta   99.063                                                       
_cell_angle_gamma  90.000                                                       
                                                                                
_shelx_F_squared_multiplier     1.000                                           
                                                                                
loop_                                                                           
 _refln_index_h                                                                 
 _refln_index_k                                                                 
 _refln_index_l                                                                 
 _refln_F_squared_calc                                                          
 _refln_F_squared_meas                                                          
 _refln_F_squared_sigma                                                         
 _refln_observed_status                                                         
   2   0   0        776.83        721.49        13.41 o                         
   3   0   0        107.77         98.78         1.18 o                         
   4   0   0       2298.04       2354.54        40.92 o                         
   5   0   0       1299.89       1334.64        17.68 o                         
   6   0   0         72.51         68.80         0.95 o                         
   7   0   0        340.29        306.26         2.85 o                         
   8   0   0         30.43         29.30         0.58 o                         
   9   0   0        136.61        127.83         1.66 o                         
  10   0   0         60.63         60.78         1.14 o                         
  11   0   0         17.11         21.16         0.61 o                         
  12   0   0          2.76          5.26         0.42 o                         
  13   0   0        348.21        352.01         4.84 o                         
  14   0   0         17.69         19.12         0.89 o                         
  15   0   0          5.80          5.85         0.68 o                         
  16   0   0          0.32          0.75         0.92 o                         
   1   1   0        109.74        108.97         0.79 o                         
   2   1   0          8.43          5.32         0.12 o                         
   3   1   0        173.00        169.21         1.27 o                         
   4   1   0       2202.25       2194.38        31.87 o                         
   5   1   0        398.43        421.53         3.13 o                         
   6   1   0         58.59         67.82         0.69 o                         
   7   1   0        201.01        185.38         1.50 o                         
   8   1   0        178.85        178.35         1.49 o                         
   9   1   0        636.84        636.64         4.61 o                         
  10   1   0         11.93         10.53         0.30 o                         
  11   1   0         14.58         13.69         0.38 o                         
  12   1   0          1.59          2.11         0.24 o                         
  13   1   0         51.28         51.91         0.90 o                         
  14   1   0         53.48         53.66         1.08 o                         
  15   1   0          9.94          9.36         0.63 o                         
  16   1   0          7.59          9.28         1.09 o                         
   0   2   0        600.83        580.44         8.94 o                         
   1   2   0         29.16         29.08         0.34 o                         
   2   2   0        169.27        166.98         1.16 o                         
   3   2   0        217.49        208.19         1.47 o                         
   4   2   0        212.24        235.09         1.66 o                         
   5   2   0        178.92        191.46         1.64 o                         
   6   2   0         78.03         85.21         0.80 o                         
   7   2   0        140.41        139.43         1.39 o                         
   8   2   0          0.30          0.46         0.12 o                         
   9   2   0         92.40         87.27         1.17 o                         
  10   2   0         33.21         34.68         0.72 o                         
  11   2   0         10.30          9.46         0.42 o                         
  12   2   0          2.37          2.10         0.26 o                         
  13   2   0         14.63         14.41         0.55 o                         
  14   2   0          9.34          9.95         0.55 o                         
  15   2   0         25.42         26.15         1.12 o                         
   1   3   0         47.79         49.56         0.50 o                         
   2   3   0          5.37          5.04         0.16 o                         
   3   3   0        114.15        119.82         0.95 o                         
   4   3   0         57.93         59.47         0.63 o                         
   5   3   0          0.18          0.62         0.12 o                         
   6   3   0          0.43          0.35         0.12 o                         
   7   3   0          4.38          3.67         0.19 o                         
   8   3   0         41.11         42.38         0.72 o                         
   9   3   0         15.58         15.03         0.52 o                         
  10   3   0          5.10          5.48         0.38 o                         
  11   3   0          0.19          0.38         0.19 o                         
  12   3   0          6.72          8.31         0.47 o                         
  13   3   0          9.98         10.69         0.64 o                         
  14   3   0          1.06          0.37         0.35 o                         
  15   3   0          2.51          3.03         0.86 o                         
   0   4   0          3.38          5.14         0.44 o                         
   1   4   0          7.55          7.12         0.23 o                         
   2   4   0         52.25         57.98         0.72 o                         
   3   4   0          3.55          3.37         0.19 o                         
   4   4   0         51.12         55.58         0.71 o                         
   5   4   0         41.35         35.99         0.57 o                         
   6   4   0         12.95         13.24         0.36 o                         
   7   4   0          6.20          5.82         0.29 o                         
   8   4   0         99.80         99.89         1.24 o                         
   9   4   0          9.06         10.52         0.47 o                         
  10   4   0          3.07          1.89         0.30 o                         
  11   4   0         21.22         22.97         0.75 o                         
  12   4   0         20.84         21.73         0.84 o                         
  13   4   0          3.57          3.63         0.75 o                         
   1   5   0        201.81        199.55         1.90 o                         
   2   5   0          3.37          4.78         0.29 o                         
   3   5   0         22.53         21.39         0.51 o                         
   4   5   0         10.23         10.77         0.42 o                         
   5   5   0         76.33         70.33         1.08 o                         
   6   5   0         32.21         32.70         0.71 o                         
   7   5   0         13.42         16.15         0.52 o                         
   8   5   0         94.11         94.49         1.22 o                         
   9   5   0         21.16         21.12         0.77 o                         
  10   5   0          3.94          3.87         0.41 o                         
  11   5   0         20.78         20.33         0.99 o                         
  12   5   0         17.95         15.91         2.16 o                         
   0   6   0        355.11        359.77         5.38 o                         
   1   6   0          6.85          7.65         0.48 o                         
   2   6   0         11.93         12.19         0.50 o                         
   3   6   0          3.63          3.99         0.31 o                         
   4   6   0        102.88        103.92         1.71 o                         
   5   6   0          4.40          3.86         0.38 o                         
   6   6   0         13.08         12.65         0.64 o                         
   7   6   0         27.07         28.26         1.00 o                         
   8   6   0          2.78          1.82         0.45 o                         
   9   6   0         30.74         31.44         1.86 o                         
  10   6   0          0.18         -0.07         0.63 o                         
   1   7   0         32.58         34.29         1.10 o                         
   2   7   0          0.03          0.07         0.28 o                         
   3   7   0         14.72         16.79         0.95 o                         
   4   7   0         46.75         47.13         1.42 o                         
   5   7   0          4.99          7.22         0.97 o                         
   6   7   0         25.65         26.40         2.50 o                         
   7   7   0         30.07         30.06         1.96 o                         
   3   8   0         21.84         17.62         2.28 o                         
 -16   1   1          5.36          5.03         0.82 o                         
 -15   1   1         23.14         22.85         0.72 o                         
 -14   1   1         95.85         95.65         1.46 o                         
 -13   1   1          0.02         -0.11         0.25 o                         
 -12   1   1          9.61          9.98         0.36 o                         
 -11   1   1          0.62          0.52         0.13 o                         
 -10   1   1        244.67        242.76         2.11 o                         
  -9   1   1         56.09         55.99         0.71 o                         
  -8   1   1        376.62        359.74         2.74 o                         
  -7   1   1         60.88         62.96         0.71 o                         
  -6   1   1         41.80         40.93         0.49 o                         
  -5   1   1          1.54          1.83         0.12 o                         
  -4   1   1        134.25        135.62         0.96 o                         
  -3   1   1        339.20        351.01         2.06 o                         
  -2   1   1         57.11         51.02         0.43 o                         
   0   1   1        282.65        264.93         1.68 o                         
   1   1   1        635.70        602.01         6.54 o                         
   2   1   1          5.29          5.46         0.13 o                         
   3   1   1        951.10        954.39         8.25 o                         
   4   1   1        548.08        555.66         3.29 o                         
   5   1   1        132.21        132.82         1.04 o                         
   6   1   1        153.38        141.01         1.20 o                         
   7   1   1          9.33          8.68         0.27 o                         
   8   1   1         15.06         10.29         0.32 o                         
   9   1   1          4.48          3.70         0.23 o                         
  10   1   1          1.60          0.59         0.15 o                         
  11   1   1         14.56         14.74         0.48 o                         
  12   1   1         48.80         51.19         0.84 o                         
  13   1   1          8.37          8.89         0.43 o                         
  14   1   1         25.25         25.95         1.03 o                         
  15   1   1          2.43          3.19         0.49 o                         
  16   1   1          0.41         -0.63         0.63 o                         
 -16   2   1          0.20          1.00         0.81 o                         
 -15   2   1         17.73         17.86         0.82 o                         
 -14   2   1          7.16          7.94         0.45 o                         
 -13   2   1         11.07         10.54         0.48 o                         
 -12   2   1          0.78          1.31         0.24 o                         
 -11   2   1         37.27         37.61         0.76 o                         
 -10   2   1        109.96        109.72         1.33 o                         
  -9   2   1         42.65         43.64         0.77 o                         
  -8   2   1         39.77         38.20         0.61 o                         
  -7   2   1          0.22          0.59         0.12 o                         
  -6   2   1        241.54        257.86         1.88 o                         
  -5   2   1       1261.57       1274.36         7.47 o                         
  -4   2   1        136.25        144.04         1.04 o                         
  -3   2   1         72.19         74.37         0.57 o                         
  -2   2   1          4.56          4.10         0.17 o                         
  -1   2   1       1630.69       1610.01        43.87 o                         
   0   2   1         86.05         81.15         0.62 o                         
   1   2   1         51.96         57.41         0.51 o                         
   2   2   1         78.26         85.03         0.67 o                         
   3   2   1         30.74         27.70         0.36 o                         
   4   2   1         22.63         23.83         0.35 o                         
   5   2   1         16.39         16.20         0.30 o                         
   6   2   1        182.00        168.37         1.45 o                         
   7   2   1         13.68         13.79         0.35 o                         
   8   2   1        362.23        362.88         3.12 o                         
   9   2   1          0.43          0.18         0.19 o                         
  10   2   1         31.10         27.80         0.75 o                         
  11   2   1          0.10          0.07         0.17 o                         
  12   2   1        132.73        130.50         1.73 o                         
  13   2   1         27.17         27.44         0.77 o                         
  14   2   1         24.22         24.19         0.86 o                         
  15   2   1          2.27          1.07         0.83 o                         
 -14   3   1         44.80         45.19         1.22 o                         
 -13   3   1          0.05          0.05         0.32 o                         
 -12   3   1         69.45         69.60         1.19 o                         
 -11   3   1          5.45          6.31         0.34 o                         
 -10   3   1         16.55         16.73         0.43 o                         
  -9   3   1         10.73         12.07         0.36 o                         
  -8   3   1          3.30          4.45         0.23 o                         
  -7   3   1         59.17         61.52         0.77 o                         
  -6   3   1          0.16          0.06         0.09 o                         
  -5   3   1          5.58          4.73         0.17 o                         
  -4   3   1          0.69          0.42         0.08 o                         
  -3   3   1         65.22         72.11         0.68 o                         
  -2   3   1         32.17         34.17         0.42 o                         
  -1   3   1        405.16        388.10         2.30 o                         
   0   3   1         26.54         24.58         0.33 o                         
   1   3   1         59.40         70.73         0.68 o                         
   2   3   1        107.93        109.80         0.92 o                         
   3   3   1       1091.54       1128.24         6.75 o                         
   4   3   1        328.09        339.36         2.64 o                         
   5   3   1          9.26         11.01         0.32 o                         
   6   3   1        175.25        174.36         1.69 o                         
   7   3   1        162.46        161.67         1.61 o                         
   8   3   1        382.63        378.73         3.20 o                         
   9   3   1         17.85         18.88         0.46 o                         
  10   3   1          4.61          4.44         0.32 o                         
  11   3   1         12.16         11.93         0.51 o                         
  12   3   1          0.00         -0.10         0.21 o                         
  13   3   1         22.78         22.87         0.82 o                         
  14   3   1         22.76         24.25         1.64 o                         
 -13   4   1          0.62          0.44         0.39 o                         
 -12   4   1          2.83          3.39         0.58 o                         
 -11   4   1          3.17          3.07         0.28 o                         
 -10   4   1         56.03         53.48         0.93 o                         
  -9   4   1         94.86         96.54         1.05 o                         
  -8   4   1          9.90         12.26         0.32 o                         
  -7   4   1         13.02         15.37         0.31 o                         
  -6   4   1        163.28        148.78         1.41 o                         
  -5   4   1        383.40        380.94         2.99 o                         
  -4   4   1          5.84          5.13         0.22 o                         
  -3   4   1          1.86          3.79         0.21 o                         
  -2   4   1         34.13         34.17         0.53 o                         
  -1   4   1        412.25        393.43         3.03 o                         
   0   4   1          0.22          0.28         0.10 o                         
   1   4   1          9.45         11.05         0.27 o                         
   2   4   1         27.46         29.86         0.48 o                         
   3   4   1         14.71         17.22         0.40 o                         
   4   4   1          0.07          0.26         0.13 o                         
   5   4   1          1.63          1.90         0.20 o                         
   6   4   1         12.73         14.59         0.44 o                         
   7   4   1        175.74        176.59         2.26 o                         
   8   4   1        135.65        134.69         1.62 o                         
   9   4   1         28.35         28.57         0.65 o                         
  10   4   1         24.80         26.02         0.95 o                         
  11   4   1          0.24         -0.03         0.24 o                         
  12   4   1        174.88        172.96         2.92 o                         
 -12   5   1          0.55          0.99         0.80 o                         
 -11   5   1          4.77          4.37         0.46 o                         
 -10   5   1         85.34         86.07         2.33 o                         
  -9   5   1         63.41         65.15         1.13 o                         
  -8   5   1         33.24         32.40         0.65 o                         
  -7   5   1          0.50          0.47         0.17 o                         
  -6   5   1         38.72         36.83         0.73 o                         
  -5   5   1          2.56          2.94         0.25 o                         
  -4   5   1          8.06          7.68         0.42 o                         
  -3   5   1         21.94         22.90         0.48 o                         
  -2   5   1         76.24         75.54         1.06 o                         
  -1   5   1        395.96        396.04         3.71 o                         
   0   5   1          0.23          0.30         0.15 o                         
   1   5   1         42.04         42.86         0.86 o                         
   2   5   1          0.04          0.06         0.13 o                         
   3   5   1        173.32        168.80         1.76 o                         
   4   5   1        109.59        106.43         1.43 o                         
   5   5   1         37.74         35.76         0.89 o                         
   6   5   1          4.52          3.79         0.32 o                         
   7   5   1          7.71          7.96         0.45 o                         
   8   5   1          4.46          3.14         0.38 o                         
   9   5   1          8.65          8.24         0.62 o                         
  10   5   1          0.78          1.40         0.35 o                         
  11   5   1         14.17         16.07         0.92 o                         
 -10   6   1         33.00         35.47         2.64 o                         
  -9   6   1         52.49         51.63         1.75 o                         
  -8   6   1         15.85         16.36         0.99 o                         
  -7   6   1         38.04         36.10         1.21 o                         
  -6   6   1          4.81          5.66         0.51 o                         
  -5   6   1         31.43         32.64         0.91 o                         
  -4   6   1          4.95          5.65         0.50 o                         
  -3   6   1          3.79          2.15         0.53 o                         
  -2   6   1        116.26        115.66         2.30 o                         
  -1   6   1          8.15          8.55         0.57 o                         
   0   6   1        185.39        187.71         2.42 o                         
   1   6   1          0.46          0.67         0.23 o                         
   2   6   1         11.54         11.95         0.52 o                         
   3   6   1         56.09         56.51         1.09 o                         
   4   6   1         47.98         44.56         1.00 o                         
   5   6   1         62.79         62.22         1.39 o                         
   6   6   1          0.52          0.84         0.29 o                         
   7   6   1          0.17          0.62         0.34 o                         
   8   6   1         13.85         15.23         0.93 o                         
   9   6   1          0.03          0.28         0.52 o                         
  10   6   1          7.16          2.91         1.32 o                         
  -7   7   1         18.41         19.50         2.82 o                         
  -6   7   1         33.07         35.31         2.77 o                         
  -5   7   1         27.81         26.86         1.20 o                         
  -4   7   1         72.69         74.64         1.80 o                         
  -3   7   1          1.76          1.51         0.52 o                         
  -2   7   1         13.33         13.40         1.04 o                         
  -1   7   1         12.46         12.39         1.20 o                         
   0   7   1         34.87         34.21         1.08 o                         
   1   7   1          0.84          0.64         0.42 o                         
   2   7   1          4.20          3.80         0.44 o                         
   3   7   1          9.04          9.19         0.76 o                         
   4   7   1          2.50          2.58         0.59 o                         
   5   7   1          4.92          3.64         0.57 o                         
   6   7   1          8.13          7.53         1.15 o                         
   7   7   1         24.94         24.97         2.29 o                         
  -3   8   1          0.98          0.60         0.74 o                         
 -16   0   2         82.48         80.21         2.76 o                         
 -15   0   2        124.79        122.27         2.53 o                         
 -14   0   2          2.38          2.48         0.60 o                         
 -13   0   2         21.71         23.53         0.80 o                         
 -12   0   2          4.09          4.10         0.31 o                         
 -11   0   2        664.68        660.20         5.76 o                         
 -10   0   2        288.16        292.06         2.64 o                         
  -9   0   2        561.92        549.55         4.60 o                         
  -8   0   2         41.06         39.53         0.66 o                         
  -7   0   2         11.82         12.70         0.31 o                         
  -6   0   2        824.53        830.76         6.34 o                         
  -5   0   2        149.87        159.82         1.34 o                         
  -4   0   2        435.68        459.83         3.20 o                         
  -3   0   2        285.41        277.62         2.19 o                         
  -2   0   2       1976.81       1878.28        56.83 o                         
  -1   0   2        136.81        126.09         0.95 o                         
   0   0   2        710.60        650.84         7.35 o                         
   1   0   2         15.71         15.60         0.31 o                         
   2   0   2       3182.15       3175.01        53.37 o                         
   3   0   2       2273.92       2225.74        82.57 o                         
   4   0   2        463.46        467.21         4.03 o                         
   5   0   2         16.06         21.00         0.46 o                         
   6   0   2        143.41        135.24         1.67 o                         
   7   0   2        632.02        664.30         6.71 o                         
   8   0   2          7.40          6.60         0.42 o                         
   9   0   2         22.76         13.08         0.54 o                         
  10   0   2          6.67          7.98         0.95 o                         
  11   0   2         16.41         15.69         0.80 o                         
  12   0   2          6.81          5.79         0.66 o                         
  13   0   2         71.43         72.11         1.78 o                         
  14   0   2          1.92          1.53         0.50 o                         
  15   0   2          0.73         -0.21         0.67 o                         
 -16   1   2          4.09          4.34         0.70 o                         
 -15   1   2         64.21         63.93         1.65 o                         
 -14   1   2          0.00         -0.16         0.24 o                         
 -13   1   2         20.00         22.43         0.57 o                         
 -12   1   2         52.46         53.95         0.81 o                         
 -11   1   2         10.94         10.53         0.38 o                         
 -10   1   2          1.68          2.06         0.18 o                         
  -9   1   2          0.00          0.22         0.10 o                         
  -8   1   2          1.44          2.39         0.15 o                         
  -7   1   2        375.07        380.66         2.56 o                         
  -6   1   2        789.32        805.96         4.65 o                         
  -5   1   2         84.89         82.71         0.60 o                         
  -4   1   2         37.11         35.39         0.33 o                         
  -3   1   2         21.50         18.51         0.19 o                         
  -2   1   2       5503.93       5301.03       123.04 o                         
  -1   1   2        427.73        403.04         2.29 o                         
   0   1   2        190.35        216.59         1.20 o                         
   1   1   2        131.93        115.81         0.82 o                         
   2   1   2        627.94        654.44         4.34 o                         
   3   1   2        596.62        626.32         3.69 o                         
   4   1   2          0.94          0.67         0.11 o                         
   5   1   2         16.88         12.66         0.27 o                         
   6   1   2          5.46          5.89         0.22 o                         
   7   1   2         53.87         53.09         0.72 o                         
   8   1   2         21.05         20.42         0.52 o                         
   9   1   2          8.29          6.35         0.34 o                         
  10   1   2          1.17          1.33         0.31 o                         
  11   1   2        262.99        256.10         2.78 o                         
  12   1   2         15.81         15.97         0.58 o                         
  13   1   2          3.28          2.94         0.35 o                         
  14   1   2          9.74          9.00         0.56 o                         
 -15   2   2          0.52          0.81         0.51 o                         
 -14   2   2          0.00          0.17         0.28 o                         
 -13   2   2         14.19         14.67         0.56 o                         
 -12   2   2          0.25          0.47         0.16 o                         
 -11   2   2          6.35          5.81         0.27 o                         
 -10   2   2         15.25         17.23         0.44 o                         
  -9   2   2         10.87          9.18         0.28 o                         
  -8   2   2         86.00         87.48         0.98 o                         
  -7   2   2         35.27         30.52         0.47 o                         
  -6   2   2        310.93        309.84         2.27 o                         
  -5   2   2         14.41         15.01         0.25 o                         
  -4   2   2        124.77        142.04         1.04 o                         
  -3   2   2         91.65         96.69         0.84 o                         
  -2   2   2        170.58        179.34         1.07 o                         
  -1   2   2        120.27        124.71         0.82 o                         
   0   2   2        112.33        125.81         0.87 o                         
   1   2   2         16.45         16.39         0.25 o                         
   2   2   2        721.08        743.60         4.22 o                         
   3   2   2         87.17         92.63         0.76 o                         
   4   2   2          0.07          0.18         0.09 o                         
   5   2   2        312.83        300.04         2.27 o                         
   6   2   2        147.86        144.48         1.40 o                         
   7   2   2        825.82        802.40         5.93 o                         
   8   2   2          4.28          4.72         0.26 o                         
   9   2   2          1.14          0.51         0.15 o                         
  10   2   2          3.72          3.27         0.28 o                         
  11   2   2         80.57         87.12         1.29 o                         
  12   2   2         76.42         76.54         1.25 o                         
  13   2   2         14.86         15.05         0.94 o                         
  14   2   2         26.72         26.36         1.48 o                         
  15   2   2         29.92         29.90         2.03 o                         
 -15   3   2          0.45          1.58         0.75 o                         
 -14   3   2          5.68          5.97         0.54 o                         
 -13   3   2          5.19          6.34         0.49 o                         
 -12   3   2          0.97          0.78         0.21 o                         
 -11   3   2          1.49          0.76         0.20 o                         
 -10   3   2          0.32          0.18         0.15 o                         
  -9   3   2          1.85          2.98         0.19 o                         
  -8   3   2         13.52         16.39         0.37 o                         
  -7   3   2         56.95         48.94         0.68 o                         
  -6   3   2          0.89          1.10         0.13 o                         
  -5   3   2          8.62          6.82         0.24 o                         
  -4   3   2          6.38          5.91         0.19 o                         
  -3   3   2         40.47         40.08         0.47 o                         
  -2   3   2         87.78         73.40         0.75 o                         
  -1   3   2          2.46          3.37         0.12 o                         
   0   3   2          0.22          0.29         0.07 o                         
   1   3   2        118.64        121.36         1.08 o                         
   2   3   2          0.94          2.63         0.16 o                         
   3   3   2         86.70         88.61         0.85 o                         
   4   3   2          0.05          0.09         0.10 o                         
   5   3   2         20.40         20.51         0.47 o                         
   6   3   2        179.34        176.81         1.85 o                         
   7   3   2          4.78          4.66         0.29 o                         
   8   3   2         59.33         58.25         1.00 o                         
   9   3   2          0.03         -0.21         0.21 o                         
  10   3   2         11.79         11.88         0.43 o                         
  11   3   2         29.85         30.43         0.84 o                         
  12   3   2          3.51          4.17         0.54 o                         
  13   3   2         17.17         16.60         0.91 o                         
  14   3   2          4.73          3.47         1.13 o                         
 -14   4   2          4.37          3.98         1.07 o                         
 -13   4   2         13.90         13.56         1.21 o                         
 -12   4   2          1.80          1.79         0.41 o                         
 -11   4   2         15.21         16.22         0.58 o                         
 -10   4   2          1.84          1.96         0.26 o                         
  -9   4   2          0.89          0.74         0.23 o                         
  -8   4   2          0.70          0.43         0.19 o                         
  -7   4   2         45.47         39.01         0.64 o                         
  -6   4   2          2.27          1.62         0.13 o                         
  -5   4   2         44.58         44.36         0.71 o                         
  -4   4   2          8.66          9.81         0.40 o                         
  -3   4   2         87.63         84.86         1.12 o                         
  -2   4   2        125.68        128.16         1.40 o                         
  -1   4   2         86.99         84.83         0.86 o                         
   0   4   2         73.49         75.82         0.94 o                         
   1   4   2         59.37         61.38         0.75 o                         
   2   4   2          1.53          0.59         0.14 o                         
   3   4   2         23.34         24.69         0.56 o                         
   4   4   2         43.12         42.83         0.72 o                         
   5   4   2         86.21         87.41         1.20 o                         
   6   4   2         41.90         42.94         0.83 o                         
   7   4   2         98.03         99.33         1.42 o                         
   8   4   2          0.72          0.36         0.19 o                         
   9   4   2          0.31          0.54         0.24 o                         
  10   4   2         31.95         33.29         0.81 o                         
  11   4   2         36.86         37.64         1.31 o                         
  12   4   2          0.03          1.04         0.55 o                         
  13   4   2         14.89         14.30         1.46 o                         
 -13   5   2          7.31          5.38         1.56 o                         
 -11   5   2         10.98         11.67         0.72 o                         
 -10   5   2         79.55         77.65         2.02 o                         
  -9   5   2         22.94         24.69         0.75 o                         
  -8   5   2         30.92         30.95         0.80 o                         
  -7   5   2          2.46          1.58         0.22 o                         
  -6   5   2         44.07         43.45         1.20 o                         
  -5   5   2          9.81         12.28         0.40 o                         
  -4   5   2          9.88         11.29         0.43 o                         
  -3   5   2         64.47         63.98         1.05 o                         
  -2   5   2        169.34        168.22         1.75 o                         
  -1   5   2         44.79         44.51         0.71 o                         
   0   5   2         16.64         17.49         0.46 o                         
   1   5   2          0.47          0.65         0.16 o                         
   2   5   2        150.13        149.15         1.64 o                         
   3   5   2          5.10          4.53         0.32 o                         
   4   5   2         69.72         65.22         1.08 o                         
   5   5   2          0.57          0.40         0.23 o                         
   6   5   2          0.42          0.18         0.28 o                         
   7   5   2          5.45          5.20         0.39 o                         
   8   5   2          0.80          1.29         0.28 o                         
   9   5   2         20.92         21.40         0.75 o                         
  10   5   2          8.80          7.13         0.56 o                         
  11   5   2         56.46         55.96         2.23 o                         
 -11   6   2         62.15         58.52         3.46 o                         
 -10   6   2         21.97         22.88         2.49 o                         
  -9   6   2         79.38         83.23         2.17 o                         
  -8   6   2         12.62         12.07         0.91 o                         
  -7   6   2         14.63         14.65         1.90 o                         
  -6   6   2         12.00         13.55         0.71 o                         
  -5   6   2         57.63         61.79         1.43 o                         
  -4   6   2         13.13         15.13         0.74 o                         
  -3   6   2          0.08          0.55         0.27 o                         
  -2   6   2         32.35         32.71         0.92 o                         
  -1   6   2         33.40         33.34         0.82 o                         
   0   6   2          8.08          8.08         0.51 o                         
   1   6   2          0.22          0.93         0.25 o                         
   2   6   2         67.73         66.57         1.18 o                         
   3   6   2         54.94         53.11         1.01 o                         
   4   6   2         27.16         26.10         0.81 o                         
   5   6   2          0.00          0.58         0.27 o                         
   6   6   2         14.23         13.44         0.83 o                         
   7   6   2         22.57         20.29         0.94 o                         
   8   6   2          3.90          2.10         1.05 o                         
   9   6   2          3.59          3.64         0.77 o                         
  -8   7   2          5.88          5.24         1.36 o                         
  -6   7   2         36.24         34.43         2.00 o                         
  -5   7   2         18.32         18.83         1.12 o                         
  -4   7   2          0.38          0.97         0.40 o                         
  -3   7   2         17.57         18.59         0.94 o                         
  -2   7   2         79.99         80.70         2.02 o                         
  -1   7   2         33.61         35.91         1.70 o                         
   0   7   2          3.98          3.50         0.53 o                         
   1   7   2          0.34          0.80         0.50 o                         
   2   7   2          9.09          9.17         1.06 o                         
   3   7   2         13.76         13.28         0.73 o                         
   4   7   2          9.07          7.67         0.78 o                         
   5   7   2          6.48          5.24         0.72 o                         
   6   7   2         15.27         13.79         1.89 o                         
   7   7   2         10.38         10.28         1.60 o                         
  -2   8   2          0.85          0.79         1.24 o                         
  -1   8   2         17.06         14.76         1.82 o                         
 -16   1   3         10.73          8.54         1.06 o                         
 -15   1   3          2.03          1.65         0.38 o                         
 -14   1   3          0.56          0.49         0.20 o                         
 -13   1   3          5.77          5.81         0.33 o                         
 -12   1   3        123.68        124.41         1.22 o                         
 -11   1   3         63.88         63.91         0.71 o                         
 -10   1   3        147.03        144.78         1.22 o                         
  -9   1   3         69.27         68.77         0.64 o                         
  -8   1   3          3.58          4.88         0.28 o                         
  -7   1   3        137.76        139.69         1.02 o                         
  -6   1   3         46.96         49.89         0.47 o                         
  -5   1   3        301.95        327.19         2.01 o                         
  -4   1   3          1.23          0.80         0.06 o                         
  -3   1   3         52.39         60.01         0.50 o                         
  -2   1   3         14.19         16.58         0.21 o                         
  -1   1   3         59.52         66.71         0.48 o                         
   0   1   3          2.93          3.04         0.10 o                         
   1   1   3         37.76         31.45         0.35 o                         
   2   1   3        148.63        148.46         1.09 o                         
   3   1   3         47.34         47.97         0.55 o                         
   4   1   3         87.43         87.67         0.98 o                         
   5   1   3          0.01          0.22         0.14 o                         
   6   1   3          6.27         11.26         0.35 o                         
   7   1   3          0.08          0.32         0.12 o                         
   8   1   3         17.06         10.38         0.39 o                         
   9   1   3          1.07          1.68         0.26 o                         
  10   1   3         15.72         13.13         0.51 o                         
  11   1   3          2.58          3.08         0.33 o                         
  12   1   3         50.83         53.51         1.20 o                         
  13   1   3         22.82         23.70         0.87 o                         
  14   1   3         26.86         27.03         2.12 o                         
 -16   2   3         43.10         42.80         2.11 o                         
 -15   2   3          0.21          0.58         0.36 o                         
 -14   2   3         53.13         55.69         1.10 o                         
 -13   2   3          8.41          7.58         0.50 o                         
 -12   2   3         18.62         17.77         0.50 o                         
 -11   2   3         29.72         32.04         0.61 o                         
 -10   2   3         48.06         49.64         0.79 o                         
  -9   2   3          0.68          1.04         0.15 o                         
  -8   2   3         10.60         14.14         0.35 o                         
  -7   2   3         18.99         21.43         0.37 o                         
  -6   2   3          6.41          5.29         0.16 o                         
  -5   2   3          4.21          3.12         0.12 o                         
  -4   2   3          9.94          8.76         0.18 o                         
  -3   2   3        878.24        924.67         5.73 o                         
  -2   2   3        235.28        235.30         1.61 o                         
  -1   2   3         51.59         59.51         0.50 o                         
   0   2   3          0.55          0.58         0.08 o                         
   1   2   3        716.34        749.43         4.28 o                         
   2   2   3        504.37        518.95         3.08 o                         
   3   2   3         14.35         15.43         0.29 o                         
   4   2   3          6.03          5.80         0.22 o                         
   5   2   3        140.68        137.46         1.60 o                         
   6   2   3         78.44         76.99         1.06 o                         
   7   2   3          1.57          1.73         0.19 o                         
   8   2   3          0.43          0.74         0.22 o                         
   9   2   3         21.08         22.77         0.61 o                         
  10   2   3         17.26         15.22         0.59 o                         
  11   2   3          5.91          5.43         0.46 o                         
  12   2   3          2.58          1.86         0.47 o                         
  13   2   3         15.63         14.78         0.78 o                         
  14   2   3         56.54         56.07         2.97 o                         
 -15   3   3          2.59          1.36         0.60 o                         
 -14   3   3          3.95          4.45         0.56 o                         
 -13   3   3         20.85         21.60         0.77 o                         
 -12   3   3          3.02          2.49         0.33 o                         
 -11   3   3         17.66         17.43         0.48 o                         
 -10   3   3          0.11          0.21         0.14 o                         
  -9   3   3          3.89          2.91         0.24 o                         
  -8   3   3        129.49        118.41         1.44 o                         
  -7   3   3        475.39        470.78         3.74 o                         
  -6   3   3         22.49         21.14         0.46 o                         
  -5   3   3          0.03          0.07         0.09 o                         
  -4   3   3          0.44          0.08         0.10 o                         
  -3   3   3        924.95        929.65         6.03 o                         
  -2   3   3         26.21         28.99         0.40 o                         
  -1   3   3        239.69        248.90         1.57 o                         
   0   3   3          7.21          9.15         0.21 o                         
   1   3   3         53.96         64.18         0.70 o                         
   2   3   3          7.76          9.97         0.32 o                         
   3   3   3         18.01         16.39         0.40 o                         
   4   3   3        242.47        244.68         2.95 o                         
   5   3   3        147.03        147.14         1.73 o                         
   6   3   3        865.63        859.74         7.12 o                         
   7   3   3          1.10          1.20         0.23 o                         
   8   3   3          1.49          2.11         0.23 o                         
   9   3   3          0.07         -0.22         0.22 o                         
  10   3   3        380.02        380.65         3.94 o                         
  11   3   3         62.09         61.64         1.55 o                         
  12   3   3         10.34         11.23         0.67 o                         
  13   3   3         19.44         19.62         1.48 o                         
 -14   4   3         12.31          7.90         1.72 o                         
 -13   4   3          0.48         -0.40         0.40 o                         
 -12   4   3         31.49         32.46         0.99 o                         
 -11   4   3          0.77          0.47         0.29 o                         
 -10   4   3         38.47         37.82         0.85 o                         
  -9   4   3         40.09         40.38         1.03 o                         
  -8   4   3         32.94         29.45         0.89 o                         
  -7   4   3          0.40          0.56         0.21 o                         
  -6   4   3          1.18          1.93         0.20 o                         
  -5   4   3          1.93          2.77         0.22 o                         
  -4   4   3        136.04        137.52         1.61 o                         
  -3   4   3        406.23        391.06         3.26 o                         
  -2   4   3          7.06          7.30         0.25 o                         
  -1   4   3         33.77         32.32         0.49 o                         
   0   4   3         43.12         45.86         0.65 o                         
   1   4   3        400.51        391.05         3.03 o                         
   2   4   3        212.42        210.96         2.11 o                         
   3   4   3         85.14         79.38         1.11 o                         
   4   4   3         15.56         17.65         0.57 o                         
   5   4   3          8.57          9.59         0.41 o                         
   6   4   3         95.38         91.72         1.34 o                         
   7   4   3         38.00         38.79         0.89 o                         
   8   4   3          4.56          4.20         0.34 o                         
   9   4   3          0.12          0.28         0.22 o                         
  10   4   3         62.16         62.48         1.41 o                         
  11   4   3         10.79         10.68         0.64 o                         
  12   4   3         13.83         14.03         1.87 o                         
  13   4   3         31.88         31.53         2.48 o                         
 -13   5   3          7.43          7.26         1.22 o                         
 -12   5   3         81.06         79.71         3.76 o                         
 -11   5   3         10.32          8.24         0.69 o                         
 -10   5   3         54.82         59.07         1.75 o                         
  -9   5   3          5.46          4.98         0.40 o                         
  -8   5   3         10.16         10.94         0.50 o                         
  -7   5   3         70.29         75.05         1.21 o                         
  -6   5   3         12.20         13.32         0.54 o                         
  -5   5   3         15.04         16.78         0.62 o                         
  -4   5   3         33.65         33.17         0.75 o                         
  -3   5   3          0.11          0.07         0.17 o                         
  -2   5   3         21.94         21.71         0.62 o                         
  -1   5   3         13.45         13.21         0.36 o                         
   0   5   3         42.03         42.14         0.73 o                         
   1   5   3         75.39         73.52         1.03 o                         
   2   5   3          0.41          0.43         0.20 o                         
   3   5   3         73.71         68.30         1.15 o                         
   4   5   3         12.97         12.80         0.51 o                         
   5   5   3         21.55         23.06         0.74 o                         
   6   5   3         17.74         16.84         0.65 o                         
   7   5   3         10.99         10.80         0.59 o                         
   8   5   3          0.44          0.26         0.52 o                         
   9   5   3          3.83          3.11         0.40 o                         
  10   5   3         16.69         16.92         1.05 o                         
  11   5   3          6.73          7.10         1.00 o                         
 -11   6   3         64.26         65.84         3.71 o                         
 -10   6   3         19.39         23.90         2.04 o                         
  -9   6   3          3.32          3.18         0.96 o                         
  -8   6   3         14.99         16.66         0.89 o                         
  -7   6   3          0.27          0.07         0.50 o                         
  -6   6   3         64.94         69.93         1.60 o                         
  -5   6   3          0.27          0.50         0.34 o                         
  -4   6   3          2.63          2.27         0.35 o                         
  -3   6   3         22.61         24.31         0.91 o                         
  -2   6   3          8.01          7.64         0.55 o                         
  -1   6   3          0.98          1.04         0.37 o                         
   0   6   3          0.09         -0.20         0.23 o                         
   1   6   3          0.41          0.48         0.25 o                         
   2   6   3         34.00         35.89         0.81 o                         
   3   6   3         18.69         18.96         0.64 o                         
   4   6   3          0.23          0.12         0.42 o                         
   5   6   3          0.13         -0.14         0.28 o                         
   6   6   3          2.46          3.64         0.46 o                         
   7   6   3          3.44          1.95         0.45 o                         
   8   6   3          2.36          1.36         0.90 o                         
  -8   7   3          0.10         -0.92         0.95 o                         
  -7   7   3          2.14          1.64         1.10 o                         
  -6   7   3         22.27         25.89         2.18 o                         
  -5   7   3         13.90         13.75         1.30 o                         
  -4   7   3          9.72          8.45         1.07 o                         
  -3   7   3          1.61          1.37         0.55 o                         
  -2   7   3         68.36         63.96         2.14 o                         
  -1   7   3          0.19          0.42         0.46 o                         
   0   7   3          2.10          2.27         0.46 o                         
   1   7   3         14.31         17.38         0.91 o                         
   2   7   3         25.28         23.83         1.32 o                         
   3   7   3          0.97          1.97         0.65 o                         
   4   7   3          0.46          0.78         0.58 o                         
 -16   0   4          0.03          1.42         1.02 o                         
 -15   0   4         23.44         24.57         1.55 o                         
 -14   0   4         34.46         35.58         1.41 o                         
 -13   0   4        100.71        102.87         2.47 o                         
 -12   0   4         26.95         25.61         0.84 o                         
 -11   0   4         66.49         67.00         0.94 o                         
 -10   0   4         91.11         92.68         1.11 o                         
  -9   0   4         72.79         76.07         1.04 o                         
  -8   0   4        386.84        396.90         3.29 o                         
  -7   0   4         51.65         52.74         0.75 o                         
  -6   0   4        298.59        310.91         2.79 o                         
  -5   0   4          4.04          4.24         0.20 o                         
  -4   0   4        672.80        629.13         4.94 o                         
  -3   0   4         50.27         43.35         0.62 o                         
  -2   0   4          5.19          3.81         0.18 o                         
  -1   0   4         77.60         75.00         0.89 o                         
   0   0   4        130.83        141.05         1.26 o                         
   1   0   4         77.19         80.12         1.00 o                         
   2   0   4          7.36          8.10         0.27 o                         
   3   0   4         79.16         82.46         1.03 o                         
   4   0   4          3.50          3.94         0.30 o                         
   5   0   4          3.39          5.81         0.37 o                         
   6   0   4          5.44          5.98         0.40 o                         
   7   0   4         13.62          6.44         0.44 o                         
   8   0   4          0.67          0.53         0.30 o                         
   9   0   4        256.65        242.27         3.62 o                         
  10   0   4          5.75          4.99         0.56 o                         
  11   0   4         28.98         29.78         1.36 o                         
  12   0   4         92.48         92.45         3.11 o                         
 -16   1   4          1.58          0.15         1.02 o                         
 -15   1   4         26.14         26.24         1.02 o                         
 -14   1   4          0.17          0.10         0.31 o                         
 -13   1   4         55.12         54.67         1.07 o                         
 -12   1   4         82.29         85.76         1.12 o                         
 -11   1   4         62.15         62.52         0.93 o                         
 -10   1   4          0.16          0.45         0.13 o                         
  -9   1   4          0.03          0.13         0.10 o                         
  -8   1   4        122.05        121.70         0.97 o                         
  -7   1   4          7.06          6.67         0.18 o                         
  -6   1   4          2.66          3.70         0.11 o                         
  -5   1   4         54.85         53.66         0.44 o                         
  -4   1   4        173.91        180.50         1.13 o                         
  -3   1   4         21.95         22.86         0.27 o                         
  -2   1   4         20.25         21.12         0.23 o                         
  -1   1   4          0.48          0.75         0.06 o                         
   0   1   4        982.57        977.02         5.80 o                         
   1   1   4        677.22        688.36         4.23 o                         
   2   1   4         66.17         66.25         0.67 o                         
   3   1   4          7.11          5.92         0.23 o                         
   4   1   4        137.62        131.98         2.04 o                         
   5   1   4        747.06        741.68         5.81 o                         
   6   1   4          0.76          0.90         0.17 o                         
   7   1   4          0.15          0.67         0.17 o                         
   8   1   4          0.00         -0.14         0.17 o                         
   9   1   4         39.81         43.69         0.84 o                         
  10   1   4         14.48         14.50         0.56 o                         
  11   1   4          0.71         -0.11         0.25 o                         
  12   1   4          5.19          5.22         0.57 o                         
  13   1   4         25.22         24.51         1.52 o                         
 -15   2   4          0.03         -0.54         0.57 o                         
 -14   2   4         15.21         15.54         0.63 o                         
 -13   2   4          8.15          8.71         0.50 o                         
 -12   2   4         11.58         10.55         0.53 o                         
 -11   2   4         28.87         25.22         0.58 o                         
 -10   2   4          9.70          7.99         0.33 o                         
  -9   2   4        109.46        105.34         1.25 o                         
  -8   2   4        134.75        132.15         1.22 o                         
  -7   2   4          4.29          3.34         0.16 o                         
  -6   2   4         24.11         25.69         0.39 o                         
  -5   2   4          2.70          2.02         0.14 o                         
  -4   2   4       1146.16       1140.01         7.95 o                         
  -3   2   4        101.09        105.58         0.90 o                         
  -2   2   4        226.00        240.42         1.68 o                         
  -1   2   4         17.35         15.29         0.25 o                         
   0   2   4         11.10          7.67         0.18 o                         
   1   2   4        216.90        210.83         1.51 o                         
   2   2   4         25.99         23.85         0.43 o                         
   3   2   4        125.95        124.71         1.26 o                         
   4   2   4        124.60        126.08         1.49 o                         
   5   2   4        255.16        248.94         2.72 o                         
   6   2   4         19.41         20.14         0.53 o                         
   7   2   4          4.22          3.19         0.31 o                         
   8   2   4          0.01         -0.16         0.16 o                         
   9   2   4        270.15        282.53         3.49 o                         
  10   2   4         50.39         50.24         1.07 o                         
  11   2   4         46.76         50.24         2.27 o                         
  12   2   4          7.49          6.79         0.56 o                         
  13   2   4          3.27          3.70         0.99 o                         
 -15   3   4          1.56          2.57         0.85 o                         
 -14   3   4          0.04         -0.11         0.40 o                         
 -13   3   4         10.47         10.72         0.58 o                         
 -12   3   4          0.29         -0.30         0.30 o                         
 -11   3   4          0.17         -0.27         0.27 o                         
 -10   3   4         29.20         30.11         0.72 o                         
  -9   3   4         10.37          9.40         0.39 o                         
  -8   3   4         24.97         26.49         0.54 o                         
  -7   3   4         10.98          9.90         0.28 o                         
  -6   3   4          0.71          1.31         0.23 o                         
  -5   3   4        119.72        120.54         1.28 o                         
  -4   3   4         15.67         12.37         0.34 o                         
  -3   3   4        135.33        136.07         1.31 o                         
  -2   3   4          6.14          4.62         0.17 o                         
  -1   3   4          3.00          3.46         0.16 o                         
   0   3   4         80.65         72.13         0.75 o                         
   1   3   4          4.37          3.65         0.27 o                         
   2   3   4         52.95         48.45         0.74 o                         
   3   3   4         12.79         14.70         0.47 o                         
   4   3   4         29.63         29.54         0.65 o                         
   5   3   4         43.78         41.27         1.24 o                         
   6   3   4         28.89         29.64         0.83 o                         
   7   3   4          2.21          2.35         0.28 o                         
   8   3   4         21.97         24.06         0.72 o                         
   9   3   4          8.23          7.90         0.48 o                         
  10   3   4         37.99         38.51         1.04 o                         
  11   3   4         11.58         11.26         0.58 o                         
  12   3   4          0.00          0.17         0.54 o                         
 -14   4   4          0.00          2.05         1.46 o                         
 -13   4   4         33.59         34.52         1.28 o                         
 -12   4   4          1.34          1.78         0.38 o                         
 -11   4   4         49.55         54.06         1.41 o                         
 -10   4   4          1.63          1.36         0.29 o                         
  -9   4   4          0.20         -0.20         0.20 o                         
  -8   4   4         17.84         15.39         0.49 o                         
  -7   4   4          6.65          8.21         0.30 o                         
  -6   4   4          0.27          0.35         0.12 o                         
  -5   4   4         13.36         12.98         0.51 o                         
  -4   4   4        175.38        171.08         2.08 o                         
  -3   4   4          1.66          1.24         0.19 o                         
  -2   4   4         94.76         97.19         0.99 o                         
  -1   4   4         44.10         44.19         0.57 o                         
   0   4   4         77.93         73.81         0.82 o                         
   1   4   4          5.67          6.80         0.33 o                         
   2   4   4        104.75        100.15         1.27 o                         
   3   4   4         82.78         81.26         1.16 o                         
   4   4   4         17.04         18.19         0.56 o                         
   5   4   4         78.42         81.83         1.45 o                         
   6   4   4         24.99         24.27         0.77 o                         
   7   4   4          0.43          0.30         0.23 o                         
   8   4   4          4.90          5.04         0.38 o                         
   9   4   4         37.79         37.82         1.20 o                         
  10   4   4         10.47          8.61         0.59 o                         
  11   4   4          5.31          4.85         0.85 o                         
  12   4   4          8.24          6.30         1.47 o                         
 -11   5   4         61.48         65.52         2.10 o                         
 -10   5   4          1.73          1.14         0.55 o                         
  -9   5   4          3.73          3.00         0.50 o                         
  -8   5   4         16.04         17.87         0.80 o                         
  -7   5   4         85.42         90.33         1.44 o                         
  -6   5   4          1.61          2.48         0.38 o                         
  -5   5   4         11.90         13.99         0.64 o                         
  -4   5   4          0.32          0.56         0.21 o                         
  -3   5   4          1.96          2.02         0.29 o                         
  -2   5   4          0.32          0.68         0.22 o                         
  -1   5   4         15.03         15.31         0.55 o                         
   0   5   4         44.79         43.27         0.79 o                         
   1   5   4         45.67         45.61         0.89 o                         
   2   5   4         47.43         43.37         0.89 o                         
   3   5   4          8.86         11.20         0.53 o                         
   4   5   4          0.24          0.07         0.25 o                         
   5   5   4         87.36         84.33         1.81 o                         
   6   5   4          0.00          0.07         0.51 o                         
   7   5   4          1.58          0.37         0.35 o                         
   8   5   4         14.23         14.57         0.89 o                         
   9   5   4          4.60          3.40         0.75 o                         
  -8   6   4         18.75         19.70         1.21 o                         
  -7   6   4         12.44         15.14         0.84 o                         
  -6   6   4         35.63         38.76         2.00 o                         
  -5   6   4          0.02          0.10         0.42 o                         
  -4   6   4         27.67         29.65         0.97 o                         
  -3   6   4          3.85          3.06         0.55 o                         
  -2   6   4          6.62          6.10         0.54 o                         
  -1   6   4          6.39          5.80         0.46 o                         
   0   6   4         23.13         27.01         0.84 o                         
   1   6   4          0.01         -0.33         0.33 o                         
   2   6   4          0.10          0.69         0.25 o                         
   3   6   4          5.07          5.23         0.60 o                         
   4   6   4          7.69          6.75         0.58 o                         
   5   6   4          0.43          1.31         0.62 o                         
   6   6   4          0.29         -0.16         0.39 o                         
   7   6   4          2.51          4.37         1.16 o                         
   8   6   4          7.33          6.45         1.36 o                         
  -4   7   4          1.64          1.18         0.99 o                         
  -3   7   4         23.49         23.72         1.62 o                         
  -2   7   4          1.45          2.23         0.71 o                         
  -1   7   4          3.22          3.99         0.83 o                         
   0   7   4         18.89         20.58         1.22 o                         
   1   7   4         26.45         27.01         1.43 o                         
   2   7   4          0.01          0.92         0.55 o                         
   3   7   4          0.67          0.31         0.72 o                         
   4   7   4         48.45         47.91         2.04 o                         
 -15   1   5          0.42          1.78         0.73 o                         
 -14   1   5         20.25         20.73         0.84 o                         
 -13   1   5          3.09          2.97         0.30 o                         
 -12   1   5          8.78          8.19         0.50 o                         
 -11   1   5         34.00         32.84         0.77 o                         
 -10   1   5          0.78          0.33         0.14 o                         
  -9   1   5          1.36          1.68         0.13 o                         
  -8   1   5          0.48          0.31         0.09 o                         
  -7   1   5         96.42         97.46         0.81 o                         
  -6   1   5          1.48          1.84         0.11 o                         
  -5   1   5          1.86          2.40         0.11 o                         
  -4   1   5          3.20          2.20         0.11 o                         
  -3   1   5         10.84         13.81         0.26 o                         
  -2   1   5          5.23          7.17         0.17 o                         
  -1   1   5        103.96        115.56         0.92 o                         
   0   1   5         16.14         16.51         0.30 o                         
   1   1   5          1.06          1.07         0.12 o                         
   2   1   5         84.98         87.80         0.90 o                         
   3   1   5         51.76         51.71         0.78 o                         
   4   1   5        176.79        176.05         1.73 o                         
   5   1   5          1.29          1.89         0.20 o                         
   6   1   5         10.66          8.83         0.46 o                         
   7   1   5          2.23          2.10         0.23 o                         
   8   1   5          0.58          1.33         0.22 o                         
   9   1   5          4.38          4.51         0.37 o                         
  10   1   5         29.23         29.08         0.94 o                         
  11   1   5         66.91         69.19         1.84 o                         
  12   1   5         44.50         43.85         2.15 o                         
 -14   2   5          9.56          8.20         0.62 o                         
 -13   2   5         43.81         42.81         1.04 o                         
 -12   2   5         16.09         16.37         0.53 o                         
 -11   2   5         30.84         32.73         0.74 o                         
 -10   2   5         12.88         13.43         0.46 o                         
  -9   2   5        117.88        113.96         1.14 o                         
  -8   2   5         19.82         18.42         0.38 o                         
  -7   2   5         36.61         37.48         0.51 o                         
  -6   2   5          0.98          1.59         0.15 o                         
  -5   2   5         74.67         68.07         0.83 o                         
  -4   2   5         29.55         30.36         0.44 o                         
  -3   2   5         25.72         22.85         0.40 o                         
  -2   2   5          4.56          4.27         0.18 o                         
  -1   2   5         34.34         37.42         0.49 o                         
   0   2   5         81.00         90.42         0.89 o                         
   1   2   5          2.47          2.20         0.15 o                         
   2   2   5          1.29          1.21         0.15 o                         
   3   2   5         98.96         96.27         1.37 o                         
   4   2   5        319.90        329.86         3.11 o                         
   5   2   5          5.63          5.06         0.33 o                         
   6   2   5          0.27         -0.12         0.16 o                         
   7   2   5          0.78          1.41         0.26 o                         
   8   2   5        211.02        223.15         3.74 o                         
   9   2   5          4.99          4.40         0.39 o                         
  10   2   5          3.15          3.11         0.41 o                         
  11   2   5          0.22         -0.05         0.27 o                         
  12   2   5          5.29          5.33         1.23 o                         
 -14   3   5         36.72         37.65         1.35 o                         
 -13   3   5         24.36         23.63         0.94 o                         
 -12   3   5        104.67        101.21         1.91 o                         
 -11   3   5          1.09          0.57         0.26 o                         
 -10   3   5         40.36         39.52         0.92 o                         
  -9   3   5         16.17         14.49         0.54 o                         
  -8   3   5          8.66          9.37         0.34 o                         
  -7   3   5          1.17          1.43         0.19 o                         
  -6   3   5         29.52         28.64         0.59 o                         
  -5   3   5        715.30        711.45         5.64 o                         
  -4   3   5         57.17         58.80         0.84 o                         
  -3   3   5        237.63        236.67         2.26 o                         
  -2   3   5          0.44          0.29         0.11 o                         
  -1   3   5        272.13        264.82         2.35 o                         
   0   3   5        290.17        286.94         2.43 o                         
   1   3   5        151.82        142.51         1.45 o                         
   2   3   5         81.07         76.02         1.21 o                         
   3   3   5          0.04          0.05         0.15 o                         
   4   3   5          2.40          2.73         0.29 o                         
   5   3   5          0.03          0.17         0.19 o                         
   6   3   5          0.06          0.06         0.23 o                         
   7   3   5          3.98          3.97         0.34 o                         
   8   3   5        137.75        136.79         1.97 o                         
   9   3   5         29.34         29.16         1.07 o                         
  10   3   5         38.66         38.74         1.16 o                         
  11   3   5          0.01          0.72         0.58 o                         
  12   3   5         31.49         30.60         2.82 o                         
 -13   4   5          0.31         -0.66         0.66 o                         
 -12   4   5         34.78         35.00         1.98 o                         
 -11   4   5          1.80          0.93         0.38 o                         
 -10   4   5          4.45          4.29         0.46 o                         
  -9   4   5        140.29        144.91         2.28 o                         
  -8   4   5         25.55         27.50         0.88 o                         
  -7   4   5         12.58         13.38         0.55 o                         
  -6   4   5         72.68         72.75         1.14 o                         
  -5   4   5         36.09         36.63         0.88 o                         
  -4   4   5         52.45         51.53         0.88 o                         
  -3   4   5          5.36          5.50         0.26 o                         
  -2   4   5          0.04          0.69         0.20 o                         
  -1   4   5         81.39         78.55         1.16 o                         
   0   4   5         13.43         14.02         0.34 o                         
   1   4   5         63.51         57.87         1.00 o                         
   2   4   5         11.50         12.81         0.47 o                         
   3   4   5          2.08          2.34         0.26 o                         
   4   4   5        290.53        288.87         3.70 o                         
   5   4   5          1.26          2.02         0.45 o                         
   6   4   5          5.46          4.25         0.43 o                         
   7   4   5          1.93          1.85         0.30 o                         
   8   4   5         75.71         76.90         1.70 o                         
   9   4   5         49.27         48.60         1.27 o                         
  10   4   5          4.13          1.89         1.28 o                         
 -11   5   5         19.74         18.05         2.25 o                         
 -10   5   5         12.43         12.03         1.42 o                         
  -9   5   5          0.22          0.45         0.53 o                         
  -8   5   5         24.30         27.71         1.02 o                         
  -7   5   5         15.86         18.77         1.20 o                         
  -6   5   5          2.88          2.74         0.55 o                         
  -5   5   5         10.76         11.95         1.00 o                         
  -4   5   5          0.78          0.56         0.53 o                         
  -3   5   5          0.10          0.06         0.45 o                         
  -2   5   5         24.80         24.68         0.85 o                         
  -1   5   5         18.43         21.56         0.65 o                         
   0   5   5         52.96         52.58         0.92 o                         
   1   5   5          2.52          2.41         0.34 o                         
   2   5   5         33.46         33.57         0.93 o                         
   3   5   5          3.12          2.62         0.37 o                         
   4   5   5         62.46         64.15         1.38 o                         
   5   5   5         24.67         23.20         0.87 o                         
   6   5   5          0.50          0.83         0.60 o                         
   7   5   5          2.77          2.09         0.43 o                         
   8   5   5          7.61          6.79         0.87 o                         
  -7   6   5          1.93          2.43         1.02 o                         
  -6   6   5          0.50         -0.50         0.72 o                         
  -5   6   5          0.00          0.77         0.59 o                         
  -4   6   5          2.16          1.96         0.47 o                         
  -3   6   5          2.14          1.78         0.48 o                         
  -2   6   5         21.79         22.09         1.22 o                         
  -1   6   5         20.11         22.90         0.95 o                         
   0   6   5          3.90          3.23         0.48 o                         
   1   6   5          0.15          0.33         0.44 o                         
   2   6   5          2.99          3.10         0.77 o                         
   3   6   5         58.11         63.58         2.99 o                         
   4   6   5          3.12          2.33         0.72 o                         
   5   6   5         13.84         14.30         0.89 o                         
   6   6   5          0.00         -0.44         0.54 o                         
   7   6   5          2.41          1.86         0.72 o                         
   0   7   5          2.45         -0.07         1.10 o                         
   1   7   5          1.01          0.71         1.08 o                         
   3   7   5         38.63         42.76         3.62 o                         
 -15   0   6          1.84          2.55         0.93 o                         
 -14   0   6         10.50         10.35         1.88 o                         
 -13   0   6          1.09          1.59         0.59 o                         
 -12   0   6         14.02         13.56         1.07 o                         
 -11   0   6          0.18          0.59         0.28 o                         
 -10   0   6         47.92         46.14         1.05 o                         
  -9   0   6          6.75          6.61         0.57 o                         
  -8   0   6         32.31         31.95         0.86 o                         
  -7   0   6         38.31         39.41         1.05 o                         
  -6   0   6          1.58          3.67         0.35 o                         
  -5   0   6          9.28          8.75         0.34 o                         
  -4   0   6          2.41          3.53         0.29 o                         
  -3   0   6          3.94          5.83         0.36 o                         
  -2   0   6        355.61        372.32         4.93 o                         
  -1   0   6        278.76        281.21         2.79 o                         
   0   0   6         24.44         23.49         0.66 o                         
   1   0   6         99.13        101.98         1.27 o                         
   2   0   6         89.06         88.58         1.24 o                         
   3   0   6        978.56        995.86         9.76 o                         
   4   0   6          0.10          0.18         0.20 o                         
   5   0   6         21.95         23.05         0.75 o                         
   6   0   6          0.74          3.67         0.38 o                         
   7   0   6         59.49         71.13         1.72 o                         
   8   0   6         34.32         36.19         1.25 o                         
   9   0   6         18.68         22.93         1.42 o                         
  10   0   6         77.57         80.57         2.77 o                         
 -15   1   6          7.61          6.72         1.38 o                         
 -14   1   6          3.46          1.07         0.77 o                         
 -13   1   6          0.21          0.84         0.41 o                         
 -12   1   6         19.68         20.54         0.69 o                         
 -11   1   6         30.05         28.57         0.67 o                         
 -10   1   6        101.18        101.24         1.26 o                         
  -9   1   6          3.63          3.56         0.19 o                         
  -8   1   6         40.04         41.07         0.58 o                         
  -7   1   6          0.04          0.09         0.09 o                         
  -6   1   6        263.42        262.15         2.34 o                         
  -5   1   6         11.63         11.46         0.33 o                         
  -4   1   6         79.45         80.01         1.11 o                         
  -3   1   6         27.62         26.67         0.38 o                         
  -2   1   6          5.93          5.64         0.19 o                         
  -1   1   6         20.13         18.27         0.34 o                         
   0   1   6          9.41          9.24         0.27 o                         
   1   1   6          0.04          0.27         0.12 o                         
   2   1   6         49.57         50.12         0.80 o                         
   3   1   6        135.29        137.30         1.38 o                         
   4   1   6          5.71          5.00         0.30 o                         
   5   1   6          1.12          1.51         0.22 o                         
   6   1   6          1.03          0.77         0.20 o                         
   7   1   6        294.74        304.66         3.45 o                         
   8   1   6         33.82         36.27         0.94 o                         
   9   1   6         11.91         13.38         0.71 o                         
  10   1   6         11.59         10.67         0.82 o                         
  12   1   6         57.44         53.12         3.53 o                         
 -14   2   6         34.84         31.57         2.30 o                         
 -13   2   6         59.62         62.55         1.75 o                         
 -12   2   6          7.23          6.27         0.79 o                         
 -11   2   6         21.61         22.32         0.64 o                         
 -10   2   6          8.03          8.42         0.33 o                         
  -9   2   6          0.35          0.71         0.22 o                         
  -8   2   6         28.15         27.53         0.56 o                         
  -7   2   6         36.19         36.25         0.55 o                         
  -6   2   6        242.47        239.90         2.18 o                         
  -5   2   6          2.97          3.68         0.15 o                         
  -4   2   6        101.58        100.90         1.48 o                         
  -3   2   6          2.79          3.19         0.24 o                         
  -2   2   6        126.71        119.45         1.22 o                         
  -1   2   6        186.40        180.84         1.60 o                         
   0   2   6         99.93         94.00         0.95 o                         
   1   2   6         61.23         58.53         0.82 o                         
   2   2   6          3.43          3.83         0.27 o                         
   3   2   6         13.63         13.19         0.53 o                         
   4   2   6          3.71          3.89         0.43 o                         
   5   2   6          0.35          0.21         0.20 o                         
   6   2   6          4.12          3.83         0.67 o                         
   7   2   6         15.68         18.37         0.70 o                         
   8   2   6          0.37          0.47         0.30 o                         
   9   2   6         44.29         46.49         1.37 o                         
  10   2   6         16.76         16.99         0.91 o                         
  11   2   6          3.65          2.88         1.12 o                         
  12   2   6          1.01          0.92         1.54 o                         
 -12   3   6         10.07          7.72         1.30 o                         
 -11   3   6          2.40          2.54         0.37 o                         
 -10   3   6         12.06         13.65         0.62 o                         
  -9   3   6          5.69          6.37         0.45 o                         
  -8   3   6          1.42          1.08         0.32 o                         
  -7   3   6         27.43         29.86         0.66 o                         
  -6   3   6          5.05          9.39         0.69 o                         
  -5   3   6         60.14         58.54         1.28 o                         
  -4   3   6          0.86          0.86         0.45 o                         
  -3   3   6          1.68          1.26         0.21 o                         
  -2   3   6         30.16         28.56         0.52 o                         
  -1   3   6         22.88         23.27         0.49 o                         
   0   3   6         51.69         47.27         0.82 o                         
   1   3   6          0.98          1.54         0.21 o                         
   2   3   6          2.41          2.25         0.33 o                         
   3   3   6         11.76         11.78         0.66 o                         
   4   3   6          1.69          1.07         0.37 o                         
   5   3   6          4.86          3.85         0.54 o                         
   6   3   6          0.09         -0.31         0.34 o                         
   7   3   6          1.95          1.77         0.36 o                         
   8   3   6         12.61         12.39         0.82 o                         
   9   3   6          0.77         -0.72         0.77 o                         
  10   3   6          1.07          0.09         0.87 o                         
 -12   4   6         23.10         18.62         2.52 o                         
 -11   4   6          0.04         -0.52         0.52 o                         
 -10   4   6          0.20          0.72         0.41 o                         
  -9   4   6         47.27         50.13         1.58 o                         
  -8   4   6         17.54         18.73         1.66 o                         
  -7   4   6          0.02         -0.19         0.30 o                         
  -6   4   6         25.56         24.54         0.73 o                         
  -5   4   6         49.51         46.25         1.11 o                         
  -4   4   6         21.81         21.21         0.74 o                         
  -3   4   6          8.45          8.58         0.38 o                         
  -2   4   6          3.10          2.77         0.24 o                         
  -1   4   6         22.86         22.66         0.47 o                         
   0   4   6         31.74         28.31         0.62 o                         
   1   4   6         49.75         47.69         1.06 o                         
   2   4   6          5.03          4.47         0.47 o                         
   3   4   6          5.92          4.28         1.02 o                         
   4   4   6         24.33         22.56         0.84 o                         
   5   4   6          0.10          0.54         0.35 o                         
   6   4   6         14.33         14.71         0.91 o                         
   7   4   6          0.18          0.35         0.45 o                         
   8   4   6         33.16         32.61         1.44 o                         
   9   4   6          5.37          4.88         1.39 o                         
 -10   5   6         18.78         11.52         1.87 o                         
  -9   5   6          7.12          6.79         1.02 o                         
  -8   5   6         25.95         26.87         1.86 o                         
  -7   5   6          8.33          8.05         0.77 o                         
  -6   5   6         35.42         34.51         1.68 o                         
  -5   5   6          7.29          6.15         0.88 o                         
  -4   5   6         34.91         31.89         2.36 o                         
  -3   5   6          7.35          7.45         1.00 o                         
  -2   5   6         16.39         18.42         1.15 o                         
  -1   5   6          1.24          0.92         0.28 o                         
   0   5   6          1.62          2.38         0.38 o                         
   1   5   6          4.76          3.36         0.39 o                         
   2   5   6         50.27         52.07         1.10 o                         
   3   5   6         29.76         25.96         1.01 o                         
   4   5   6         25.67         29.03         1.09 o                         
   5   5   6          1.68          0.14         0.97 o                         
   6   5   6          2.85          1.79         0.46 o                         
   7   5   6         18.58         18.45         1.72 o                         
   8   5   6         16.45         12.71         1.99 o                         
  -4   6   6          0.01         -0.93         1.05 o                         
  -3   6   6          1.55          1.59         1.14 o                         
  -2   6   6         13.17         10.52         1.69 o                         
  -1   6   6         28.30         29.04         1.77 o                         
   0   6   6          3.97          1.45         1.39 o                         
   1   6   6          5.81          5.55         0.70 o                         
   2   6   6         17.89         22.08         1.15 o                         
   3   6   6         99.63        101.32         5.02 o                         
   4   6   6          2.54          2.45         0.80 o                         
 -14   1   7          7.36         10.87         2.23 o                         
 -13   1   7          1.41          2.31         1.12 o                         
 -12   1   7          5.58          6.62         0.63 o                         
 -11   1   7         19.64         19.51         0.81 o                         
 -10   1   7          1.71          1.99         0.32 o                         
  -9   1   7          4.10          4.04         0.36 o                         
  -8   1   7          1.16          0.53         0.19 o                         
  -7   1   7        121.91        121.28         1.44 o                         
  -6   1   7          0.02         -0.13         0.13 o                         
  -5   1   7         68.75         69.43         1.23 o                         
  -4   1   7          0.03          0.01         0.16 o                         
  -3   1   7          4.17          5.43         0.34 o                         
  -2   1   7          2.23          2.98         0.20 o                         
  -1   1   7         11.84         11.48         0.42 o                         
   0   1   7         58.05         60.06         0.70 o                         
   1   1   7         26.70         26.15         0.54 o                         
   2   1   7        285.47        294.39         3.43 o                         
   3   1   7          0.52          0.13         0.21 o                         
   4   1   7         12.79         14.17         0.56 o                         
   5   1   7          0.20          0.09         0.24 o                         
   6   1   7        107.25        117.02         1.78 o                         
   7   1   7         25.00         28.15         0.89 o                         
   8   1   7         37.95         40.65         1.16 o                         
   9   1   7         32.36         34.95         1.27 o                         
  10   1   7          0.71          0.02         0.99 o                         
 -13   2   7         11.84         11.56         2.10 o                         
 -12   2   7         12.56          9.43         1.45 o                         
 -11   2   7          1.52          2.31         1.76 o                         
 -10   2   7          6.58          7.21         0.60 o                         
  -9   2   7         17.00         16.02         0.64 o                         
  -8   2   7         22.84         23.97         0.61 o                         
  -7   2   7         77.20         80.25         1.29 o                         
  -6   2   7          3.22          2.91         0.32 o                         
  -5   2   7         66.15         65.63         0.78 o                         
  -4   2   7          2.24          2.44         0.18 o                         
  -3   2   7         70.05         72.68         0.98 o                         
  -2   2   7         65.41         64.09         0.93 o                         
  -1   2   7         88.36         86.41         1.23 o                         
   0   2   7          0.03          0.07         0.12 o                         
   1   2   7          1.31          1.07         0.24 o                         
   2   2   7         10.90         10.37         0.56 o                         
   3   2   7          0.63          0.31         0.31 o                         
   4   2   7          1.51          1.32         0.35 o                         
   5   2   7          1.98          2.56         0.53 o                         
   6   2   7         61.61         62.79         1.57 o                         
   7   2   7          7.16          5.53         0.51 o                         
   8   2   7         12.39         11.47         0.92 o                         
   9   2   7         18.99         17.65         1.77 o                         
 -13   3   7         33.17         33.40         3.70 o                         
 -12   3   7          0.89          1.84         1.29 o                         
 -11   3   7         39.77         45.24         3.26 o                         
 -10   3   7         19.12         19.20         1.20 o                         
  -9   3   7         70.44         67.92         2.04 o                         
  -8   3   7         21.78         21.28         1.12 o                         
  -7   3   7         11.26         11.04         1.08 o                         
  -6   3   7          6.04          4.66         0.58 o                         
  -5   3   7          4.56          3.60         0.60 o                         
  -4   3   7         21.20         21.11         0.70 o                         
  -3   3   7         34.29         33.12         0.66 o                         
  -2   3   7         82.31         80.75         1.76 o                         
  -1   3   7         42.42         38.63         0.94 o                         
   0   3   7         57.84         53.63         1.24 o                         
   1   3   7          3.68          4.26         0.40 o                         
   2   3   7         82.77         84.29         2.03 o                         
   3   3   7          2.26          1.59         0.40 o                         
   4   3   7          3.34          2.42         0.43 o                         
   5   3   7          0.31          0.04         0.34 o                         
   6   3   7         49.54         51.80         1.64 o                         
   7   3   7          0.31          0.63         0.49 o                         
   8   3   7          6.09          4.88         0.75 o                         
 -10   4   7          4.59          3.34         1.29 o                         
  -9   4   7         10.09         11.93         1.21 o                         
  -8   4   7          1.96          1.72         0.58 o                         
  -7   4   7         70.30         68.88         2.53 o                         
  -6   4   7         43.35         42.14         2.61 o                         
  -5   4   7         41.27         37.21         1.60 o                         
  -4   4   7          0.12          0.69         0.47 o                         
  -3   4   7         17.05         19.62         1.10 o                         
  -2   4   7         74.23         71.72         1.66 o                         
  -1   4   7          1.24          1.38         0.23 o                         
   0   4   7          3.02          2.35         0.37 o                         
   1   4   7          5.18          5.82         0.62 o                         
   2   4   7          0.45          1.12         0.37 o                         
   3   4   7          1.78          2.29         0.43 o                         
   4   4   7          1.67          2.60         0.81 o                         
   5   4   7          0.01         -0.49         0.49 o                         
   6   4   7         27.72         26.78         1.18 o                         
   7   4   7         18.25         18.87         2.12 o                         
  -9   5   7          2.69          1.58         1.37 o                         
  -8   5   7          6.88          5.40         1.54 o                         
  -6   5   7         21.27         17.26         2.45 o                         
  -5   5   7          4.43          4.69         1.22 o                         
  -4   5   7          0.02         -0.78         0.78 o                         
  -3   5   7         20.43         22.08         2.45 o                         
  -2   5   7          0.34         -0.46         0.52 o                         
  -1   5   7          1.60          1.70         0.53 o                         
   0   5   7         16.07         16.31         1.01 o                         
   1   5   7         14.93         17.61         1.20 o                         
   2   5   7        131.51        136.03         2.75 o                         
   3   5   7          0.06         -0.25         0.45 o                         
   4   5   7          6.17          6.24         0.94 o                         
   5   5   7          1.58          1.25         1.35 o                         
 -12   0   8         48.82         48.98         2.16 o                         
 -11   0   8          0.30          0.61         0.55 o                         
 -10   0   8          3.27          4.17         0.80 o                         
  -9   0   8          1.77          1.96         0.48 o                         
  -8   0   8        241.91        251.52         4.49 o                         
  -7   0   8         21.99         20.67         2.03 o                         
  -6   0   8        173.16        173.58         5.61 o                         
  -5   0   8          4.18          4.02         0.48 o                         
  -4   0   8          0.37          1.11         0.57 o                         
  -3   0   8         17.14         15.70         0.89 o                         
  -2   0   8         36.10         33.95         2.54 o                         
  -1   0   8         41.76         46.28         2.92 o                         
   0   0   8         41.69         44.15         1.17 o                         
   1   0   8        341.62        353.66         5.68 o                         
   2   0   8          0.08          0.11         0.32 o                         
   3   0   8         31.67         31.41         1.30 o                         
   4   0   8          4.67          5.01         0.62 o                         
   5   0   8        315.52        298.15        21.82 o                         
   6   0   8        108.54        111.04         2.84 o                         
   7   0   8         84.09         87.23         4.40 o                         
   8   0   8          8.68          6.84         1.42 o                         
 -13   1   8         11.82         16.67         2.00 o                         
 -12   1   8          7.26          6.59         1.10 o                         
 -11   1   8          2.73          2.01         0.62 o                         
 -10   1   8          0.00          0.00         0.50 o                         
  -9   1   8         32.32         33.06         0.93 o                         
  -8   1   8         26.75         29.99         0.94 o                         
  -7   1   8          2.81          3.52         0.43 o                         
  -6   1   8         19.05         19.66         0.68 o                         
  -5   1   8          0.18         -0.07         0.41 o                         
  -4   1   8         65.49         69.82         1.51 o                         
  -3   1   8        126.32        127.39         2.45 o                         
  -2   1   8         54.26         54.66         1.49 o                         
  -1   1   8          1.23          1.10         0.36 o                         
   0   1   8          0.57          1.26         0.53 o                         
   1   1   8        142.47        141.28         1.89 o                         
   2   1   8          0.13          0.51         0.34 o                         
   3   1   8          8.50          9.42         0.59 o                         
   4   1   8          2.53          3.07         0.33 o                         
   5   1   8          0.37          0.16         0.33 o                         
   6   1   8          0.31          0.25         0.37 o                         
   7   1   8          4.46          3.30         0.59 o                         
   8   1   8          5.72          4.14         0.86 o                         
 -12   2   8         11.70         10.69         2.02 o                         
 -11   2   8          2.61          2.77         1.88 o                         
 -10   2   8         38.36         39.78         1.75 o                         
  -9   2   8          5.96          6.03         0.98 o                         
  -8   2   8          6.41          6.84         0.75 o                         
  -7   2   8          2.23          2.14         0.58 o                         
  -6   2   8          3.81          4.07         0.63 o                         
  -5   2   8         16.33         16.33         0.83 o                         
  -4   2   8          6.21          5.67         0.68 o                         
  -3   2   8          0.40         -0.10         0.22 o                         
  -2   2   8         19.57         18.10         0.72 o                         
  -1   2   8         50.74         49.32         1.19 o                         
   0   2   8          1.85          1.73         0.27 o                         
   1   2   8          0.01         -0.25         0.25 o                         
   2   2   8          1.62          1.44         0.38 o                         
   3   2   8          0.36          0.66         0.33 o                         
   4   2   8          0.16          0.64         0.43 o                         
   5   2   8         16.71         19.25         0.87 o                         
   6   2   8          1.11          0.23         0.61 o                         
   7   2   8          4.23          4.18         0.71 o                         
   8   2   8         31.91         38.77         2.92 o                         
 -10   3   8          0.24         -0.47         1.03 o                         
  -9   3   8          2.08          1.11         1.23 o                         
  -8   3   8          6.96          6.50         1.47 o                         
  -7   3   8          1.41          2.65         0.86 o                         
  -6   3   8          1.33          1.85         0.72 o                         
  -5   3   8          0.05         -0.18         0.41 o                         
  -4   3   8          1.26          1.57         0.48 o                         
  -3   3   8          5.85          5.41         0.48 o                         
  -2   3   8          4.96          4.44         0.45 o                         
  -1   3   8          0.02         -0.27         0.28 o                         
   0   3   8          0.93          0.74         0.64 o                         
   1   3   8          0.21          0.86         0.38 o                         
   2   3   8          1.97          2.04         0.43 o                         
   3   3   8          1.49          0.45         0.40 o                         
   4   3   8          5.47          5.04         0.58 o                         
   5   3   8          1.25          1.80         0.48 o                         
   6   3   8          0.95          2.91         0.84 o                         
   7   3   8          0.05          1.67         1.26 o                         
  -7   4   8         11.19          9.05         1.96 o                         
  -6   4   8          0.63          2.16         1.00 o                         
  -5   4   8          1.11         -0.68         0.77 o                         
  -4   4   8          7.86         10.14         0.96 o                         
  -3   4   8          8.87          6.62         0.79 o                         
  -2   4   8          3.06          3.24         0.69 o                         
  -1   4   8         27.76         26.23         1.04 o                         
   0   4   8         13.31         16.06         0.89 o                         
   1   4   8         12.37         12.58         1.56 o                         
   2   4   8          3.82          3.48         0.77 o                         
   3   4   8          0.08          1.27         0.57 o                         
   4   4   8          0.19         -0.21         0.51 o                         
  -6   5   8          3.23          1.93         1.28 o                         
  -5   5   8         14.14         10.93         1.78 o                         
  -4   5   8          1.53          1.65         1.36 o                         
  -3   5   8         18.49         16.86         2.11 o                         
  -2   5   8          1.27          2.33         1.14 o                         
  -1   5   8         11.68          5.63         1.39 o                         
   3   5   8          0.69          1.02         0.98 o                         
 -10   1   9          2.40          1.67         1.30 o                         
  -9   1   9         74.58         76.54         3.70 o                         
  -8   1   9          8.29          6.68         0.89 o                         
  -7   1   9         66.56         67.94         2.18 o                         
  -6   1   9          2.13          2.08         0.61 o                         
  -5   1   9          3.27          4.09         0.53 o                         
  -4   1   9         27.65         29.22         1.14 o                         
  -3   1   9         42.18         41.09         1.66 o                         
  -2   1   9         48.08         49.15         1.81 o                         
  -1   1   9          5.76          5.57         0.81 o                         
   0   1   9         32.34         35.57         2.54 o                         
   1   1   9          2.71          2.37         0.49 o                         
   2   1   9          3.05          3.21         0.58 o                         
   3   1   9          0.66          0.60         0.46 o                         
   4   1   9         39.46         39.89         2.88 o                         
   5   1   9         33.01         36.15         2.83 o                         
  -9   2   9          1.10         -0.77         1.16 o                         
  -8   2   9          0.44          0.38         0.74 o                         
  -7   2   9          3.12          0.98         0.65 o                         
  -6   2   9          3.07          2.51         0.66 o                         
  -5   2   9         11.95         11.78         1.20 o                         
  -4   2   9         21.65         23.58         2.07 o                         
  -3   2   9         10.20         10.29         0.82 o                         
  -2   2   9          3.59          3.94         0.82 o                         
  -1   2   9          0.07          0.59         0.49 o                         
   0   2   9        104.65        106.74         2.75 o                         
   1   2   9          0.20         -0.45         0.45 o                         
   2   2   9         22.31         22.94         2.02 o                         
   3   2   9          0.64          0.89         0.78 o                         
   4   2   9         30.01         26.64         2.98 o                         
   5   2   9          6.34          6.69         2.11 o                         
  -1   3   9          0.02          0.44         0.47 o                         
   0   3   9         31.51         31.09         1.97 o                         
   1   3   9          1.62          3.34         0.84 o                         
   3   3   9          0.03         -0.06         0.73 o                         
   2   4   9          5.48          6.64         1.44 o                         
  -8   0  10         57.13         56.31         4.37 o                         
  -7   0  10          6.83          6.36         1.23 o                         
  -6   0  10         13.28         17.43         2.21 o                         
  -4   0  10         56.79         55.43         4.27 o                         
  -3   0  10         66.00         42.22         2.72 o                         
  -2   0  10          9.74          8.52         1.37 o                         
   0   0  10          0.74          2.15         1.06 o                         
   1   0  10          1.64          0.31         1.08 o                         
  -8   1  10         16.25         18.63         2.37 o                         
  -7   1  10          3.14          3.46         1.09 o                         
  -6   1  10          5.81          4.04         1.02 o                         
  -5   1  10          0.06          1.44         0.81 o                         
  -4   1  10          0.00          0.54         1.04 o                         
  -3   1  10          1.10          0.23         0.76 o                         
  -2   1  10          2.75          1.47         0.68 o                         
  -1   1  10         51.35         54.42         2.25 o                         
   0   1  10          1.17          1.58         1.08 o                         
   1   1  10         16.92         17.61         2.02 o                         
  -6   2  10          3.85          5.97         1.46 o                         
  -1   2  10         72.29         72.17         3.33 o                         
   1   2  10          4.91          1.57         0.95 o                         
                                                                                
